# Supplementary material for: Reducing Aspergillus fumigatus Virulence through Targeted Dysregulation of the Conidiation Pathway
Source: mBio. 2020 Feb 4;11(1):e03202-19. doi: 10.1128/mBio.03202-19 (PMC7002347; doi:10.1128/mBio.03202-19)
Supplement: TABLE S1 [file mBio.03202-19-st001.xlsx]

## Sheet: BrlA.res
	BrlA vs BrlA+DOX								WT vs WT+DOX								(WT vs WT+DOX) vs (BrlA vs BrlA+DOX)								WT vs BrlA (baseline)
Gene	log2FC	CI.L	CI.R	AveExpr	t	P.Value	adj.P.Val	B	log2FC	CI.L	CI.R	AveExpr	t	P.Value	adj.P.Val	B	log2FC	CI.L	CI.R	AveExpr	t	P.Value	adj.P.Val	B	log2FC	CI.L	CI.R	AveExpr	t	P.Value	adj.P.Val	B
AFUA_1G00120	-0.341861	-0.864753	0.18103	1.28907	-1.39105	0.184094	0.221295	-6.25686	-0.0274245	-0.46882	0.413971	1.28907	-0.132195	0.896552	0.958328	-5.92407	-0.314437	-0.998722	0.369848	1.28907	-0.97769	0.343423	0.409036	-6.34306	-0.712029	-1.36994	-0.05412	1.38204	-2.60783	0.0378909	0.0784952	-5.15714
AFUA_1G00150	4.92453	4.44241	5.40666	0.4546	21.7324	6.32468e-13	1.35377e-11	19.8756	-0.616301	-1.5929	0.360301	0.4546	-1.3427	0.198936	0.464406	-4.60091	5.54083	4.45171	6.62996	0.4546	10.8243	1.41638e-08	1.54487e-07	9.61734	1.37495	0.695931	2.05396	-0.645379	4.87927	0.00230348	0.0101694	-2.10733
AFUA_1G00220	0.179307	0.0851971	0.273417	5.93985	4.05383	0.000999872	0.00179604	-2.5939	-0.127524	-0.228317	-0.0267313	5.93985	-2.69195	0.0164994	0.141215	-3.85325	0.306832	0.168933	0.44473	5.93985	4.73419	0.000252063	0.000676859	-0.688815	-0.0195823	-0.118226	0.0790618	5.92615	-0.478345	0.648289	0.719717	-7.70056
AFUA_1G00230	0.60799	0.513086	0.702893	6.69095	13.6307	5.68772e-10	4.52452e-09	12.331	-0.0625319	-0.163764	0.0387005	6.69095	-1.31428	0.208102	0.473676	-6.22382	0.670522	0.53176	0.809283	6.69095	10.2813	2.84701e-08	2.77789e-07	8.67627	0.0114494	-0.0858353	0.108734	6.55489	0.283586	0.785668	0.834216	-7.78419
AFUA_1G00440	1.80182	1.40766	2.19598	0.839008	9.72625	5.98734e-08	2.65429e-07	8.59281	0.0639405	-0.387521	0.515402	0.839008	0.301342	0.767208	0.89659	-5.61661	1.73788	1.13856	2.33719	0.839008	6.16977	1.63687e-05	6.12566e-05	3.19472	-0.357279	-0.752176	0.0376189	0.367263	-2.18007	0.0691852	0.125003	-5.77938
AFUA_1G00470	-1.48936	-1.71063	-1.2681	5.78413	-14.3216	2.80986e-10	2.48921e-09	13.3488	-0.191565	-0.367369	-0.0157613	5.78413	-2.31842	0.0346401	0.201369	-4.64921	-1.2978	-1.5804	-1.01519	5.78413	-9.77085	5.63368e-08	4.8856e-07	8.10858	-0.72218	-0.985294	-0.459065	6.20042	-6.61376	0.000437593	0.00343307	-0.248279
AFUA_1G00500	-0.193974	-0.376634	-0.0113142	10.1211	-2.25946	0.0388398	0.0527503	-6.42969	-0.0556975	-0.23738	0.125985	10.1211	-0.65227	0.523899	0.751937	-7.06905	-0.138277	-0.395906	0.119353	10.1211	-1.14198	0.271008	0.333992	-7.64086	-0.380257	-0.636837	-0.123677	10.183	-3.57111	0.0105325	0.0303163	-3.7846
AFUA_1G00510	-0.492284	-0.632018	-0.35255	10.2916	-7.49579	1.67534e-06	5.23993e-06	3.78301	0.00511444	-0.13325	0.143479	10.2916	0.078646	0.938333	0.978172	-7.29576	-0.497399	-0.694047	-0.30075	10.2916	-5.38169	7.10634e-05	0.000222724	0.338435	-0.338114	-0.544212	-0.132016	10.4129	-3.9531	0.00658023	0.02141	-3.26947
AFUA_1G00530	0.904498	0.714647	1.09435	3.21231	10.1367	3.44504e-08	1.63084e-07	8.7161	-0.0781399	-0.28211	0.12583	3.21231	-0.815099	0.427512	0.67987	-5.98161	0.982638	0.703985	1.26129	3.21231	7.50299	1.65578e-06	8.37299e-06	5.10516	-0.393384	-0.59286	-0.193907	3.00546	-4.75196	0.00264145	0.0111914	-2.25967
AFUA_1G00550	-0.564952	-0.79693	-0.332973	3.08187	-5.18165	0.000104511	0.00022338	0.378473	0.366668	0.105885	0.62745	3.08187	2.99156	0.00896429	0.10277	-2.68179	-0.931619	-1.28065	-0.58259	3.08187	-5.67912	4.04338e-05	0.000134585	1.84275	0.538516	0.343662	0.73337	3.14348	6.65944	0.000420787	0.00336903	-0.204295
AFUA_1G00560	3.38668	3.14143	3.63194	2.5754	29.3807	6.92962e-15	3.37637e-13	24.4889	0.178224	-0.204018	0.560465	2.5754	0.992046	0.336594	0.60459	-5.39914	3.20846	2.7543	3.66262	2.5754	15.0313	1.40348e-10	3.49973e-09	14.5785	0.567988	0.298309	0.837666	1.6818	5.07506	0.00187428	0.00881889	-1.87753
AFUA_1G00580	0.629224	0.407014	0.851435	2.75861	6.02484	2.13076e-05	5.25488e-05	2.10819	-0.0139399	-0.266723	0.238843	2.75861	-0.117332	0.908123	0.965068	-6.16167	0.643164	0.306598	0.97973	2.75861	4.06589	0.000975429	0.00222689	-1.3032	-0.0830055	-0.219849	0.053838	2.60963	-1.46161	0.191084	0.275467	-6.76652
AFUA_1G00640	0.344281	-0.144578	0.83314	1.34417	1.49842	0.154355	0.188546	-6.1486	0.124595	-0.311082	0.560271	1.34417	0.608471	0.551795	0.76888	-5.73576	0.219686	-0.43514	0.874512	1.34417	0.713807	0.486085	0.55104	-6.58064	-0.775199	-1.26679	-0.28361	1.21003	-3.79979	0.00792629	0.0245205	-3.4738
AFUA_1G00700	1.64327	1.42231	1.86423	2.7911	15.8233	6.6867e-11	7.07453e-10	15.2489	0.0855484	-0.203161	0.374258	2.7911	0.630456	0.537693	0.761114	-5.88424	1.55772	1.19416	1.92128	2.7911	9.11622	1.40644e-07	1.03849e-06	7.73923	0.162497	0.0154377	0.309556	2.3578	2.66257	0.0351209	0.0741169	-5.07738
AFUA_1G00750	-0.0561936	-0.129005	0.016618	7.19871	-1.64207	0.12095	0.150572	-7.35524	-0.0817558	-0.156194	-0.00731764	7.19871	-2.33683	0.0334187	0.198158	-4.69594	0.0255622	-0.0785655	0.12969	7.19871	0.522319	0.608922	0.667738	-8.05125	0.00644049	-0.0877779	0.100659	7.23345	0.164714	0.874243	0.90436	-7.81469
AFUA_1G00760	-0.400426	-0.629036	-0.171815	4.97327	-3.72675	0.0019621	0.00334207	-3.05781	-0.15128	-0.384253	0.081692	4.97327	-1.3816	0.186922	0.4524	-5.86742	-0.249145	-0.575548	0.0772576	4.97327	-1.62406	0.124765	0.168985	-6.54387	-0.0650382	-0.310774	0.180698	5.10532	-0.637745	0.54574	0.630637	-7.60274
AFUA_1G00790	-0.186854	-0.444103	0.0703943	3.06427	-1.54545	0.142653	0.175379	-6.60451	0.279511	0.029393	0.529629	3.06427	2.37771	0.03085	0.191349	-3.86483	-0.466365	-0.825163	-0.107568	3.06427	-2.76554	0.0142171	0.0244388	-4.04105	-0.146271	-0.396392	0.10385	3.04577	-1.40915	0.205422	0.290946	-6.83225
AFUA_1G00840	-1.19609	-1.35967	-1.03252	4.59234	-15.5578	8.54103e-11	8.7128e-10	14.7492	0.00513665	-0.144147	0.15442	4.59234	0.0732105	0.942586	0.978799	-6.76698	-1.20123	-1.42269	-0.979775	4.59234	-11.541	5.87171e-09	7.383e-08	10.6625	0.0170529	-0.1594	0.193506	4.88829	0.232872	0.823122	0.863707	-7.79915
AFUA_1G00890	0.0623166	-0.175641	0.300274	3.20393	0.557196	0.585447	0.629566	-7.69983	0.185868	-0.0641597	0.435896	3.20393	1.58169	0.134153	0.382927	-5.1434	-0.123552	-0.468715	0.221612	3.20393	-0.761602	0.457868	0.523137	-7.06552	-0.031022	-0.16264	0.100596	3.13088	-0.567942	0.589408	0.668579	-7.6487
AFUA_1G00910	-0.25214	-0.448179	-0.0561013	5.35117	-2.73655	0.0150772	0.0219202	-5.16473	0.0917233	-0.112345	0.295792	5.35117	0.956329	0.353762	0.620697	-6.41497	-0.343864	-0.626839	-0.0608877	5.35117	-2.58548	0.0204362	0.0337009	-4.96852	0.0769095	-0.182931	0.33675	5.38567	0.713216	0.50085	0.589713	-7.54783
AFUA_1G00920	0.138153	0.0230038	0.253302	6.11012	2.55272	0.0218187	0.0308554	-5.68744	0.119484	-0.00728242	0.246251	6.11012	2.00544	0.0629217	0.265073	-5.10969	0.0186686	-0.152589	0.189926	6.11012	0.231935	0.819659	0.856675	-8.02791	0.295346	0.125439	0.465254	6.04674	4.18858	0.00497865	0.0174914	-2.96215
AFUA_1G00930	0.199998	0.0485378	0.351459	5.9223	2.80951	0.0130028	0.0191296	-5.21565	-0.0223202	-0.214229	0.169589	5.9223	-0.247461	0.807839	0.914798	-6.84938	0.222318	-0.0221593	0.466796	5.9223	1.93482	0.0717064	0.103198	-6.21995	0.961359	0.736157	1.18656	5.87973	10.2864	3.21828e-05	0.000667635	2.68052
AFUA_1G00950	-1.82564	-2.08023	-1.57106	2.73469	-15.2576	1.13158e-10	1.1174e-09	14.8461	-0.220197	-0.402641	-0.0377523	2.73469	-2.56794	0.0211658	0.159416	-3.55474	-1.60545	-1.91865	-1.29224	2.73469	-10.906	1.27819e-08	1.42565e-07	10.1714	-0.46141	-0.612899	-0.309921	3.246	-7.33931	0.000240582	0.00240403	0.423866
AFUA_1G00990	0.615644	0.122205	1.10908	0.99823	2.65461	0.0177888	0.0255913	-4.09224	0.469599	0.0340546	0.905144	0.99823	2.29403	0.0363231	0.206137	-3.65529	0.146045	-0.51212	0.804209	0.99823	0.472124	0.643497	0.699712	-6.63216	-0.812341	-1.21301	-0.411676	0.717569	-4.88546	0.00228832	0.0101359	-2.09997
AFUA_1G01000	0.426218	-0.00878719	0.861224	0.994123	2.08469	0.0542368	0.0718307	-5.30877	-0.337111	-0.879329	0.205107	0.994123	-1.32283	0.20531	0.470313	-4.90551	0.763329	0.0681814	1.45848	0.994123	2.33636	0.0334497	0.0521566	-4.30016	0.192455	-0.173098	0.558009	0.996275	1.26861	0.248716	0.3391	-7.00183
AFUA_1G01050	-0.17105	-0.355594	0.0134946	3.5959	-1.97209	0.0669414	0.0871604	-6.12995	-0.0749652	-0.26631	0.11638	3.5959	-0.833579	0.417332	0.673041	-6.10408	-0.0960845	-0.361922	0.169753	3.5959	-0.769026	0.453577	0.518954	-7.17631	-0.102779	-0.240221	0.0346622	3.65015	-1.80192	0.118483	0.189113	-6.31487
AFUA_1G01100	-0.621676	-0.975431	-0.267922	1.27652	-3.73909	0.00191265	0.00326685	-2.08187	0.293515	-0.0917347	0.678764	1.27652	1.62103	0.125417	0.369549	-4.63993	-0.915191	-1.43822	-0.392162	1.27652	-3.72298	0.00197747	0.00418313	-1.65662	0.487616	0.220108	0.755125	1.35962	4.39227	0.00393782	0.0148642	-2.70282
AFUA_1G01140	-0.722533	-1.01189	-0.433174	1.83638	-5.31281	8.11111e-05	0.000177462	1.05464	-0.0150707	-0.284242	0.254101	1.83638	-0.119127	0.906724	0.963996	-6.01633	-0.707462	-1.10266	-0.312263	1.83638	-3.80883	0.00165598	0.00357245	-1.60991	-0.189858	-0.364269	-0.0154473	2.02958	-2.62303	0.0370993	0.0773094	-5.13498
AFUA_1G01180	2.53335	2.11856	2.94814	1.40266	12.9948	1.11891e-09	8.25279e-09	12.596	0.201146	-0.223259	0.625552	1.40266	1.00841	0.32893	0.597684	-5.34009	2.3322	1.73876	2.92564	1.40266	8.36168	4.28484e-07	2.68701e-06	6.75948	-0.922026	-1.23931	-0.604739	0.732844	-7.00228	0.000315698	0.00280025	0.118513
AFUA_1G01190	1.16098	0.738657	1.58331	0.951765	5.84902	2.94539e-05	7.08003e-05	2.18071	0.224393	-0.302959	0.751744	0.951765	0.905343	0.379309	0.641948	-5.28734	0.936589	0.260972	1.61221	0.951765	2.94953	0.00977087	0.0174663	-3.11992	0.224713	-0.191178	0.640604	0.626866	1.30196	0.237771	0.327068	-6.96251
AFUA_1G01240	-0.152954	-0.324786	0.0188777	3.54821	-1.89392	0.0772855	0.0994918	-6.26732	0.203834	0.0165505	0.391117	3.54821	2.31569	0.0348246	0.201606	-4.04197	-0.356788	-0.610956	-0.10262	3.54821	-2.98672	0.00905385	0.0163146	-3.73737	0.198566	0.0775208	0.319612	3.52923	3.9528	0.00658257	0.02141	-3.26986
AFUA_1G01330	-0.526024	-0.735078	-0.31697	2.5705	-5.35368	7.49848e-05	0.000165427	0.877588	0.00748252	-0.217987	0.232952	2.5705	0.0706099	0.944622	0.979878	-6.14765	-0.533507	-0.84098	-0.226033	2.5705	-3.69179	0.00210922	0.00442543	-2.03499	0.253735	0.0991531	0.408316	2.69684	3.95522	0.00656349	0.0213667	-3.26667
AFUA_1G01340	-0.57956	-0.797021	-0.362099	3.3326	-5.6705	4.10927e-05	9.63687e-05	1.36224	0.0832743	-0.117834	0.284383	3.3326	0.881018	0.391927	0.653153	-6.04477	-0.662834	-0.959033	-0.366635	3.3326	-4.7613	0.000238813	0.000646199	-0.0403837	-0.209344	-0.374465	-0.0442233	3.47024	-3.05497	0.02059	0.0500373	-4.5098
AFUA_1G01350	-0.324734	-0.514838	-0.13463	4.47621	-3.63447	0.00237484	0.00398642	-3.16826	0.00793993	-0.201154	0.217034	4.47621	0.080794	0.936652	0.977985	-6.65395	-0.332674	-0.615269	-0.050079	4.47621	-2.50472	0.0240075	0.0388973	-4.92156	0.284772	0.170382	0.399161	4.56002	5.99874	0.000757311	0.00486018	-0.863817
AFUA_1G01360	-0.163026	-0.3882	0.0621482	4.05851	-1.54043	0.143864	0.176576	-6.91771	-0.0817236	-0.311224	0.147777	4.05851	-0.757648	0.460163	0.704913	-6.29514	-0.0813023	-0.40282	0.240216	4.05851	-0.538024	0.598295	0.658293	-7.45876	-0.138408	-0.381658	0.104843	4.1191	-1.37105	0.216437	0.303413	-6.87919
AFUA_1G01370	-0.146005	-0.474933	0.182923	2.90776	-0.944432	0.359614	0.40717	-7.28105	-0.0540863	-0.373692	0.265519	2.90776	-0.360062	0.723719	0.871098	-6.22846	-0.0919187	-0.550549	0.366711	2.90776	-0.426428	0.67573	0.728133	-7.19003	-0.308534	-0.595273	-0.0217955	2.94994	-2.59278	0.0386927	0.0796464	-5.1791
AFUA_1G01380	-0.641315	-0.772177	-0.510452	6.16945	-10.427	2.35415e-08	1.16934e-07	8.53173	0.107634	-0.0144547	0.229722	6.16945	1.87576	0.0798848	0.298199	-5.41365	-0.748948	-0.927919	-0.569978	6.16945	-8.90378	1.91185e-07	1.34849e-06	6.74179	-0.33435	-0.50589	-0.16281	6.30289	-4.6966	0.0028055	0.0116335	-2.32666
AFUA_1G01410	-0.589768	-0.88891	-0.290626	3.06594	-4.19477	0.000749191	0.00137339	-1.53161	0.0596852	-0.212965	0.332336	3.06594	0.465763	0.647942	0.825646	-6.25795	-0.649453	-1.05421	-0.244702	3.06594	-3.414	0.00374906	0.00741601	-2.73853	-0.25825	-0.510127	-0.00637375	3.19531	-2.47059	0.0458947	0.0909777	-5.35731
AFUA_1G01490	0.540844	0.136153	0.945536	4.95828	2.8435	0.0121339	0.017944	-4.96694	0.0190579	-0.508013	0.546128	4.95828	0.0769326	0.939673	0.978361	-6.67147	0.521786	-0.142727	1.1863	4.95828	1.67068	0.115093	0.15689	-6.43928	0.708504	0.0903245	1.32668	4.81286	2.7617	0.0306349	0.0670456	-4.93316
AFUA_1G01560	-1.07017	-1.39588	-0.744454	1.54659	-6.99068	3.88135e-06	1.11329e-05	4.19983	-0.15972	-0.500244	0.180804	1.54659	-0.997967	0.333806	0.60238	-5.41836	-0.910448	-1.38167	-0.43923	1.54659	-4.11091	0.00088943	0.00204887	-0.924379	0.39377	0.0915218	0.696018	1.84162	3.13926	0.0184066	0.0457755	-4.38941
AFUA_1G01570	0.484889	0.286318	0.68346	3.35306	5.19555	0.000101731	0.00021813	0.339292	0.0553443	-0.165879	0.276567	3.35306	0.532287	0.602166	0.801054	-6.20122	0.429545	0.132274	0.726816	3.35306	3.0744	0.00756132	0.0138715	-3.50129	-0.0803182	-0.331358	0.170722	3.21524	-0.770939	0.468208	0.559011	-7.50231
AFUA_1G01590	-0.175652	-0.326901	-0.0244042	4.34051	-2.47097	0.0256695	0.0358559	-5.526	0.15583	-0.0327795	0.34444	4.34051	1.75789	0.0987338	0.330805	-5.091	-0.331482	-0.573246	-0.089719	4.34051	-2.91725	0.010438	0.0185159	-4.07238	0.74705	0.513384	0.980716	4.34877	7.70374	0.000181352	0.00200162	0.741484
AFUA_1G01600	0.545451	0.449949	0.640953	8.11256	12.152	2.86781e-09	1.86963e-08	10.5496	-0.00611979	-0.104072	0.0918326	8.11256	-0.132931	0.895979	0.958328	-7.1951	0.551571	0.414767	0.688375	8.11256	8.57842	3.09034e-07	2.01826e-06	6.08383	0.161146	0.0337507	0.288541	7.97739	3.048	0.0207827	0.0503715	-4.5198
AFUA_1G01610	2.33046	2.14931	2.51162	5.24059	27.3715	2.01125e-14	7.55154e-13	23.2818	-0.207164	-0.441456	0.0271285	5.24059	-1.88131	0.0790827	0.297152	-5.01993	2.53763	2.24147	2.83378	5.24059	18.2309	8.47599e-12	3.93117e-10	17.3766	0.159895	-0.0660455	0.385835	4.70164	1.70525	0.135865	0.210682	-6.44697
AFUA_1G01620	-0.720813	-1.07423	-0.367394	2.16181	-4.33948	0.000557908	0.00104446	-0.911935	0.0886299	-0.186391	0.363651	2.16181	0.685675	0.503168	0.737767	-5.95858	-0.809442	-1.25726	-0.361624	2.16181	-3.84582	0.00153426	0.00334099	-1.60099	-0.74752	-1.02629	-0.468745	2.32263	-6.46126	0.000499469	0.00376304	-0.396791
AFUA_1G01630	-0.162704	-0.473226	0.147818	1.72749	-1.11483	0.282115	0.32651	-6.83238	0.242412	-0.0979707	0.582794	1.72749	1.51527	0.150072	0.404012	-4.86501	-0.405115	-0.865858	0.0556275	1.72749	-1.87079	0.0806106	0.1144	-5.28791	0.265458	-0.0541137	0.58503	1.71121	2.00159	0.0891886	0.151776	-6.03508
AFUA_1G01640	-0.411909	-0.503658	-0.320159	6.82254	-9.55211	7.60921e-08	3.26992e-07	7.19803	0.0783625	-0.0093668	0.166092	6.82254	1.9005	0.0763624	0.290766	-5.44876	-0.490271	-0.617214	-0.363328	6.82254	-8.21736	5.3433e-07	3.22664e-06	5.58099	-0.48199	-0.592598	-0.371383	6.90607	-10.5003	2.83903e-05	0.000635222	2.82059
AFUA_1G01650	1.47454	1.28624	1.66284	3.56468	16.6615	3.16017e-11	3.69734e-10	15.9505	0.159198	-0.0401345	0.358531	3.56468	1.69928	0.109487	0.34742	-5.03406	1.31534	1.04113	1.58955	3.56468	10.2062	3.14278e-08	2.99265e-07	9.13269	-0.50506	-0.71686	-0.293259	3.15905	-5.74598	0.000960427	0.00569489	-1.13009
AFUA_1G01660	1.59741	1.13733	2.05748	0.408154	7.3874	2.0006e-06	6.11491e-06	5.07257	-0.0217829	-0.551537	0.507971	0.408154	-0.0874876	0.931418	0.975583	-5.56648	1.61919	0.917546	2.32084	0.408154	4.91003	0.000177848	0.000499106	0.889397	-0.331907	-0.79224	0.128427	0.0311092	-1.73737	0.129834	0.202988	-6.40338
AFUA_1G01680	0.216516	0.126804	0.306227	6.46487	5.13506	0.000114418	0.000242662	-0.451551	-0.0337932	-0.128706	0.0611196	6.46487	-0.757546	0.460223	0.704913	-6.7718	0.250309	0.119708	0.38091	6.46487	4.07788	0.000951731	0.00217816	-2.12518	0.0238735	-0.0929086	0.140656	6.41782	0.492593	0.638724	0.711872	-7.69286
AFUA_1G01690	0.593402	0.488448	0.698356	5.57446	12.0297	3.30224e-09	2.1156e-08	10.6287	-0.0084136	-0.124451	0.107623	5.57446	-0.154273	0.87941	0.951067	-6.87862	0.601815	0.445355	0.758276	5.57446	8.18394	5.62558e-07	3.35992e-06	5.7177	-0.0135949	-0.127601	0.100411	5.42681	-0.28734	0.78292	0.832467	-7.78297
AFUA_1G01700	-1.24374	-1.37255	-1.11492	5.20645	-20.5432	1.45731e-12	2.67491e-11	18.8476	-0.196959	-0.331832	-0.0620855	5.20645	-3.10709	0.00706914	0.0920107	-2.91343	-1.04678	-1.23328	-0.860273	5.20645	-11.9418	3.65715e-09	4.98057e-08	11.0448	0.536153	0.373545	0.698761	5.57011	7.94502	0.000151314	0.00176478	0.944957
AFUA_1G01720	0.491589	0.363934	0.619244	7.57899	8.1935	5.54326e-07	1.93283e-06	5.02438	0.178391	0.0477344	0.309047	7.57899	2.905	0.0107028	0.114214	-3.6291	0.313199	0.130533	0.495864	7.57899	3.6481	0.00230878	0.00479093	-3.11699	0.0722379	-0.126408	0.270883	7.4126	0.876263	0.412526	0.506139	-7.41181
AFUA_1G01730	1.21474	1.0917	1.33777	5.27034	21.0063	1.04738e-12	1.99405e-11	19.1606	0.0167356	-0.123961	0.157432	5.27034	0.253083	0.80357	0.913467	-6.76521	1.198	1.01109	1.38491	5.27034	13.6376	5.64677e-10	1.08342e-08	12.9963	-0.0734739	-0.239006	0.0920579	4.96006	-1.06955	0.323446	0.417397	-7.22293
AFUA_1G01740	-0.0242202	-0.131196	0.0827556	8.44655	-0.481722	0.636816	0.677721	-8.59941	-0.140121	-0.247942	-0.0323007	8.44655	-2.76507	0.0142307	0.132569	-3.94268	0.115901	-0.0359841	0.267786	8.44655	1.62359	0.124867	0.169061	-6.9521	-0.117905	-0.226123	-0.00968681	8.48781	-2.62531	0.0369825	0.0771311	-5.13167
AFUA_1G01750	0.513565	0.402215	0.624916	6.3506	9.81317	5.31843e-08	2.38717e-07	7.58278	-0.0719282	-0.191464	0.0476075	6.3506	-1.28028	0.219501	0.487419	-6.21919	0.585494	0.42213	0.748857	6.3506	7.62555	1.35744e-06	7.04499e-06	4.66816	-0.0302319	-0.146924	0.0864606	6.24382	-0.624268	0.554014	0.638296	-7.61198
AFUA_1G01760	-0.638813	-0.784679	-0.492947	5.16053	-9.31804	1.05557e-07	4.41919e-07	7.13886	0.178012	0.0422284	0.313795	5.16053	2.78937	0.013546	0.130097	-3.5864	-0.816825	-1.01611	-0.617541	5.16053	-8.72091	2.50042e-07	1.68961e-06	6.63669	-0.206924	-0.348462	-0.0653858	5.27901	-3.52278	0.0111961	0.031473	-3.85118
AFUA_1G01790	-0.236675	-0.380924	-0.0924259	5.31987	-3.49095	0.00319676	0.00526116	-3.61286	-0.00833087	-0.15275	0.136088	5.31987	-0.122735	0.903913	0.962809	-6.88875	-0.228344	-0.432464	-0.0242247	5.31987	-2.38018	0.0307007	0.0484878	-5.34954	-0.150795	-0.280064	-0.0215247	5.37684	-2.81084	0.02864	0.0637343	-4.86182
AFUA_1G01812	4.7237	4.49276	4.95464	2.23322	43.5199	1.81097e-17	3.27123e-15	30.3685	-0.54972	-1.41561	0.316174	2.23322	-1.35077	0.196394	0.461159	-4.65336	5.27342	4.37726	6.16958	2.23322	12.5202	1.88874e-09	2.92637e-08	11.7231	3.63909	2.74761	4.53056	1.21027	9.83628	4.22276e-05	0.000774103	2.37673
AFUA_1G01830	-0.966689	-1.13143	-0.801943	4.29575	-12.4847	1.96549e-09	1.35032e-08	11.5214	-0.202099	-0.351842	-0.052356	4.29575	-2.87159	0.0114585	0.119188	-3.25359	-0.76459	-0.98722	-0.54196	4.29575	-7.30717	2.28365e-06	1.10409e-05	4.51643	-0.217136	-0.379002	-0.0552688	4.59208	-3.23237	0.0162816	0.0416086	-4.25721
AFUA_1G01850	-0.199834	-0.394051	-0.00561675	3.15091	-2.1892	0.0444636	0.0597203	-5.72104	-0.0261902	-0.269103	0.216723	3.15091	-0.229399	0.821595	0.922208	-6.21464	-0.173644	-0.484653	0.137366	3.15091	-1.18793	0.252963	0.314706	-6.62842	0.576821	0.455162	0.69848	3.21328	11.4247	1.69376e-05	0.000448001	3.39633
AFUA_1G01860	-0.147962	-0.348787	0.0528636	3.05607	-1.5676	0.137405	0.169631	-6.62801	0.0691178	-0.14889	0.287125	3.05607	0.674564	0.51001	0.741284	-6.05212	-0.21708	-0.513488	0.079329	3.05607	-1.55823	0.139603	0.18592	-6.13196	0.1031	-0.110618	0.316817	3.07735	1.16243	0.286517	0.37946	-7.12281
AFUA_1G01870	0.0156722	-0.0727657	0.10411	6.7901	0.377047	0.711313	0.746879	-8.5709	9.95959e-05	-0.0913229	0.0915221	6.7901	0.00231789	0.998181	0.999575	-7.12426	0.0155726	-0.111625	0.142771	6.7901	0.260486	0.797959	0.838135	-8.12197	0.00834267	-0.108574	0.12526	6.78652	0.171939	0.868788	0.90002	-7.81329
AFUA_1G01900	-1.12122	-1.3826	-0.859839	2.45814	-9.12691	1.38508e-07	5.63398e-07	7.55569	-0.0335828	-0.240023	0.172858	2.45814	-0.34612	0.733963	0.87691	-6.20413	-1.08763	-1.42071	-0.754563	2.45814	-6.94784	4.17458e-06	1.84689e-05	4.31592	-0.524944	-0.689739	-0.360149	2.74493	-7.6757	0.000185266	0.00202671	0.717485
AFUA_1G01910	-1.28302	-1.47587	-1.09016	4.53655	-14.1552	3.32095e-10	2.87324e-09	13.3853	0.147057	-0.0111095	0.305224	4.53655	1.97822	0.0661847	0.271963	-4.97233	-1.43007	-1.67949	-1.18066	4.53655	-12.1994	2.71603e-09	3.95185e-08	11.4823	-0.27707	-0.447128	-0.107012	4.82558	-3.92592	0.00679922	0.021903	-3.30546
AFUA_1G01930	1.39414	-0.391346	3.17963	3.85446	1.66132	0.116981	0.146122	-6.63812	1.04151	-0.791539	2.87457	3.85446	1.20891	0.245034	0.514086	-5.75546	0.352627	-2.20629	2.91154	3.85446	0.2932	0.773305	0.816408	-7.45858	-0.341584	-1.02864	0.345467	3.25171	-1.198	0.273341	0.365277	-7.08302
AFUA_1G01940	0.298297	0.144947	0.451647	5.52481	4.13875	0.000840137	0.00152496	-2.35356	0.195535	0.0253416	0.365728	5.52481	2.44448	0.0270506	0.179032	-4.22759	0.102762	-0.126327	0.331851	5.52481	0.954404	0.354705	0.420311	-7.4764	0.195912	0.0403704	0.351453	5.40683	3.03503	0.0211463	0.051013	-4.53838
AFUA_1G01950	-0.106751	-0.291424	0.0779225	3.81663	-1.2299	0.237296	0.278866	-7.23635	0.0324995	-0.147775	0.212774	3.81663	0.383573	0.706568	0.8601	-6.46936	-0.13925	-0.397326	0.118825	3.81663	-1.14803	0.268576	0.331623	-6.87343	-0.295461	-0.481836	-0.109087	3.83605	-3.82	0.00773258	0.0240924	-3.44668
AFUA_1G01960	1.06083	0.829183	1.29249	2.9036	9.74355	5.84743e-08	2.60096e-07	8.26106	0.162267	-0.0759291	0.400462	2.9036	1.44944	0.167387	0.430291	-5.23865	0.898568	0.566304	1.23083	2.9036	5.75402	3.51454e-05	0.000119016	2.04183	-0.517529	-0.786668	-0.24839	2.60223	-4.63347	0.00300661	0.0122078	-2.40358
AFUA_1G01970	-0.182941	-0.331215	-0.0346679	5.29497	-2.62514	0.0188744	0.0269905	-5.35151	0.00438823	-0.144339	0.153115	5.29497	0.0627775	0.950756	0.982215	-6.88833	-0.18733	-0.397341	0.0226817	5.29497	-1.89788	0.0767292	0.10947	-6.18719	-0.158037	-0.292067	-0.0240069	5.33943	-2.84122	0.0274765	0.0615893	-4.8178
AFUA_1G01990	0.016169	-0.163268	0.195606	5.79774	0.191723	0.850478	0.872509	-8.46727	-0.0492558	-0.231437	0.132926	5.79774	-0.575251	0.573478	0.782187	-6.81092	0.0654247	-0.190285	0.321135	5.79774	0.544375	0.594023	0.654663	-7.85171	-0.227391	-0.4694	0.0146166	5.80864	-2.26408	0.0614106	0.11373	-5.65783
AFUA_1G02000	-0.154294	-0.545088	0.2365	1.36283	-0.840052	0.413804	0.461055	-7.09574	-0.199791	-0.711296	0.311714	1.36283	-0.831056	0.418713	0.673542	-5.428	0.0454971	-0.598209	0.689203	1.36283	0.150384	0.882425	0.907294	-6.82999	0.739236	0.306776	1.1717	1.46628	4.11894	0.00540203	0.0185563	-3.05221
AFUA_1G02010	-0.0758438	-0.188902	0.0372149	7.47328	-1.42732	0.173564	0.209863	-7.67001	-0.162354	-0.276814	-0.0478939	7.47328	-3.01796	0.00849157	0.100428	-3.40719	0.0865103	-0.0743729	0.247393	7.47328	1.14409	0.270156	0.333185	-7.54238	-0.0906955	-0.264338	0.0829466	7.53279	-1.25857	0.252094	0.342696	-7.01354
AFUA_1G02020	-0.570075	-0.68348	-0.456669	4.9204	-10.6956	1.66724e-08	8.65887e-08	9.06531	0.0175669	-0.103104	0.138238	4.9204	0.30974	0.760934	0.8922	-6.72825	-0.587642	-0.753238	-0.422045	4.9204	-7.55033	1.53313e-06	7.8252e-06	4.79114	0.289787	0.194516	0.385058	5.05977	7.32938	0.00024248	0.00240403	0.415033
AFUA_1G02030	-0.25205	-0.357727	-0.146373	9.71761	-5.07468	0.000128715	0.000271121	-0.723079	-0.180348	-0.285937	-0.0747594	9.71761	-3.63411	0.00237661	0.0504331	-2.23745	-0.0717017	-0.221089	0.077686	9.71761	-1.02122	0.323015	0.388101	-7.75771	-0.273785	-0.408582	-0.138989	9.82589	-4.89419	0.00226715	0.0100602	-2.08962
AFUA_1G02040	-0.562386	-0.85076	-0.274011	2.62913	-4.14937	0.000822076	0.00149663	-1.59038	0.087125	-0.227663	0.401913	2.62913	0.588883	0.564527	0.77638	-5.98554	-0.649511	-1.07642	-0.222602	2.62913	-3.23709	0.005406	0.0102711	-2.9805	0.345921	0.0128004	0.679041	2.74642	2.50221	0.0439059	0.0878355	-5.3112
AFUA_1G02050	0.158997	0.0762952	0.241699	6.87308	4.09051	0.000927391	0.00167274	-2.63952	-0.00999014	-0.0966717	0.0766915	6.87308	-0.245216	0.809545	0.915482	-7.09243	0.168987	0.049182	0.288793	6.87308	3.00111	0.00879035	0.0158745	-4.39532	0.10186	-0.0135687	0.217289	6.83601	2.12637	0.0746741	0.132591	-5.85674
AFUA_1G02060	0.633429	0.292211	0.974647	1.55795	3.94976	0.00123839	0.00218734	-1.81901	-0.0528357	-0.515329	0.409658	1.55795	-0.243067	0.81118	0.916816	-5.74873	0.686265	0.111521	1.26101	1.55795	2.54052	0.0223565	0.036526	-4.04919	0.533063	0.259001	0.807125	1.43928	4.68681	0.00283565	0.0117258	-2.33854
AFUA_1G02070	-0.0916728	-0.165651	-0.0176947	9.72398	-2.63658	0.0184455	0.0264486	-5.71249	-0.0451604	-0.118854	0.0285335	9.72398	-1.30386	0.211544	0.478525	-6.42428	-0.0465123	-0.150932	0.0579077	9.72398	-0.947738	0.357981	0.423651	-7.83037	-0.381194	-0.475801	-0.286587	9.75785	-9.70892	4.56936e-05	0.000821117	2.28843
AFUA_1G02080	0.158052	0.0500038	0.2661	6.11254	3.11234	0.00699311	0.0108259	-4.53059	0.0537111	-0.0528426	0.160265	6.11254	1.07251	0.300106	0.567818	-6.46588	0.104341	-0.0474092	0.256091	6.11254	1.46295	0.163704	0.214317	-6.99621	-0.399935	-0.521759	-0.27811	6.0593	-7.91047	0.000155245	0.00179367	0.916143
AFUA_1G02090	-0.306725	-0.41097	-0.202481	5.50184	-6.2604	1.39008e-05	3.57214e-05	1.89284	-0.0532843	-0.164268	0.0576992	5.50184	-1.02152	0.322879	0.591745	-6.37123	-0.253441	-0.405705	-0.101178	5.50184	-3.54148	0.00287908	0.00583698	-3.07767	0.153003	0.0328656	0.273141	5.59227	3.06881	0.0202131	0.0493566	-4.48999
AFUA_1G02100	-0.697064	-1.08727	-0.306856	2.24278	-3.80085	0.0016835	0.00290493	-2.16425	-0.0901245	-0.480188	0.299939	2.24278	-0.4916	0.629975	0.815093	-5.97482	-0.60694	-1.15868	-0.0552043	2.24278	-2.34056	0.0331766	0.0518366	-4.61928	0.0724184	-0.285666	0.430502	2.41503	0.487318	0.642257	0.714841	-7.69574
AFUA_1G02110	0.770233	0.625447	0.915018	7.95106	11.3188	7.67795e-09	4.36735e-08	9.51724	-0.0958174	-0.243731	0.0520965	7.95106	-1.37829	0.187922	0.453043	-6.25241	0.86605	0.659068	1.07303	7.95106	8.90257	1.91521e-07	1.34957e-06	6.59106	-0.132183	-0.25972	-0.00464583	7.78304	-2.49739	0.044203	0.0883582	-5.31822
AFUA_1G02120	-0.706122	-0.924641	-0.487602	4.64412	-6.87532	4.72496e-06	1.326e-05	3.21427	0.199181	-0.0302937	0.428657	4.64412	1.84679	0.0841943	0.305658	-5.10339	-0.905303	-1.22218	-0.588428	4.64412	-6.0787	1.93122e-05	7.07701e-05	2.22211	0.394385	0.182622	0.606148	4.76903	4.48764	0.00353577	0.0137821	-2.58349
AFUA_1G02130	-0.3935	-0.499358	-0.287642	6.75687	-7.90909	8.63646e-07	2.8721e-06	4.63956	0.15702	0.0535371	0.260504	6.75687	3.22842	0.00550374	0.0795916	-2.94697	-0.550521	-0.698557	-0.402484	6.75687	-7.91244	8.59095e-07	4.8237e-06	5.08905	-0.24481	-0.35836	-0.131261	6.81433	-5.1951	0.00165592	0.00820874	-1.7393
AFUA_1G02140	-0.390535	-0.510224	-0.270845	7.02492	-6.94237	4.21363e-06	1.19885e-05	2.92585	0.0171696	-0.106612	0.140951	7.02492	0.295127	0.771861	0.899902	-7.10049	-0.407704	-0.579889	-0.23552	7.02492	-5.03797	0.000138299	0.000398538	-0.219026	0.296666	0.149772	0.44356	7.11742	4.86645	0.00233522	0.0102306	-2.12256
AFUA_1G02150	0.402803	0.316642	0.488963	7.68983	9.94692	4.43884e-08	2.03554e-07	7.68005	-0.0404998	-0.127784	0.0467846	7.68983	-0.987235	0.338872	0.60608	-6.69488	0.443303	0.320656	0.565949	7.68983	7.6904	1.22295e-06	6.49601e-06	4.6573	-0.16925	-0.271276	-0.0672233	7.5993	-3.99727	0.00624081	0.0206061	-3.21122
AFUA_1G02160	-0.836026	-1.04103	-0.631022	4.12544	-8.67684	2.66901e-07	1.00186e-06	6.41858	0.161809	-0.0221997	0.345819	4.12544	1.87098	0.0805826	0.299145	-5.0149	-0.997835	-1.27331	-0.722361	4.12544	-7.70695	1.19093e-06	6.36286e-06	5.23205	-0.195426	-0.393906	0.00305428	4.29207	-2.37254	0.0526814	0.101182	-5.50021
AFUA_1G02170	-0.415094	-0.5379	-0.292287	5.22708	-7.19166	2.76712e-06	8.19405e-06	3.66505	0.235286	0.112435	0.358138	5.22708	4.07492	0.000957524	0.030851	-0.977018	-0.65038	-0.824087	-0.476673	5.22708	-7.96627	7.89343e-07	4.49683e-06	5.42139	0.0306983	-0.07988	0.141277	5.27003	0.668948	0.526882	0.613082	-7.58068
AFUA_1G02180	-0.399994	-0.530799	-0.26919	5.2815	-6.50631	8.97266e-06	2.38092e-05	2.42389	0.144768	0.0136512	0.275886	5.2815	2.34919	0.0326215	0.196649	-4.40675	-0.544763	-0.72997	-0.359556	5.2815	-6.25827	1.39539e-05	5.31872e-05	2.41944	-0.0056571	-0.148662	0.137348	5.34702	-0.0953216	0.926971	0.945222	-7.82507
AFUA_1G02190	0.611151	0.529868	0.692434	7.46095	15.9975	5.70538e-11	6.16848e-10	14.7152	0.0392652	-0.0438837	0.122414	7.46095	1.00474	0.330634	0.599579	-6.66097	0.571885	0.455607	0.688164	7.46095	10.4644	2.24289e-08	2.28484e-07	8.86314	-0.0940226	-0.202287	0.0142418	7.29847	-2.09264	0.0783447	0.137561	-5.90515
AFUA_1G02200	1.46156	1.30975	1.61337	5.58187	20.4844	1.52052e-12	2.77364e-11	18.6765	0.194522	-0.00533378	0.394378	5.58187	2.07089	0.0556659	0.248201	-4.78863	1.26704	1.01606	1.51801	5.58187	10.7415	1.57278e-08	1.69303e-07	9.50043	0.697824	0.460463	0.935186	5.17602	7.0841	0.000295264	0.00268583	0.193704
AFUA_1G02210	-0.190329	-0.314888	-0.065771	6.74393	-3.25115	0.0052512	0.00831347	-4.34465	-0.0525278	-0.176489	0.0714336	6.74393	-0.901586	0.38124	0.643011	-6.72074	-0.137802	-0.313532	0.0379289	6.74393	-1.66844	0.115542	0.157357	-6.7939	-0.267901	-0.392112	-0.14369	6.80688	-5.19713	0.00165248	0.00820874	-1.73698
AFUA_1G02270	-1.16415	-1.30189	-1.0264	5.78384	-17.9821	1.03693e-11	1.4572e-10	16.7516	0.0601408	-0.0649886	0.18527	5.78384	1.02262	0.322373	0.591257	-6.49466	-1.22429	-1.41038	-1.03819	5.78384	-13.9977	3.89616e-10	7.97099e-09	13.2937	-0.113209	-0.236843	0.010426	6.05948	-2.20642	0.0666445	0.12133	-5.74133
AFUA_1G02280	0.539828	0.380806	0.69885	4.34137	7.22273	2.62736e-06	7.83027e-06	3.82733	-0.0538627	-0.250353	0.142628	4.34137	-0.583246	0.56822	0.779185	-6.38176	0.593691	0.340913	0.846468	4.34137	4.99719	0.000149811	0.000427059	0.197369	0.32263	0.129137	0.516122	4.2174	4.01779	0.00608975	0.0203065	-3.18425
AFUA_1G02290	-0.279883	-0.416927	-0.142839	7.61358	-4.34532	0.000551326	0.00103239	-2.11735	0.434553	0.302603	0.566504	7.61358	7.00705	3.77505e-06	0.000582459	4.36443	-0.714437	-0.904678	-0.524195	7.61358	-7.99027	7.60182e-07	4.35414e-06	5.16008	-0.80178	-1.01785	-0.585714	7.57418	-8.94163	7.50002e-05	0.00113822	1.73304
AFUA_1G02330	-0.28749	-0.439858	-0.135122	5.63057	-4.01452	0.00108395	0.0019337	-2.58914	0.000162715	-0.152943	0.153269	5.63057	0.0022612	0.998225	0.999575	-6.95763	-0.287653	-0.503656	-0.0716492	5.63057	-2.83343	0.0123853	0.0215571	-4.54319	-0.110275	-0.330426	0.109876	5.70416	-1.207	0.270091	0.362307	-7.07283
AFUA_1G02340	-0.72256	-0.909997	-0.535122	6.38397	-8.20203	5.47088e-07	1.913e-06	5.18275	0.113584	-0.0641503	0.291318	6.38397	1.35972	0.193605	0.457948	-6.1897	-0.836143	-1.09445	-0.577837	6.38397	-6.88731	4.62899e-06	2.02136e-05	3.37813	-0.227946	-0.522644	0.0667511	6.53796	-1.86382	0.10851	0.17701	-6.22903
AFUA_1G02350	1.34579	1.23793	1.45365	5.25831	26.5484	3.18092e-14	1.09081e-12	22.8273	0.0784871	-0.0400469	0.197021	5.25831	1.40883	0.178867	0.444367	-5.83193	1.2673	1.10704	1.42756	5.25831	16.8252	2.74065e-11	9.44058e-10	16.137	-0.272817	-0.400644	-0.144989	4.90278	-5.14274	0.00174744	0.00845853	-1.79935
AFUA_1G02360	-0.48874	-0.649892	-0.327589	4.03422	-6.45279	9.86254e-06	2.60121e-05	2.58497	-0.076741	-0.249059	0.0955767	4.03422	-0.94755	0.358074	0.624443	-6.10404	-0.411999	-0.64793	-0.176069	4.03422	-3.71549	0.0020083	0.00424108	-2.37944	0.198966	0.0129604	0.384971	4.17068	2.57751	0.0395235	0.0809041	-5.20136
AFUA_1G02370	0.948129	0.520091	1.37617	0.962922	4.71291	0.000262988	0.000521191	-0.1193	0.361091	-0.247352	0.969535	0.962922	1.2627	0.225587	0.492333	-4.91312	0.587038	-0.156884	1.33096	0.962922	1.67897	0.113443	0.154925	-5.35641	0.862066	0.172874	1.55126	0.627111	3.01404	0.0217496	0.0520181	-4.56851
AFUA_1G02390	-0.0676858	-0.203454	0.0680819	4.7497	-1.06073	0.305257	0.350665	-7.70987	-0.0277653	-0.17244	0.11691	4.7497	-0.408331	0.688684	0.849673	-6.65193	-0.0399205	-0.238324	0.158482	4.7497	-0.428107	0.674534	0.727259	-7.68707	0.00514404	-0.129824	0.140112	4.77337	0.091838	0.929631	0.947282	-7.82545
AFUA_1G02400	0.191046	0.101855	0.280238	6.48642	4.55743	0.000359095	0.000694014	-1.63638	0.00206118	-0.0936618	0.0977841	6.48642	0.0458145	0.96405	0.987332	-7.06374	0.188985	0.0581496	0.319821	6.48642	3.07331	0.00757832	0.0138992	-4.20159	0.154058	0.0468612	0.261255	6.44007	3.46299	0.0120811	0.0334102	-3.93395
AFUA_1G02410	0.483926	0.365295	0.602556	7.81159	8.67934	2.65913e-07	9.99013e-07	5.78746	-0.122623	-0.243762	-0.00148349	7.81159	-2.15373	0.0475822	0.232753	-5.05087	0.606549	0.436997	0.776101	7.81159	7.61144	1.38872e-06	7.18215e-06	4.52038	-0.0251695	-0.178281	0.127942	7.72155	-0.396108	0.70488	0.768262	-7.74085
AFUA_1G02420	-0.193452	-0.302987	-0.0839178	5.74347	-3.75775	0.00184031	0.0031542	-3.18508	-0.0831965	-0.202669	0.0362756	5.74347	-1.48164	0.158721	0.418026	-5.85563	-0.110256	-0.27234	0.0518287	5.74347	-1.44732	0.167971	0.219592	-6.95071	0.236305	0.132397	0.340213	5.81188	5.4799	0.00124357	0.00679193	-1.41928
AFUA_1G02430	-0.260982	-0.373788	-0.148177	6.14709	-4.92248	0.000173532	0.000355906	-0.827485	-0.0765664	-0.1939	0.0407674	6.14709	-1.38842	0.184879	0.449572	-6.07404	-0.184416	-0.34718	-0.0216511	6.14709	-2.41069	0.0289139	0.0460014	-5.44829	0.0535932	-0.0998416	0.207028	6.232	0.841654	0.430265	0.522813	-7.44258
AFUA_1G02440	-0.353682	-0.605549	-0.101814	2.47351	-2.98775	0.00903469	0.0137253	-3.84696	-0.0884658	-0.316222	0.139291	2.47351	-0.826436	0.421248	0.675566	-5.86725	-0.265216	-0.604789	0.074358	2.47351	-1.66176	0.116891	0.159048	-5.81525	-0.480528	-0.689751	-0.271304	2.58735	-5.53422	0.00117884	0.00655937	-1.35949
AFUA_1G02450	-0.578799	-0.777015	-0.380584	3.5886	-6.21292	1.51412e-05	3.86008e-05	2.31933	0.00981634	-0.176222	0.195854	3.5886	0.112267	0.91207	0.966777	-6.49583	-0.588616	-0.86046	-0.316771	3.5886	-4.60697	0.000325079	0.000844453	-0.422454	-0.201392	-0.343277	-0.0595062	3.73373	-3.4202	0.0127612	0.0347845	-3.99345
AFUA_1G02460	0.0914613	-0.0442634	0.227186	7.23624	1.43378	0.17174	0.207793	-7.64743	-0.0459727	-0.183071	0.091126	7.23624	-0.713462	0.486292	0.724273	-6.91024	0.137434	-0.0554837	0.330352	7.23624	1.51575	0.149954	0.198314	-7.05882	-0.214411	-0.415891	-0.0129307	7.22469	-2.56426	0.0402601	0.0820521	-5.22068
AFUA_1G02480	-0.631067	-0.794857	-0.467278	3.99038	-8.19774	5.5072e-07	1.92207e-06	5.60482	0.0578592	-0.119137	0.234855	3.99038	0.695526	0.497147	0.733294	-6.2926	-0.688927	-0.930079	-0.447774	3.99038	-6.07834	1.93247e-05	7.07807e-05	2.3734	0.366291	0.217684	0.514898	4.14222	5.93931	0.000800286	0.00503134	-0.925697
AFUA_1G02490	-0.795587	-0.957881	-0.633294	4.42768	-10.4302	2.3446e-08	1.16616e-07	8.8296	0.0952775	-0.0732508	0.263806	4.42768	1.20288	0.247293	0.515757	-5.947	-0.890865	-1.12483	-0.656897	4.42768	-8.1014	6.39216e-07	3.73376e-06	5.80827	0.321512	0.139152	0.503871	4.608	4.24831	0.00464478	0.0166744	-2.88548
AFUA_1G02500	0.172386	0.0660358	0.278737	5.65607	3.44879	0.00348842	0.00569435	-3.80261	-0.0447444	-0.159482	0.0699934	5.65607	-0.829729	0.41944	0.674126	-6.5697	0.217131	0.0606852	0.373576	5.65607	2.95299	0.00970182	0.0173555	-4.30645	0.0199052	-0.0794614	0.119272	5.62269	0.482697	0.64536	0.717218	-7.69823
AFUA_1G02510	1.73812	1.60811	1.86814	8.1446	28.4446	1.12818e-14	4.85773e-13	23.6708	0.0310837	-0.10507	0.167238	8.1446	0.485743	0.634027	0.817529	-7.07058	1.70704	1.51878	1.8953	8.1446	19.2928	3.68583e-12	2.00715e-10	17.983	0.141619	-0.0646913	0.347929	7.70167	1.65405	0.146041	0.223098	-6.51585
AFUA_1G02530	-0.577326	-0.764073	-0.390578	3.23022	-6.57765	7.91489e-06	2.11922e-05	3.01425	0.229217	0.022428	0.436006	3.23022	2.35843	0.0320371	0.1948	-3.88569	-0.806543	-1.08518	-0.52791	3.23022	-6.15884	1.66956e-05	6.22911e-05	2.713	0.47873	0.33697	0.620489	3.32163	8.13741	0.000131399	0.00162331	1.1035
AFUA_1G02540	0.110005	0.0247816	0.195228	8.35474	2.74637	0.0147806	0.0215143	-5.45137	-0.0256564	-0.111264	0.0599514	8.35474	-0.637656	0.533117	0.758845	-7.01042	0.135661	0.0148651	0.256457	8.35474	2.3895	0.0301442	0.0477127	-5.66049	-0.207843	-0.319272	-0.0964154	8.33344	-4.49459	0.00350832	0.0136967	-2.57485
AFUA_1G02550	0.215931	0.12209	0.309772	10.6123	4.89585	0.000182898	0.000373667	-1.11478	-0.0522646	-0.146453	0.0419236	10.6123	-1.18063	0.255764	0.525579	-6.59512	0.268195	0.135239	0.401152	10.6123	4.29186	0.000614632	0.00148224	-1.88646	-0.293829	-0.409245	-0.178413	10.5714	-6.13447	0.00066861	0.00449748	-0.724108
AFUA_1G02560	-0.223783	-0.356947	-0.09062	4.26916	-3.57559	0.00268276	0.00446383	-3.26654	-0.18363	-0.338666	-0.0285928	4.26916	-2.52007	0.0232858	0.165028	-3.8119	-0.0401538	-0.244528	0.16422	4.26916	-0.418028	0.68173	0.733744	-7.56745	0.329301	0.174661	0.483941	4.37253	5.13121	0.00176834	0.00852069	-1.81261
AFUA_1G02570	0.159642	-0.076739	0.396024	7.47308	1.43694	0.170853	0.206789	-7.65891	0.0569268	-0.183766	0.29762	7.47308	0.503219	0.621971	0.811628	-7.05009	0.102716	-0.234641	0.440072	7.47308	0.647816	0.526699	0.590215	-7.98944	0.0230888	-0.180952	0.22713	7.41906	0.272667	0.793684	0.840318	-7.78765
AFUA_1G02580	0.154806	-0.0177754	0.327387	6.18905	1.90853	0.07525	0.0970134	-6.82734	0.0356428	-0.144517	0.215803	6.18905	0.420938	0.679649	0.844402	-6.94287	0.119163	-0.13032	0.368646	6.18905	1.01626	0.325296	0.390271	-7.54206	-0.0550685	-0.275601	0.165465	6.14269	-0.601697	0.568041	0.650117	-7.62707
AFUA_1G02590	-0.0881248	-0.219688	0.0434389	6.57642	-1.42517	0.174173	0.210428	-7.59984	0.141406	0.00680585	0.276005	6.57642	2.23525	0.0406981	0.219633	-4.81829	-0.22953	-0.417748	-0.0413122	6.57642	-2.59467	0.0200634	0.0331304	-5.16332	-0.0144038	-0.156898	0.12809	6.56776	-0.243573	0.815173	0.856823	-7.79623
AFUA_1G02600	0.0700305	-0.0689705	0.209031	6.63486	1.07195	0.300349	0.345294	-8.06388	0.00751493	-0.145679	0.160709	6.63486	0.104373	0.918229	0.970792	-7.06247	0.0625156	-0.144341	0.269372	6.63486	0.643017	0.529725	0.592978	-7.91442	0.475678	0.338012	0.613343	6.61181	8.32596	0.000114737	0.00148817	1.2558
AFUA_1G02610	-0.676635	-0.841091	-0.51218	6.36842	-8.75407	2.38096e-07	9.09405e-07	6.01792	-0.107721	-0.276411	0.0609701	6.36842	-1.35866	0.193933	0.458285	-6.1531	-0.568915	-0.804504	-0.333326	6.36842	-5.13803	0.000113758	0.000335655	0.0566394	0.179019	0.026838	0.3312	6.56842	2.83457	0.0277268	0.0620753	-4.82743
AFUA_1G02620	-0.236573	-0.442396	-0.0307512	3.43103	-2.44556	0.0269929	0.0376478	-5.21293	0.0187097	-0.182948	0.220367	3.43103	0.197404	0.846108	0.936103	-6.41831	-0.255283	-0.54343	0.0328637	3.43103	-1.88501	0.0785521	0.111898	-5.74181	-0.224546	-0.426298	-0.0227936	3.48106	-2.68185	0.0341967	0.0726092	-5.0493
AFUA_1G02630	-0.488608	-0.654574	-0.322642	6.5537	-6.26391	1.38132e-05	3.55457e-05	1.75919	-0.134477	-0.298058	0.029104	6.5537	-1.74912	0.100282	0.333318	-5.64611	-0.354131	-0.587162	-0.1211	6.5537	-3.23337	0.00544779	0.0103479	-3.89149	-0.21429	-0.361843	-0.0667361	6.71237	-3.49945	0.0115327	0.0321698	-3.88342
AFUA_1G02640	0.638486	0.517568	0.759404	4.91617	11.2348	8.50696e-09	4.74794e-08	9.73726	-0.0560801	-0.198075	0.0859151	4.91617	-0.84031	0.413664	0.670518	-6.35741	0.694566	0.508062	0.88107	4.91617	7.92372	8.4395e-07	4.75578e-06	5.42732	0.142848	-0.00936207	0.295059	4.77097	2.26141	0.0616438	0.114048	-5.66171
AFUA_1G02670	0.31082	0.228878	0.392762	7.6671	8.07065	6.70519e-07	2.29476e-06	4.82326	-0.0562732	-0.139556	0.0270095	7.6671	-1.43764	0.170657	0.434028	-6.16591	0.367093	0.250258	0.483929	7.6671	6.68509	6.56107e-06	2.72985e-05	2.90385	-0.0586857	-0.163055	0.0456841	7.60336	-1.3549	0.221268	0.308899	-6.89889
AFUA_1G02680	-0.0947735	-0.246531	0.0569838	6.87552	-1.32874	0.203395	0.242099	-7.74631	-0.0749677	-0.225492	0.0755567	6.87552	-1.05967	0.305724	0.57394	-6.58161	-0.0198058	-0.233553	0.193941	6.87552	-0.19715	0.846303	0.878324	-8.14809	-0.359227	-0.56553	-0.152923	6.91859	-4.19575	0.00493722	0.0174285	-2.95293
AFUA_1G02700	0.643833	0.445162	0.842504	3.28486	6.89513	4.56745e-06	1.28667e-05	3.49129	0.159094	-0.106761	0.424948	3.28486	1.27325	0.221921	0.488871	-5.44589	0.484739	0.152853	0.816626	3.28486	3.10758	0.00706197	0.0130589	-3.3939	0.545897	0.289075	0.802719	3.09708	5.12185	0.00178552	0.00857006	-1.82341
AFUA_1G02710	-0.80215	-0.92931	-0.67499	4.97184	-13.4217	7.08281e-10	5.50423e-09	12.4154	-0.0540571	-0.179012	0.0708982	4.97184	-0.920455	0.37161	0.635738	-6.39455	-0.748093	-0.926372	-0.569813	4.97184	-8.92809	1.84538e-07	1.30534e-06	6.98886	0.0376782	-0.059251	0.134607	5.18383	0.936663	0.382875	0.476567	-7.35582
AFUA_1G02720	0.488672	0.384931	0.592412	5.54575	10.0225	4.01126e-08	1.86137e-07	8.03499	0.0604128	-0.0463208	0.167146	5.54575	1.20429	0.246762	0.515267	-6.19292	0.428259	0.279416	0.577101	5.54575	6.12186	1.78538e-05	6.61127e-05	2.11663	-0.307777	-0.407634	-0.207919	5.40758	-7.42682	0.000224564	0.00228137	0.5013
AFUA_1G02730	0.782302	0.58622	0.978384	4.89376	8.4887	3.53557e-07	1.29115e-06	5.92334	-0.00695259	-0.193998	0.180093	4.89376	-0.0790869	0.937988	0.978172	-6.81285	0.789255	0.518268	1.06024	4.89376	6.19688	1.55859e-05	5.85706e-05	2.39583	-0.774391	-0.974674	-0.574108	4.69304	-9.31675	5.86008e-05	0.000975275	2.00972
AFUA_1G02760	0.195248	0.0942961	0.296199	7.48023	4.11507	0.000881873	0.00159686	-2.61257	0.0221305	-0.0791202	0.123381	7.48023	0.465048	0.648442	0.825715	-7.07835	0.173117	0.0301383	0.316096	7.48023	2.57616	0.0208208	0.0342816	-5.27722	-0.317671	-0.444204	-0.191137	7.42571	-6.0495	0.000722663	0.00471545	-0.811303
AFUA_1G02770	1.3639	1.14008	1.58772	2.65102	12.9655	1.15512e-09	8.47168e-09	11.9407	-0.874136	-1.60969	-0.138585	2.65102	-2.52854	0.0228962	0.164311	-3.20433	2.23804	1.46919	3.00689	2.65102	6.19341	1.56839e-05	5.89023e-05	3.12977	3.20929	2.63708	3.7815	2.53223	13.5145	5.99571e-06	0.000222021	4.54604
AFUA_1G02780	-0.464479	-0.748396	-0.180562	2.28554	-3.4808	0.00326466	0.00536393	-2.86321	0.129209	-0.169866	0.428284	2.28554	0.919215	0.372237	0.635738	-5.66775	-0.593688	-1.00607	-0.181312	2.28554	-3.06315	0.00773829	0.0141716	-3.24024	0.196979	-0.128908	0.522866	2.36265	1.45647	0.192447	0.276965	-6.77301
AFUA_1G02800	-0.554023	-0.670689	-0.437357	5.36696	-10.1039	3.59856e-08	1.6932e-07	8.13715	-0.16577	-0.297229	-0.034311	5.36696	-2.683	0.0168002	0.142567	-3.74582	-0.388253	-0.564015	-0.212491	5.36696	-4.69995	0.000269878	0.0007169	-0.649046	0.508784	0.360271	0.657297	5.54594	8.25499	0.000120708	0.00153878	1.19882
AFUA_1G02810	0.5237	0.375838	0.671561	4.04605	7.53585	1.5696e-06	4.93398e-06	4.45648	0.0673664	-0.108845	0.243578	4.04605	0.813419	0.428446	0.680338	-6.16274	0.456333	0.226304	0.686362	4.04605	4.22089	0.00071029	0.00168387	-1.31966	0.200547	0.0625505	0.338544	3.9023	3.50184	0.0114977	0.0320965	-3.88012
AFUA_1G02820	0.726658	0.532138	0.921178	3.89102	7.94822	8.12046e-07	2.71636e-06	5.10195	0.0660392	-0.216031	0.34811	3.89102	0.498137	0.625466	0.814119	-6.22672	0.660618	0.317979	1.00326	3.89102	4.10221	0.000905424	0.00208248	-1.4913	0.844353	0.530313	1.15839	3.69356	6.4787	0.00049191	0.00372123	-0.37967
AFUA_1G02830	-0.249916	-0.339783	-0.160049	6.66633	-5.91697	2.59766e-05	6.3192e-05	1.0702	-0.015304	-0.107241	0.0766327	6.66633	-0.354176	0.728037	0.87317	-7.05051	-0.234612	-0.363175	-0.106049	6.66633	-3.88275	0.00142171	0.00311331	-2.56171	0.0123885	-0.0955873	0.120364	6.73251	0.276466	0.790892	0.838561	-7.78646
AFUA_1G02840	-0.592203	-0.699838	-0.484568	5.86104	-11.7063	4.82236e-09	2.93463e-08	10.2204	0.0594784	-0.0476959	0.166653	5.86104	1.18079	0.255703	0.525579	-6.29983	-0.651681	-0.803575	-0.499788	5.86104	-9.12851	1.38191e-07	1.02652e-06	7.12746	0.0254436	-0.10505	0.155937	5.99706	0.469826	0.654044	0.724802	-7.70507
AFUA_1G02850	0.343495	0.188957	0.498033	3.41865	4.72922	0.000254571	0.000505728	-0.673936	0.33953	0.146704	0.532356	3.41865	3.74643	0.00188387	0.046046	-1.24129	0.00396496	-0.243146	0.251076	3.41865	0.0341391	0.973207	0.979956	-7.41103	0.494514	0.337902	0.651125	3.24762	7.60857	0.000195032	0.00207828	0.659756
AFUA_1G02870	-0.104057	-0.299462	0.0913489	5.49869	-1.13302	0.274636	0.318402	-7.76559	0.224316	0.027882	0.420749	5.49869	2.42967	0.0278527	0.180945	-4.29919	-0.328372	-0.605445	-0.0512991	5.49869	-2.5216	0.0232149	0.03777	-5.11945	-0.109002	-0.412515	0.194511	5.46959	-0.865375	0.418048	0.511041	-7.4216
AFUA_1G02880	-0.100753	-0.252703	0.0511965	4.48939	-1.41079	0.178298	0.215096	-7.2897	0.0535505	-0.130625	0.237726	4.48939	0.618636	0.54525	0.76578	-6.4125	-0.154304	-0.393071	0.0844627	4.48939	-1.37502	0.188913	0.243447	-6.76183	0.558405	0.322766	0.794044	4.50599	5.71019	0.000993895	0.00581421	-1.16846
AFUA_1G02890	0.187474	0.101242	0.273706	7.48112	4.62568	0.000313111	0.000612332	-1.56801	-0.15541	-0.244602	-0.0662192	7.48112	-3.70734	0.00204247	0.0478688	-1.99087	0.342884	0.218823	0.466945	7.48112	5.88054	2.77842e-05	9.73366e-05	1.41301	0.237852	0.134599	0.341106	7.4734	5.55074	0.00115992	0.00648332	-1.34138
AFUA_1G02900	-0.385637	-0.536312	-0.234963	4.63704	-5.44558	6.28944e-05	0.000141364	0.534058	-0.107867	-0.262031	0.0462959	4.63704	-1.48872	0.156866	0.414901	-5.64732	-0.27777	-0.493337	-0.0622033	4.63704	-2.74162	0.0149232	0.0254951	-4.50874	-0.0432903	-0.215754	0.129174	4.7599	-0.60484	0.566074	0.64866	-7.625
AFUA_1G02910	-0.386135	-0.467744	-0.304526	7.52747	-10.0671	3.77907e-08	1.77026e-07	7.86062	0.127523	0.0457344	0.209312	7.52747	3.31741	0.00457878	0.0729687	-2.80986	-0.513658	-0.629197	-0.398118	7.52747	-9.45903	8.66083e-08	6.97955e-07	7.43851	0.00506155	-0.0922586	0.102382	7.59247	0.125323	0.904108	0.928812	-7.82126
AFUA_1G02920	0.0585049	-0.0451329	0.162143	5.72539	1.2011	0.247963	0.29048	-7.72837	0.144931	0.0416879	0.248175	5.72539	2.98678	0.00905259	0.103144	-3.27454	-0.0864265	-0.232714	0.059861	5.72539	-1.25702	0.227581	0.286612	-7.19294	-0.256969	-0.364441	-0.149496	5.67626	-5.76143	0.000946376	0.00564833	-1.11358
AFUA_1G02930	-0.0610382	-0.216445	0.0943689	4.75876	-0.835671	0.41619	0.46348	-7.91538	0.142828	-0.0195603	0.305216	4.75876	1.87138	0.0805232	0.299145	-5.09473	-0.203866	-0.428636	0.0209033	4.75876	-1.9298	0.0723711	0.104013	-6.01312	-0.00222678	-0.213001	0.208547	4.73557	-0.0254571	0.980465	0.985388	-7.82994
AFUA_1G02940	0.148056	0.0302361	0.265875	5.18686	2.6737	0.0171181	0.0246936	-5.24722	0.0765192	-0.0452754	0.198314	5.18686	1.33674	0.200831	0.465671	-5.9605	0.0715364	-0.0979197	0.240992	5.18686	0.898202	0.382984	0.449435	-7.46376	-0.146752	-0.278291	-0.0152129	5.12615	-2.6883	0.0338935	0.0721101	-5.03991
AFUA_1G02950	-0.776526	-0.870883	-0.682169	5.86152	-17.51	1.53079e-11	2.03538e-10	16.1809	-0.659159	-0.782117	-0.536202	5.86152	-11.4061	6.90628e-09	1.25271e-05	10.7819	-0.117367	-0.272356	0.0376232	5.86152	-1.61119	0.127557	0.172269	-6.70957	1.26409	1.15494	1.37323	6.21838	27.9074	6.19459e-08	1.83509e-05	9.34179
AFUA_1G02970	0.347264	0.185174	0.509355	4.9734	4.55835	0.000358433	0.000693275	-1.40103	-0.0721581	-0.264978	0.120662	4.9734	-0.796229	0.43807	0.687507	-6.40355	0.419423	0.167524	0.671321	4.9734	3.54267	0.00287201	0.00582743	-2.95089	0.316011	0.202192	0.429831	4.90093	6.69012	0.000409915	0.00331785	-0.174893
AFUA_1G02980	-0.239546	-0.338082	-0.14101	7.94619	-5.17248	0.000106389	0.000227	-0.461195	0.0737747	-0.0247083	0.172258	7.94619	1.59386	0.131396	0.37927	-5.96646	-0.313321	-0.452634	-0.174007	7.94619	-4.7852	0.000227726	0.000619367	-0.778891	-0.123014	-0.256577	0.0105483	7.98769	-2.21931	0.0654355	0.119658	-5.72268
AFUA_1G02985	0.257489	0.156671	0.358306	5.86142	5.43409	6.42895e-05	0.000144194	0.223704	-0.0746112	-0.185328	0.0361061	5.86142	-1.43381	0.17173	0.434991	-5.93504	0.3321	0.182359	0.481841	5.86142	4.7188	0.000259918	0.000694928	-0.70379	0.0992643	-0.010242	0.208771	5.81277	2.18425	0.0687757	0.124445	-5.77335
AFUA_1G02990	-0.35881	-0.451104	-0.266516	7.96143	-8.27172	4.91554e-07	1.74184e-06	5.14375	0.0697058	-0.023128	0.16254	7.96143	1.5976	0.13056	0.377845	-5.95836	-0.428516	-0.559421	-0.29761	7.96143	-6.96487	4.05535e-06	1.79844e-05	3.39515	0.125721	0.0109328	0.240509	8.03348	2.63912	0.0362807	0.076096	-5.11155
AFUA_1G03000	-0.666474	-0.881898	-0.451051	4.05565	-6.58255	7.84715e-06	2.10185e-05	2.85829	-0.0300628	-0.241972	0.181846	4.05565	-0.301845	0.766831	0.89659	-6.55743	-0.636412	-0.938592	-0.334231	4.05565	-4.48102	0.000418873	0.00105552	-0.80134	-0.00253405	-0.254434	0.249366	4.23338	-0.0242401	0.981398	0.985965	-7.82997
AFUA_1G03010	0.377542	0.272614	0.48247	6.99559	7.65558	1.29334e-06	4.15732e-06	4.16621	-0.0373966	-0.146129	0.0713358	6.99559	-0.731775	0.475357	0.716431	-6.86203	0.414939	0.263834	0.566044	6.99559	5.84266	2.98032e-05	0.000103362	1.37158	-0.0529213	-0.1879	0.0820574	6.90936	-0.944743	0.379035	0.472502	-7.34811
AFUA_1G03020	0.155567	-0.0485628	0.359696	3.65105	1.62149	0.125318	0.155566	-6.71098	0.083935	-0.134863	0.302733	3.65105	0.816215	0.426893	0.679469	-6.11372	0.0716316	-0.227603	0.370866	3.65105	0.509328	0.617783	0.675621	-7.35871	-0.0577664	-0.289	0.173468	3.58958	-0.601965	0.567872	0.650117	-7.62689
AFUA_1G03030	0.352934	0.158843	0.547025	6.52318	3.86894	0.00146277	0.00255322	-3.07387	0.262981	0.0510185	0.474943	6.52318	2.63979	0.018327	0.147853	-4.02423	0.0899528	-0.197448	0.377354	6.52318	0.665934	0.515361	0.579	-7.88281	0.33434	-0.0278916	0.696572	6.3712	2.22408	0.0649946	0.118969	-5.71579
AFUA_1G03035	-0.249612	-0.400584	-0.0986394	4.55364	-3.5178	0.0030238	0.00499649	-3.39979	-0.108449	-0.26448	0.0475818	4.55364	-1.47884	0.159461	0.419377	-5.63652	-0.141163	-0.358276	0.0759513	4.55364	-1.38336	0.186392	0.240658	-6.77978	-0.0741439	-0.25275	0.104462	4.63939	-1.00029	0.353431	0.447897	-7.29379
AFUA_1G03040	-0.394687	-0.500176	-0.289198	8.25691	-7.96069	7.96292e-07	2.67453e-06	4.61942	-0.0479888	-0.155665	0.0596874	8.25691	-0.948254	0.357727	0.624252	-6.74904	-0.346699	-0.497437	-0.19596	8.25691	-4.89364	0.000183696	0.000513186	-0.569208	0.460015	0.333395	0.586635	8.36837	8.75424	8.51278e-05	0.00123145	1.59092
AFUA_1G03050	0.0997198	0.00599079	0.193449	6.34761	2.26366	0.0385254	0.0523522	-6.26016	0.0541158	-0.0485569	0.156788	6.34761	1.12143	0.279383	0.549273	-6.39567	0.045604	-0.0934169	0.184625	6.34761	0.697955	0.495669	0.560104	-7.8395	0.316093	0.204627	0.42756	6.30945	6.83311	0.000363271	0.00305379	-0.039194
AFUA_1G03060	0.0155246	-0.0686672	0.0997165	7.23712	0.392333	0.700219	0.736559	-8.59514	-0.016763	-0.102175	0.0686485	7.23712	-0.41758	0.682051	0.845449	-7.0814	0.0322876	-0.0876432	0.152218	7.23712	0.572809	0.57509	0.636925	-8.02526	-0.10861	-0.215863	-0.00135658	7.23745	-2.4401	0.0479023	0.0941269	-5.40178
AFUA_1G03070	-0.439901	-0.524924	-0.354878	6.87981	-11.0084	1.12487e-08	6.10763e-08	9.1835	-0.00054667	-0.0853798	0.0842865	6.87981	-0.0137108	0.989238	0.995038	-7.15258	-0.439355	-0.559461	-0.319248	6.87981	-7.7831	1.0545e-06	5.76356e-06	4.86036	-0.100996	-0.214893	0.0129022	6.98946	-2.13666	0.073589	0.130978	-5.84194
AFUA_1G03080	-0.511755	-0.648252	-0.375258	4.75653	-7.97707	7.76079e-07	2.61613e-06	5.08641	0.0798205	-0.0599294	0.21957	4.75653	1.21525	0.242675	0.511601	-6.01903	-0.591576	-0.786926	-0.396226	4.75653	-6.44321	1.00314e-05	3.97481e-05	2.87257	0.122834	0.0193788	0.226289	4.86364	2.86098	0.0267467	0.0606325	-4.78919
AFUA_1G03090	-0.105666	-0.223467	0.0121354	7.03458	-1.90849	0.0752554	0.0970134	-6.9354	0.212724	0.0887663	0.336683	7.03458	3.65129	0.00229359	0.050205	-2.07135	-0.31839	-0.489395	-0.147385	7.03458	-3.96146	0.00120892	0.00269596	-2.43004	0.416785	0.255381	0.57819	7.00929	6.22222	0.000617546	0.00428791	-0.634975
AFUA_1G03100	0.145103	0.0532945	0.236912	8.79735	3.36277	0.00416853	0.00670404	-4.22772	0.0174703	-0.07516	0.110101	8.79735	0.401283	0.693756	0.852986	-7.15355	0.127633	-0.00278636	0.258052	8.79735	2.08221	0.0544908	0.0808411	-6.22893	-0.113669	-0.256179	0.0288411	8.75669	-1.92196	0.0998967	0.166255	-6.14763
AFUA_1G03110	0.0181557	-0.0927844	0.129096	7.72817	0.3482	0.732431	0.766264	-8.63406	-0.0253098	-0.137586	0.086966	7.72817	-0.47963	0.638269	0.820236	-7.07624	0.0434655	-0.114375	0.201306	7.72817	0.58591	0.566473	0.628886	-8.04023	0.0211062	-0.116264	0.158476	7.73003	0.370226	0.723145	0.78436	-7.75204
AFUA_1G03120	0.213374	0.103928	0.32282	5.44106	4.14808	0.000824247	0.00149985	-2.3091	-0.0460935	-0.1649	0.0727131	5.44106	-0.825474	0.421777	0.675855	-6.52763	0.259467	0.097933	0.421002	5.44106	3.41761	0.00372117	0.00736674	-3.31808	0.0156472	-0.129618	0.160912	5.39773	0.259551	0.803349	0.847642	-7.79164
AFUA_1G03130	0.097537	-0.0365362	0.23161	5.46783	1.54786	0.142073	0.174696	-7.25556	-0.119895	-0.261283	0.0214931	5.46783	-1.80423	0.0908996	0.317406	-5.3455	0.217432	0.0225827	0.412281	5.46783	2.37426	0.031059	0.0489768	-5.38926	-0.110428	-0.290569	0.0697124	5.47274	-1.47712	0.187023	0.271002	-6.74685
AFUA_1G03140	-0.401332	-0.625084	-0.177579	4.01676	-3.81628	0.00163072	0.00281846	-2.67166	0.194819	-0.0515651	0.441202	4.01676	1.68237	0.112771	0.352547	-5.18577	-0.59615	-0.928972	-0.263329	4.01676	-3.81109	0.00164829	0.00355688	-2.17353	0.369479	0.169461	0.569497	4.06942	4.45112	0.00368406	0.0141955	-2.62903
AFUA_1G03150	1.2948	1.05507	1.53454	7.74131	11.4914	6.23156e-09	3.66277e-08	9.73374	-0.137204	-0.389684	0.115277	7.74131	-1.15622	0.265312	0.536149	-6.49584	1.43201	1.08384	1.78017	7.74131	8.75109	2.39145e-07	1.6219e-06	6.3692	0.187932	-0.165296	0.54116	7.44932	1.28202	0.244263	0.3342	-6.98609
AFUA_1G03170	0.81184	0.572608	1.05107	2.45533	7.2203	2.63804e-06	7.8554e-06	4.33497	-0.186401	-0.471627	0.0988252	2.45533	-1.39048	0.184265	0.449052	-5.146	0.998241	0.62597	1.37051	2.45533	5.70532	3.84956e-05	0.000128887	2.05147	-0.0449803	-0.256843	0.166882	2.29398	-0.511583	0.62609	0.700221	-7.68228
AFUA_1G03200	-0.177834	-0.598158	0.242491	2.14008	-0.900188	0.38196	0.430235	-7.1462	-0.294235	-0.739532	0.151062	2.14008	-1.40588	0.179726	0.444999	-5.11097	0.116401	-0.49594	0.728743	2.14008	0.404453	0.691473	0.742504	-6.98056	-0.153043	-0.762993	0.456906	2.26141	-0.6046	0.566224	0.64866	-7.62515
AFUA_1G03210	-0.480443	-0.837485	-0.123401	5.19826	-2.86304	0.0116601	0.0173055	-4.97204	-0.274377	-0.723239	0.174485	5.19826	-1.30059	0.212634	0.479752	-5.91023	-0.206066	-0.779612	0.367481	5.19826	-0.764435	0.456228	0.521504	-7.56344	0.874499	0.222194	1.5268	5.40549	3.2304	0.0163237	0.0416587	-4.26
AFUA_1G03352	-3.77562	-4.71021	-2.84103	0.174791	-8.59549	3.01253e-07	1.11387e-06	7.03622	0.461691	0.180168	0.743215	0.174791	3.48932	0.00320755	0.0596863	-1.68746	-4.23731	-5.21339	-3.26124	0.174791	-9.23661	1.18452e-07	9.09071e-07	7.71137	-3.13346	-3.46478	-2.80215	1.00712	-22.7894	2.24317e-07	3.53363e-05	8.0568
AFUA_1G03370	0.510367	0.36676	0.653975	5.59444	7.56153	1.50553e-06	4.76493e-06	4.18444	0.0385909	-0.120217	0.197399	5.59444	0.51703	0.612522	0.807979	-6.75645	0.471776	0.257666	0.685887	5.59444	4.68816	0.000276308	0.000731619	-0.713927	0.0416945	-0.0922307	0.17562	5.46242	0.750179	0.479776	0.570157	-7.51902
AFUA_1G03380	0.430888	0.32711	0.534666	7.42848	8.8341	2.11674e-07	8.18619e-07	6.04661	0.0917558	-0.0135522	0.197064	7.42848	1.85386	0.0831244	0.303835	-5.541	0.339132	0.191282	0.486982	7.42848	4.88035	0.000188585	0.000525652	-0.564016	-0.15763	-0.293543	-0.0217173	7.29715	-2.79465	0.0292817	0.0647794	-4.88532
AFUA_1G03390	-0.105414	-0.198551	-0.0122777	9.95627	-2.40815	0.0290591	0.0403245	-6.1573	-0.0692632	-0.16287	0.0243436	9.95627	-1.57434	0.13584	0.385106	-6.06383	-0.0361511	-0.168199	0.0958969	9.95627	-0.582498	0.568711	0.630614	-8.1234	-0.0924999	-0.215173	0.0301736	10.0001	-1.81693	0.115985	0.186	-6.29414
AFUA_1G03400	0.29874	0.225985	0.371494	8.82228	8.73645	2.44367e-07	9.28569e-07	5.84269	-0.0829844	-0.156719	-0.00924982	8.82228	-2.39458	0.0298448	0.187632	-4.65844	0.381724	0.278138	0.48531	8.82228	7.84066	9.62325e-07	5.31864e-06	4.86774	-0.120169	-0.221522	-0.0188168	8.76832	-2.85698	0.0268927	0.0608126	-4.79498
AFUA_1G03410	0.416703	0.290405	0.543	5.98528	7.01999	3.69319e-06	1.06593e-05	3.16499	-0.0457676	-0.188266	0.0967305	5.98528	-0.683366	0.504586	0.738883	-6.71492	0.46247	0.272058	0.652882	5.98528	5.16766	0.000107389	0.000319407	0.187494	0.21905	0.0446036	0.393496	5.89609	3.02573	0.0214114	0.0514847	-4.55173
AFUA_1G03420	0.431731	0.320398	0.543063	5.87695	8.25078	5.07591e-07	1.78755e-06	5.2632	-0.13296	-0.258466	-0.00745498	5.87695	-2.25405	0.0392479	0.215471	-4.62737	0.564691	0.396922	0.732461	5.87695	7.16148	2.91038e-06	1.35989e-05	3.94842	0.14842	0.0499091	0.246931	5.80012	3.63041	0.00977648	0.0285845	-3.70333
AFUA_1G03430	0.0336255	-0.0704376	0.137689	5.55971	0.687505	0.502046	0.549586	-8.23529	0.0723774	-0.043171	0.187926	5.55971	1.33273	0.202112	0.467034	-6.00594	-0.038752	-0.194253	0.116749	5.55971	-0.530231	0.603557	0.662606	-7.80861	0.267692	0.156544	0.37884	5.53222	5.80341	0.000909351	0.00548515	-1.06888
AFUA_1G03440	0.0534992	-0.0785306	0.185529	5.26592	0.862144	0.401909	0.449628	-8.03961	0.00622965	-0.141362	0.153822	5.26592	0.089806	0.929606	0.975302	-6.82407	0.0472696	-0.150759	0.245298	5.26592	0.507877	0.618777	0.676408	-7.75998	0.234371	0.0341976	0.434544	5.24724	2.82128	0.0282345	0.0630594	-4.8467
AFUA_1G03450	-0.0991068	-0.217709	0.0194956	6.07995	-1.77793	0.095276	0.121177	-7.02447	0.192781	0.0676782	0.317885	6.07995	3.27869	0.00496056	0.0752825	-2.72081	-0.291888	-0.464275	-0.119501	6.07995	-3.6026	0.00253683	0.00521738	-3.05568	0.170936	0.0209671	0.320904	6.05793	2.74651	0.0312809	0.0680411	-4.95523
AFUA_1G03460	-0.311049	-0.406534	-0.215564	5.99564	-6.93102	4.29599e-06	1.21901e-05	3.04477	0.000836574	-0.0969676	0.0986407	5.99564	0.0181992	0.985715	0.994011	-7.01522	-0.311885	-0.448571	-0.175199	5.99564	-4.85484	0.000198346	0.000549139	-0.456197	0.0138807	-0.080949	0.10871	6.07155	0.352707	0.735621	0.795446	-7.75921
AFUA_1G03490	-0.392417	-0.557834	-0.226999	6.23847	-5.04744	0.000135759	0.000284776	-0.513277	0.0611692	-0.0877406	0.210079	6.23847	0.874005	0.395617	0.65624	-6.72068	-0.453586	-0.676155	-0.231017	6.23847	-4.3361	0.000561756	0.0013645	-1.55318	-0.726632	-0.949404	-0.50386	6.32254	-7.85962	0.000161244	0.00184002	0.873541
AFUA_1G03500	0.137734	0.0538675	0.221601	8.50427	3.49427	0.00317485	0.00522742	-3.94824	-0.0582696	-0.14353	0.0269905	8.50427	-1.45412	0.166103	0.428179	-6.17387	0.196004	0.0764091	0.315599	8.50427	3.48704	0.00322277	0.00647001	-3.48616	0.0604895	-0.0533125	0.174291	8.48436	1.28079	0.244667	0.334442	-6.98753
AFUA_1G03510	0.0690928	-0.00585393	0.144039	9.83685	1.96148	0.0682673	0.0887307	-6.94412	-0.0310509	-0.106296	0.0441943	9.83685	-0.87801	0.393507	0.654748	-6.87958	0.100144	-0.00605828	0.206346	9.83685	2.0063	0.0628214	0.0917121	-6.39616	-0.197687	-0.299444	-0.095929	9.82711	-4.68121	0.00285309	0.0117691	-2.34535
AFUA_1G03530	-0.03006	-0.249381	0.189261	3.09188	-0.291616	0.774493	0.805377	-7.75953	0.122321	-0.095607	0.340249	3.09188	1.19424	0.250556	0.518764	-5.6311	-0.152381	-0.461565	0.156803	3.09188	-1.04862	0.310622	0.375158	-6.77424	-0.221595	-0.436972	-0.00621843	3.06548	-2.47919	0.0453449	0.0901541	-5.34478
AFUA_1G03540	0.0354544	-0.0859497	0.156858	5.89224	0.621356	0.543505	0.58891	-8.30543	0.109197	-0.0153649	0.233759	5.89224	1.86522	0.0814299	0.301193	-5.34022	-0.0737425	-0.247681	0.100196	5.89224	-0.902042	0.381005	0.447538	-7.60231	-0.102189	-0.255263	0.0508858	5.85815	-1.6086	0.155677	0.234672	-6.57628
AFUA_1G03550	-0.706312	-0.833591	-0.579032	5.20857	-11.8071	4.28186e-09	2.64248e-08	10.4518	-0.0741705	-0.205208	0.0568667	5.20857	-1.20432	0.246753	0.515267	-6.12881	-0.632141	-0.814818	-0.449464	5.20857	-7.36266	2.08375e-06	1.01729e-05	4.41193	0.191308	0.0509644	0.331652	5.40273	3.28465	0.0152064	0.0396405	-4.18341
AFUA_1G03560	-0.149808	-0.270764	-0.0288529	5.75244	-2.63521	0.0184966	0.0265066	-5.45968	0.102465	-0.0283965	0.233327	5.75244	1.66597	0.116039	0.356801	-5.59717	-0.252274	-0.430473	-0.0740743	5.75244	-3.0121	0.00859424	0.0155811	-4.20648	0.256601	0.110317	0.402885	5.76126	4.22678	0.00476216	0.0169642	-2.91306
AFUA_1G03570	-0.616782	-1.01024	-0.223322	1.37855	-3.3353	0.00441238	0.00706249	-2.82765	0.274469	-0.06413	0.613069	1.37855	1.72469	0.104704	0.339808	-4.60157	-0.891251	-1.41035	-0.372156	1.37855	-3.65306	0.0022852	0.00474864	-1.81888	-0.418938	-0.750495	-0.0873816	1.45226	-3.04467	0.0208753	0.0505402	-4.52456
AFUA_1G03580	-0.330142	-0.66978	0.00949519	1.29311	-2.06819	0.0559494	0.0738875	-5.36341	-0.0977334	-0.478044	0.282577	1.29311	-0.546775	0.592413	0.793899	-5.65998	-0.232409	-0.742301	0.277483	1.29311	-0.969792	0.34722	0.412639	-6.35552	0.311093	0.1284	0.493786	1.3976	4.10313	0.00550355	0.0188265	-3.07274
AFUA_1G03590	-0.302078	-0.419108	-0.185048	6.44252	-5.49193	5.75815e-05	0.000130672	0.27145	-0.0408641	-0.161219	0.0794908	6.44252	-0.722408	0.480932	0.720134	-6.813	-0.261214	-0.429087	-0.0933406	6.44252	-3.3107	0.00464286	0.00896844	-3.71716	0.0439032	-0.139785	0.227592	6.52715	0.575921	0.584315	0.664523	-7.64368
AFUA_1G03600	-0.366372	-0.708924	-0.0238207	1.95874	-2.27563	0.0376433	0.0513041	-5.0998	0.0347742	-0.295313	0.364861	1.95874	0.224147	0.825606	0.923377	-6.01405	-0.401147	-0.876856	0.0745623	1.95874	-1.79418	0.0925506	0.129522	-5.47318	-0.200168	-0.507997	0.107661	2.0422	-1.56687	0.16505	0.245751	-6.63113
AFUA_1G03610	-0.560884	-0.708878	-0.41289	10.7534	-8.06368	6.77832e-07	2.31551e-06	4.72349	-0.0558974	-0.200672	0.0888772	10.7534	-0.821492	0.423973	0.678173	-6.96982	-0.504987	-0.712018	-0.297956	10.7534	-5.18977	0.000102877	0.000308089	-0.0581777	-0.681377	-0.894028	-0.468726	10.9067	-7.72091	0.000179003	0.00198161	0.756134
AFUA_1G03620	-0.62005	-0.731316	-0.508783	5.9882	-11.8568	4.03908e-09	2.51201e-08	10.3871	-0.0570279	-0.167373	0.0533178	5.9882	-1.0996	0.288493	0.556256	-6.41487	-0.563022	-0.719727	-0.406317	5.9882	-7.64447	1.31667e-06	6.87089e-06	4.74771	-0.0391726	-0.180265	0.101919	6.15749	-0.669003	0.526849	0.613082	-7.58064
AFUA_1G03630	2.24487	2.13653	2.35321	8.45795	44.0857	1.48816e-17	2.86605e-15	30.576	0.07654	-0.0355059	0.188586	8.45795	1.45344	0.166289	0.42851	-6.16364	2.16833	2.01247	2.32419	8.45795	29.6002	6.19462e-15	1.83509e-12	24.5936	-0.372028	-0.550948	-0.193107	7.87753	-5.0103	0.00200541	0.00923634	-1.95293
AFUA_1G03640	-0.348855	-0.564731	-0.132978	3.29201	-3.43829	0.00356512	0.00580292	-3.24569	0.0826371	-0.149423	0.314698	3.29201	0.757666	0.460153	0.704913	-6.06286	-0.431492	-0.748438	-0.114546	3.29201	-2.89662	0.0108877	0.0192077	-3.84861	0.17174	-0.0329601	0.37644	3.35613	2.02163	0.0866797	0.147949	-6.00659
AFUA_1G03650	-0.963412	-1.09382	-0.833003	6.46488	-15.7184	7.36209e-11	7.67938e-10	14.5916	0.0486719	-0.0692665	0.16661	6.46488	0.878067	0.393477	0.654748	-6.74449	-1.01208	-1.18791	-0.836255	6.46488	-12.247	2.57231e-09	3.78738e-08	11.2262	-0.455701	-0.603362	-0.30804	6.6913	-7.4364	0.000222886	0.00227682	0.509729
AFUA_1G03660	-1.28331	-1.38871	-1.1779	6.81595	-25.905	4.59581e-14	1.47985e-12	22.3194	-0.0181556	-0.114041	0.0777304	6.81595	-0.402864	0.692617	0.852505	-7.09188	-1.26515	-1.40764	-1.12266	6.81595	-18.8911	5.0248e-12	2.56646e-10	17.7233	-0.417869	-0.537681	-0.298058	7.13995	-8.40409	0.000108552	0.00145245	1.31803
AFUA_1G03680	-0.0346995	-0.123544	0.0541454	7.70999	-0.830989	0.41875	0.466074	-8.33506	-0.0361052	-0.125419	0.0532082	7.70999	-0.860116	0.402991	0.66191	-6.81755	0.00140563	-0.124572	0.127383	7.70999	0.0237401	0.981367	0.985492	-8.22038	-0.146918	-0.273085	-0.020751	7.72742	-2.80593	0.0288329	0.0640674	-4.86894
AFUA_1G03690	-0.277164	-0.392633	-0.161695	4.82518	-5.1071	0.000120822	0.000255585	-0.196958	-0.155015	-0.276348	-0.0336813	4.82518	-2.7183	0.0156444	0.137387	-3.60425	-0.122149	-0.289645	0.0453471	4.82518	-1.55163	0.14117	0.18777	-6.61438	0.00305686	-0.119861	0.125975	4.93295	0.0599248	0.954041	0.966835	-7.82824
AFUA_1G03700	0.214051	0.0416119	0.38649	4.45231	2.64111	0.0182786	0.0262246	-5.16351	-0.0656422	-0.25299	0.121706	4.45231	-0.745485	0.467269	0.710594	-6.36964	0.279693	0.0250671	0.534319	4.45231	2.33713	0.0333991	0.0520964	-5.22593	-0.0619825	-0.294269	0.170304	4.41399	-0.642974	0.542551	0.627833	-7.59911
AFUA_1G03710	-0.207209	-0.316182	-0.0982358	6.77338	-4.04569	0.00101671	0.00182319	-2.70672	-0.0922664	-0.202071	0.0175386	6.77338	-1.78783	0.0936076	0.32125	-5.60155	-0.114943	-0.269643	0.0397579	6.77338	-1.58086	0.134342	0.17993	-6.92655	-0.164585	-0.288314	-0.0408563	6.84878	-3.20529	0.0168708	0.0427598	-4.29557
AFUA_1G03720	0.0148585	-0.0828252	0.112542	8.58514	0.323635	0.750592	0.782831	-8.66643	-0.0754474	-0.172816	0.0219214	8.58514	-1.64865	0.11958	0.360637	-5.91047	0.0903059	-0.0476172	0.228229	8.58514	1.3931	0.183484	0.237567	-7.2796	-0.382359	-0.517059	-0.24766	8.59943	-6.83997	0.000361191	0.00304872	-0.0327404
AFUA_1G03730	-1.40023	-1.60588	-1.19459	2.69512	-14.4874	2.38285e-10	2.1495e-09	13.9696	-0.356263	-0.5959	-0.116627	2.69512	-3.16317	0.00629743	0.0855659	-2.27627	-1.04397	-1.35975	-0.728195	2.69512	-7.03417	3.60563e-06	1.62726e-05	4.4173	0.870456	0.741572	0.999339	3.14547	16.2741	1.87797e-06	0.000104573	5.8136
AFUA_1G03740	-0.197035	-0.278872	-0.115198	7.08463	-5.12267	0.000117212	0.000248233	-0.537447	-0.00173158	-0.0868247	0.0833616	7.08463	-0.0432965	0.966025	0.988043	-7.1471	-0.195303	-0.313364	-0.0772433	7.08463	-3.51974	0.0030117	0.0060759	-3.35477	0.28354	0.180921	0.386158	7.13327	6.65788	0.000421348	0.00336988	-0.205792
AFUA_1G03750	0.0779437	-0.051447	0.207335	5.05236	1.28169	0.219021	0.258909	-7.53527	-0.109176	-0.249722	0.0313704	5.05236	-1.65277	0.11873	0.36014	-5.47624	0.18712	-0.00391756	0.378157	5.05236	2.08404	0.0543035	0.0806279	-5.8186	0.0180935	-0.0921265	0.128313	5.05829	0.395558	0.705266	0.76857	-7.7411
AFUA_1G03760	1.13058	1.04814	1.21303	7.93282	29.1762	7.69808e-15	3.67819e-13	24.0844	0.0576381	-0.0270481	0.142324	7.93282	1.44811	0.167753	0.430783	-6.15693	1.07295	0.954754	1.19114	7.93282	19.315	3.62386e-12	1.98802e-10	18.0052	-0.101165	-0.205605	0.00327456	7.63555	-2.33407	0.0556211	0.105372	-5.55619
AFUA_1G03770	-0.218133	-0.373068	-0.0631986	4.23586	-2.99556	0.00889112	0.0135231	-4.33951	0.165893	0.0198319	0.311954	4.23586	2.41656	0.0285819	0.182954	-4.08528	-0.384026	-0.596955	-0.171098	4.23586	-3.83735	0.00156131	0.00339191	-2.17637	-0.323258	-0.500505	-0.146012	4.2457	-4.39461	0.00392739	0.0148403	-2.69989
AFUA_1G03780	-0.269895	-0.486327	-0.0534628	3.71753	-2.65324	0.0178378	0.0256318	-4.879	0.0610768	-0.143137	0.265291	3.71753	0.636349	0.533947	0.759441	-6.32731	-0.330972	-0.628539	-0.0334045	3.71753	-2.36652	0.0315339	0.0495918	-4.98345	-0.316415	-0.495921	-0.136909	3.77626	-4.24742	0.00464955	0.0166772	-2.88661
AFUA_1G03790	-0.247339	-0.41984	-0.0748377	5.18324	-3.05074	0.00793842	0.0121647	-4.43963	0.0503413	-0.107566	0.208249	5.18324	0.678307	0.507699	0.740016	-6.67191	-0.29768	-0.531542	-0.0638182	5.18324	-2.70829	0.0159641	0.0270612	-4.6942	-0.540044	-0.687051	-0.393037	5.23834	-8.85193	7.96651e-05	0.00118952	1.66534
AFUA_1G03800	-1.04494	-1.31397	-0.775899	5.79768	-8.26383	4.97528e-07	1.7588e-06	5.43422	-0.0235977	-0.253334	0.206138	5.79768	-0.218547	0.829889	0.926184	-7.03615	-1.02134	-1.37512	-0.667559	5.79768	-6.14245	1.71991e-05	6.39119e-05	2.11763	-0.572072	-0.935244	-0.2089	6.05811	-3.79565	0.0079666	0.0246041	-3.47936
AFUA_1G03810	0.58464	0.449658	0.719622	5.16574	9.21546	1.22066e-07	5.01398e-07	6.89598	0.0470853	-0.106307	0.200478	5.16574	0.653108	0.523373	0.751473	-6.5713	0.537555	0.333228	0.741882	5.16574	5.59759	4.71374e-05	0.000154512	1.19412	0.0867079	-0.102382	0.275798	5.01117	1.10494	0.308937	0.402602	-7.18545
AFUA_1G03820	0.0917376	-0.0537443	0.237219	5.56921	1.34166	0.199266	0.237604	-7.58547	0.0388795	-0.124968	0.202727	5.56921	0.504877	0.620833	0.811148	-6.75254	0.0528581	-0.166256	0.271972	5.56921	0.51327	0.615088	0.67317	-7.81842	0.29525	0.0563179	0.534182	5.54098	2.97758	0.0228414	0.0539424	-4.62091
AFUA_1G03830	-0.000236026	-0.133687	0.133215	5.00049	-0.00376308	0.997046	0.997361	-8.34563	0.109144	-0.0334132	0.251702	5.00049	1.62898	0.123713	0.367214	-5.50759	-0.10938	-0.304654	0.085893	5.00049	-1.19179	0.251487	0.313133	-7.11804	0.0660968	-0.0715194	0.203713	4.97154	1.15733	0.288447	0.381675	-7.12845
AFUA_1G03840	0.0495638	-0.0504774	0.149605	6.33913	1.05412	0.308178	0.353636	-8.02195	-0.0555877	-0.160323	0.049148	6.33913	-1.12924	0.276176	0.546011	-6.41139	0.105152	-0.0396857	0.249989	6.33913	1.54468	0.142836	0.189816	-6.91835	-0.0165787	-0.13517	0.102013	6.33965	-0.336858	0.746984	0.80316	-7.7654
AFUA_1G03860	0.0637979	-0.0828334	0.210429	4.50051	0.92573	0.368947	0.416782	-7.83378	0.195714	0.0211172	0.37031	4.50051	2.38501	0.0304112	0.189583	-4.09592	-0.131916	-0.359917	0.0960857	4.50051	-1.23102	0.236891	0.296655	-6.94371	0.488359	0.308443	0.668276	4.43673	6.54058	0.000466125	0.0035739	-0.319213
AFUA_1G03870	1.17338	1.02126	1.32551	4.26904	16.4114	3.93775e-11	4.47285e-10	15.4855	-0.00234527	-0.207227	0.202536	4.26904	-0.0243554	0.980884	0.992543	-6.47909	1.17573	0.920546	1.43091	4.26904	9.80303	5.3922e-08	4.70927e-07	8.44958	0.450744	0.241062	0.660425	3.98136	5.17985	0.001682	0.00827149	-1.75674
AFUA_1G03880	0.087594	-0.0736017	0.24879	4.53632	1.15618	0.265329	0.308627	-7.56978	0.300328	0.121283	0.479372	4.53632	3.56894	0.00271996	0.0542966	-1.83357	-0.212734	-0.45365	0.0281833	4.53632	-1.87877	0.0794494	0.113067	-6.03739	0.239975	0.036576	0.443375	4.44296	2.84292	0.0274127	0.0615213	-4.81533
AFUA_1G03890	0.294156	0.172381	0.415932	6.82119	5.13951	0.000113431	0.000240915	-0.472585	-0.133035	-0.257909	-0.00816018	6.82119	-2.26671	0.0382991	0.212786	-4.78804	0.427191	0.252769	0.601613	6.82119	5.21105	9.87198e-05	0.000297324	0.147706	-0.218121	-0.410593	-0.0256496	6.77989	-2.73073	0.0319671	0.0691437	-4.97816
AFUA_1G03910	0.602634	0.474167	0.731102	5.81598	9.98079	4.24147e-08	1.95837e-07	7.88979	0.0682759	-0.0756537	0.212205	5.81598	1.0093	0.328514	0.597341	-6.40872	0.534358	0.341435	0.727282	5.81598	5.8932	2.71418e-05	9.55381e-05	1.63955	0.121629	-0.0705654	0.313823	5.6506	1.52491	0.175006	0.257469	-6.68563
AFUA_1G03920	0.619763	0.506378	0.733149	7.01297	11.6298	5.28092e-09	3.17455e-08	9.94566	-0.171653	-0.293092	-0.0502144	7.01297	-3.00745	0.00867673	0.100921	-3.36431	0.791416	0.625273	0.95756	7.01297	10.135	3.45277e-08	3.23686e-07	8.44463	0.17508	0.0345309	0.315628	6.90201	3.00163	0.0221148	0.0527295	-4.58633
AFUA_1G03930	-0.483479	-0.55905	-0.407909	7.33445	-13.6123	5.79828e-10	4.60258e-09	12.2836	-0.0210658	-0.096033	0.0539015	7.33445	-0.597875	0.558663	0.772635	-7.00292	-0.462413	-0.568861	-0.355966	7.33445	-9.24274	1.17424e-07	9.03997e-07	7.12815	-0.208761	-0.308363	-0.109159	7.46082	-5.05047	0.0019229	0.00898487	-1.90609
AFUA_1G03940	-0.474988	-0.556251	-0.393726	8.23138	-12.4365	2.075e-09	1.40986e-08	10.9018	-0.0802544	-0.161203	0.000694299	8.23138	-2.10942	0.0517603	0.240036	-5.15435	-0.394734	-0.509435	-0.280033	8.23138	-7.32221	2.22758e-06	1.08038e-05	4.01188	-0.172205	-0.269449	-0.0749619	8.36966	-4.26712	0.00454488	0.0163713	-2.86145
AFUA_1G03950	0.897974	0.787253	1.0087	8.96416	17.2559	1.89551e-11	2.42037e-10	15.832	-0.133361	-0.244921	-0.0217998	8.96416	-2.54343	0.0222269	0.162337	-4.3879	1.03133	0.874156	1.18851	8.96416	13.9608	4.04552e-10	8.17791e-09	13.0313	-0.538423	-0.697866	-0.378979	8.77302	-8.13699	0.000131439	0.00162331	1.10316
AFUA_1G03960	-0.289778	-0.381419	-0.198136	6.03264	-6.72787	6.0915e-06	1.66656e-05	2.66667	-0.0179193	-0.113183	0.0773442	6.03264	-0.40022	0.694522	0.853432	-6.93006	-0.271858	-0.404045	-0.139672	6.03264	-4.37582	0.000518233	0.00127298	-1.44434	0.0838393	-0.013528	0.181207	6.10906	2.07483	0.0803563	0.139929	-5.93066
AFUA_1G03970	-0.168447	-0.297295	-0.0395985	8.92316	-2.78156	0.0137626	0.0201435	-5.40589	-0.162636	-0.292188	-0.0330848	8.92316	-2.67103	0.0172102	0.143858	-4.14497	-0.0058105	-0.188528	0.176907	8.92316	-0.067661	0.946931	0.959629	-8.26398	-0.135046	-0.310382	0.0402906	9.00603	-1.85591	0.109737	0.178579	-6.24005
AFUA_1G03992	0.199974	0.10131	0.298638	6.83605	4.31242	0.000589456	0.0010999	-2.1749	0.110797	0.00710942	0.214484	6.83605	2.27356	0.0377946	0.21141	-4.76335	0.0891772	-0.0539506	0.232305	6.83605	1.32567	0.204389	0.261119	-7.27412	0.142927	0.0377906	0.248064	6.75755	3.27574	0.0153841	0.039991	-4.19596
AFUA_1G04010	0.01424	-0.126047	0.154527	5.60543	0.215972	0.83186	0.856255	-8.45563	0.0609673	-0.0909177	0.212852	5.60543	0.854056	0.406237	0.66445	-6.53802	-0.0467273	-0.253487	0.160032	5.60543	-0.480849	0.637422	0.694301	-7.84579	0.149567	-0.0351457	0.33428	5.58746	1.95113	0.0958328	0.160742	-6.10653
AFUA_1G04020	0.130662	0.0307709	0.230554	6.33001	2.78309	0.01372	0.0200931	-5.25646	0.00305023	-0.102182	0.108283	6.33001	0.0616719	0.951622	0.982607	-7.05137	0.127612	-0.0174815	0.272706	6.33001	1.87132	0.0805328	0.114334	-6.41765	0.0134733	-0.125739	0.152686	6.29609	0.233209	0.822871	0.863566	-7.79906
AFUA_1G04040	0.0171515	-0.0706697	0.104973	9.52935	0.415535	0.683515	0.720996	-8.67132	-0.0193879	-0.107667	0.0688913	9.52935	-0.467279	0.646881	0.825004	-7.15306	0.0365394	-0.0879828	0.161062	9.52935	0.624337	0.541598	0.604623	-8.08381	-0.145195	-0.257607	-0.0327822	9.52998	-3.11232	0.0190759	0.0470765	-4.42781
AFUA_1G04062	-0.814362	-0.949152	-0.679571	5.01466	-12.8547	1.30371e-09	9.39227e-09	11.7439	-0.0967267	-0.23547	0.0420163	5.01466	-1.48334	0.158275	0.417296	-5.73413	-0.717635	-0.911072	-0.524197	5.01466	-7.89345	8.85214e-07	4.95907e-06	5.34422	0.227465	0.124818	0.330112	5.24396	5.33968	0.00143001	0.0074687	-1.57546
AFUA_1G04070	0.0325863	-0.0446504	0.109823	9.87545	0.897667	0.383261	0.431372	-8.35585	-0.0282725	-0.105975	0.0494304	9.87545	-0.774161	0.450624	0.698039	-6.96677	0.0608587	-0.0487005	0.170418	9.87545	1.18189	0.255278	0.317099	-7.588	-0.11051	-0.21436	-0.00665988	9.87439	-2.56415	0.0402667	0.0820521	-5.22085
AFUA_1G04080	0.153952	0.0640707	0.243833	7.57415	3.64436	0.00232674	0.00391365	-3.60313	0.0261999	-0.0653425	0.117742	7.57415	0.60895	0.551486	0.768593	-6.99339	0.127752	-0.000539337	0.256043	7.57415	2.11873	0.0508558	0.0759811	-6.11913	0.0714924	-0.0391339	0.182119	7.52973	1.55722	0.167292	0.248588	-6.64372
AFUA_1G04090	-0.302254	-0.457492	-0.147017	4.07418	-4.14266	0.000833438	0.00151508	-1.98244	-0.185453	-0.34668	-0.024225	4.07418	-2.44736	0.026897	0.17879	-3.95194	-0.116802	-0.340617	0.107013	4.07418	-1.11036	0.283976	0.347108	-6.9857	-0.0736995	-0.24392	0.0965209	4.19143	-1.04328	0.334568	0.428891	-7.2502
AFUA_1G04100	0.330531	0.0624316	0.598631	3.08201	2.62313	0.0189505	0.0270837	-4.89153	0.251919	-0.084732	0.588569	3.08201	1.59215	0.13178	0.379744	-5.01696	0.0786126	-0.351749	0.508974	3.08201	0.388654	0.702883	0.753445	-7.23716	0.494081	0.171042	0.817119	2.93726	3.68546	0.0091277	0.0271703	-3.62831
AFUA_1G04110	-0.359858	-0.499551	-0.220165	4.18725	-5.48102	5.8789e-05	0.000133066	0.6591	0.0746606	-0.0863072	0.235628	4.18725	0.986863	0.339048	0.60608	-6.06816	-0.434519	-0.64765	-0.221388	4.18725	-4.33777	0.000559845	0.00136075	-1.12401	0.474358	0.327064	0.621652	4.26472	7.76013	0.000173764	0.00194102	0.789512
AFUA_1G04120	0.313142	0.197765	0.428519	5.20257	5.77465	3.3819e-05	8.06127e-05	0.992198	0.0962418	-0.0383111	0.230795	5.20257	1.52186	0.148425	0.402005	-5.65636	0.2169	0.0396532	0.394146	5.20257	2.60367	0.0197052	0.0326188	-4.89117	0.347146	0.188767	0.505525	5.09965	5.28156	0.00151637	0.00773964	-1.64098
AFUA_1G04130	1.06794	0.855962	1.27993	3.58132	10.719	1.6183e-08	8.45213e-08	9.42727	0.309471	0.0829315	0.536011	3.58132	2.90657	0.0106686	0.114179	-2.94666	0.758472	0.44822	1.06872	3.58132	5.2015	0.000100564	0.000302018	0.800642	-0.297337	-0.529334	-0.065341	3.22706	-3.08828	0.0196955	0.0482837	-4.46215
AFUA_1G04140	-0.324214	-0.614256	-0.0341724	1.48381	-2.37835	0.0308111	0.0425325	-4.88757	0.13542	-0.208007	0.478847	1.48381	0.83898	0.414387	0.671249	-5.48934	-0.459634	-0.909152	-0.0101159	1.48381	-2.17555	0.0456405	0.0690105	-4.71106	0.556784	0.379919	0.733649	1.53293	7.58563	0.000198503	0.00210017	0.639931
AFUA_1G04150	-1.00314	-1.43754	-0.568744	1.63209	-4.91335	0.000176688	0.000361779	0.20857	0.369049	-0.139984	0.878082	1.63209	1.54256	0.143349	0.395172	-4.78197	-1.37219	-2.04139	-0.703001	1.63209	-4.36283	0.000532073	0.00130093	-0.424379	0.995215	0.278543	1.71189	1.81004	3.34614	0.0140391	0.0374141	-4.09696
AFUA_1G04170	-0.265999	-0.394165	-0.137834	5.0404	-4.41584	0.00047787	0.000903524	-1.64258	0.156638	0.0251575	0.288118	5.0404	2.53478	0.0226136	0.163073	-4.00543	-0.422637	-0.60625	-0.239025	5.0404	-4.89745	0.000182321	0.000509921	-0.183081	0.0404686	-0.0990338	0.179971	5.06719	0.699012	0.509109	0.597265	-7.55857
AFUA_1G04190	0.0352529	-0.120236	0.190742	8.84839	0.482391	0.636351	0.677324	-8.61259	-0.201856	-0.357633	-0.0460799	8.84839	-2.75705	0.0144641	0.133401	-3.97695	0.237109	0.0170112	0.457207	8.84839	2.29212	0.0364584	0.0562757	-5.85909	-0.334184	-0.572376	-0.0959919	8.89037	-3.3807	0.0134263	0.0360795	-4.04858
AFUA_1G04210	-0.456972	-0.551409	-0.362536	6.73706	-10.2957	2.79386e-08	1.36127e-07	8.22635	0.00597024	-0.090872	0.102813	6.73706	0.131169	0.89735	0.958433	-7.11416	-0.462943	-0.598208	-0.327678	6.73706	-7.28192	2.3812e-06	1.14366e-05	4.02412	0.159965	0.0482201	0.27171	6.84836	3.44941	0.0122925	0.0338935	-3.9528
AFUA_1G04230	-0.513746	-0.644833	-0.382659	5.14836	-8.3386	4.4381e-07	1.58479e-06	5.61125	0.163207	0.0356807	0.290734	5.14836	2.72297	0.0154972	0.136798	-3.6937	-0.676953	-0.859838	-0.494068	5.14836	-7.87563	9.10493e-07	5.06239e-06	5.28763	-0.0825338	-0.223792	0.0587248	5.237	-1.40788	0.205781	0.291343	-6.83383
AFUA_1G04240	-0.178365	-0.345897	-0.0108343	7.17352	-2.26527	0.038406	0.0522022	-6.31157	-0.136874	-0.305073	0.0313256	7.17352	-1.73141	0.103471	0.337581	-5.72587	-0.0414916	-0.27889	0.195906	7.17352	-0.371867	0.715088	0.764867	-8.1214	-0.230301	-0.455581	-0.00502032	7.25301	-2.46332	0.0463657	0.0916914	-5.36793
AFUA_1G04250	0.223329	0.0154384	0.431219	2.76936	2.28568	0.036917	0.0503605	-5.3795	-0.0112318	-0.243824	0.22136	2.76936	-0.102744	0.919499	0.971214	-6.17975	0.23456	-0.0773968	0.546518	2.76936	1.59979	0.130071	0.175019	-5.9859	0.0208721	-0.125979	0.167723	2.70976	0.342482	0.742944	0.800543	-7.76323
AFUA_1G04260	0.28802	0.141952	0.434087	4.46156	4.19539	0.000748249	0.00137201	-2.01867	0.0664466	-0.102668	0.235562	4.46156	0.835978	0.416022	0.672419	-6.26625	0.221573	-0.00188978	0.445036	4.46156	2.10968	0.0517352	0.0771549	-5.62784	0.226811	0.0617493	0.391872	4.37254	3.31105	0.0146927	0.0387239	-4.14623
AFUA_1G04270	-0.248165	-0.407854	-0.088475	6.88339	-3.30649	0.0046834	0.00747044	-4.26901	-0.239922	-0.406889	-0.0729546	6.88339	-3.05733	0.00783146	0.0971356	-3.27349	-0.00824268	-0.239281	0.222796	6.88339	-0.0759081	0.940475	0.954524	-8.16483	0.173689	-0.0739173	0.421295	7.00691	1.69028	0.138768	0.214287	-6.4672
AFUA_1G04280	-0.17544	-0.262384	-0.0884952	7.13037	-4.29328	0.00061285	0.00113868	-2.21928	0.0249805	-0.0617214	0.111682	7.13037	0.613022	0.548859	0.767599	-6.97818	-0.20042	-0.323207	-0.0776335	7.13037	-3.47292	0.00331841	0.006644	-3.45787	-0.255623	-0.357273	-0.153973	7.16799	-6.05955	0.000716019	0.00469196	-0.800946
AFUA_1G04290	0.241939	0.156612	0.327266	7.77271	6.03284	2.09982e-05	5.18596e-05	1.21843	0.00554833	-0.0811483	0.0922449	7.77271	0.136165	0.893465	0.957137	-7.18695	0.236391	0.114748	0.358034	7.77271	4.13473	0.00084708	0.00196907	-2.11377	0.0374782	-0.0842429	0.159199	7.71057	0.741927	0.484428	0.574764	-7.52556
AFUA_1G04300	-0.346796	-0.660654	-0.0329372	5.33646	-2.35095	0.0325093	0.0447267	-5.91691	-0.0722078	-0.413339	0.268923	5.33646	-0.450368	0.658756	0.833864	-6.753	-0.274588	-0.738137	0.188961	5.33646	-1.26035	0.226413	0.28561	-7.11059	0.263069	-0.0776691	0.603807	5.45443	1.86036	0.109045	0.177648	-6.23385
AFUA_1G04310	0.0124338	-0.251133	0.276001	3.08507	0.100373	0.92135	0.932175	-7.87368	-0.0498909	-0.353943	0.254161	3.08507	-0.349122	0.731752	0.875618	-6.19942	0.0623247	-0.340062	0.464712	3.08507	0.329549	0.746205	0.793313	-7.27487	0.205708	-0.0493433	0.46076	3.10766	1.94344	0.0968879	0.162122	-6.11738
AFUA_1G04315	-0.32476	-0.504415	-0.145105	5.90728	-3.84616	0.00153316	0.00266727	-2.96548	0.0113225	-0.160169	0.182814	5.90728	0.140477	0.890114	0.956064	-7.02389	-0.336082	-0.584447	-0.0877175	5.90728	-2.87912	0.0112837	0.0198308	-4.5032	-0.356801	-0.488393	-0.225208	5.98478	-6.53344	0.000469019	0.0035921	-0.326164
AFUA_1G04320	-0.0684049	-0.181109	0.0442992	10.6803	-1.29137	0.215729	0.255467	-7.9571	-0.150687	-0.264269	-0.0371041	10.6803	-2.82272	0.0126582	0.124829	-3.9045	0.0822817	-0.0777282	0.242292	10.6803	1.09411	0.29082	0.354246	-7.71114	-0.076035	-0.217352	0.0652821	10.7357	-1.29648	0.239538	0.329009	-6.969
AFUA_1G04330	0.373769	0.188972	0.558567	3.09076	4.3034	0.000600367	0.00111801	-1.461	-0.212933	-0.442623	0.0167564	3.09076	-1.97245	0.0668962	0.272609	-4.4563	0.586702	0.291902	0.881503	3.09076	4.23442	0.00069095	0.00164425	-1.04139	0.232042	0.0129199	0.451164	3.05016	2.55169	0.0409721	0.0830885	-5.23901
AFUA_1G04340	-0.0278764	-0.178915	0.123162	6.73573	-0.392692	0.699959	0.736558	-8.5485	-0.0149797	-0.167694	0.137734	6.73573	-0.208703	0.837431	0.932274	-7.10731	-0.0128967	-0.227686	0.201892	6.73573	-0.127753	0.900008	0.921279	-8.1446	-0.177719	-0.376701	0.0212635	6.74536	-2.15212	0.0719884	0.12881	-5.81968
AFUA_1G04350	-0.227269	-0.687804	0.233266	0.861871	-1.04998	0.310016	0.355194	-6.82706	-0.333472	-1.01	0.343051	0.861871	-1.04877	0.310555	0.578609	-5.10187	0.106203	-0.712195	0.924601	0.861871	0.276106	0.786158	0.827685	-6.65767	1.16978	0.571936	1.76762	0.991301	4.71482	0.00275027	0.0114946	-2.30456
AFUA_1G04360	0.332294	0.254502	0.410086	7.73744	9.08847	1.46358e-07	5.91987e-07	6.42097	-0.0447702	-0.123725	0.0341849	7.73744	-1.20646	0.24595	0.514549	-6.45971	0.377064	0.266224	0.487904	7.73744	7.23807	2.56114e-06	1.21823e-05	3.88277	-0.0742448	-0.177739	0.0292489	7.66554	-1.72862	0.13145	0.204994	-6.41527
AFUA_1G04370	-0.211964	-0.350051	-0.073878	7.04373	-3.266	0.00509244	0.00808286	-4.34653	0.0054255	-0.132863	0.143714	7.04373	0.0834756	0.934555	0.97672	-7.16227	-0.21739	-0.412816	-0.0219635	7.04373	-2.36679	0.0315169	0.0495782	-5.64383	-0.185372	-0.336259	-0.0344861	7.09661	-2.96035	0.0233778	0.0548227	-4.64571
AFUA_1G04380	-0.443474	-0.608159	-0.278789	4.55496	-5.72952	3.67914e-05	8.70813e-05	1.09134	0.0654469	-0.109724	0.240618	4.55496	0.794935	0.4388	0.688215	-6.36809	-0.508921	-0.749349	-0.268492	4.55496	-4.50369	0.000400145	0.00101176	-0.876268	0.228286	0.0720819	0.38449	4.65153	3.52156	0.0112134	0.0314928	-3.85286
AFUA_1G04390	-0.601518	-0.774233	-0.428804	3.45134	-7.4101	1.92738e-06	5.92232e-06	4.45222	0.19061	0.010187	0.371033	3.45134	2.2478	0.0397246	0.216324	-4.15537	-0.792128	-1.04189	-0.542363	3.45134	-6.74788	5.88402e-06	2.49582e-05	3.73146	0.26278	0.108754	0.416806	3.55286	4.11099	0.00545283	0.0186961	-3.06253
AFUA_1G04400	-0.0150669	-0.148618	0.118484	4.89294	-0.240038	0.813485	0.839792	-8.26646	0.156843	0.0209567	0.292729	4.89294	2.4558	0.0264518	0.177287	-4.12475	-0.17191	-0.362438	0.0186185	4.89294	-1.91975	0.073718	0.105764	-6.06133	-0.129824	-0.279368	0.0197206	4.85437	-2.09186	0.078432	0.137646	-5.90627
AFUA_1G04410	-0.246862	-0.351956	-0.141767	5.73439	-4.99777	0.000149641	0.000311128	-0.599599	0.0154228	-0.0933545	0.1242	5.73439	0.301668	0.766964	0.89659	-6.91469	-0.262284	-0.413537	-0.111031	5.73439	-3.68955	0.00211903	0.00444074	-2.8162	0.0337278	-0.0964949	0.16395	5.79269	0.624093	0.554122	0.638296	-7.6121
AFUA_1G04430	-1.30001	-1.51083	-1.08918	3.72683	-13.1197	9.77501e-10	7.30512e-09	12.2604	-0.403164	-0.662703	-0.143626	3.72683	-3.3051	0.00469694	0.0736199	-2.16244	-0.896841	-1.23122	-0.562464	3.72683	-5.70668	3.83978e-05	0.000128618	1.74732	1.00139	0.794013	1.20876	4.15481	11.6357	1.51352e-05	0.000413326	3.52145
AFUA_1G04440	0.0321025	-0.0940785	0.158283	4.94674	0.541314	0.59608	0.639422	-8.20188	0.165018	0.0233544	0.306681	4.94674	2.47844	0.0252928	0.173123	-4.04759	-0.132915	-0.322626	0.0567955	4.94674	-1.49069	0.156354	0.205969	-6.72069	0.287425	0.112507	0.462344	4.89741	3.95947	0.00653006	0.0213255	-3.26106
AFUA_1G04450	-0.0012236	-0.131374	0.128927	6.65917	-0.020003	0.984299	0.986164	-8.62569	0.112728	-0.0204957	0.245952	6.65917	1.80034	0.0915356	0.317974	-5.55902	-0.113952	-0.300198	0.0722949	6.65917	-1.30178	0.212237	0.270073	-7.28737	-0.0478143	-0.250058	0.154429	6.6316	-0.56968	0.588296	0.667932	-7.64761
AFUA_1G04460	-0.244423	-0.355953	-0.132892	6.13439	-4.66285	0.000290651	0.000571882	-1.3278	0.136372	0.0263868	0.246357	6.13439	2.63812	0.0183885	0.148027	-4.02784	-0.380795	-0.537434	-0.224156	6.13439	-5.17243	0.000106399	0.000316589	0.161962	-0.187035	-0.34353	-0.0305404	6.16189	-2.87986	0.0260687	0.059496	-4.76187
AFUA_1G04470	-0.0587684	-0.190599	0.073062	4.9079	-0.948489	0.357611	0.405088	-7.84547	-0.00653741	-0.143111	0.130036	4.9079	-0.101846	0.920201	0.971214	-6.78414	-0.0522309	-0.242051	0.137589	4.9079	-0.585451	0.566773	0.629053	-7.64144	-0.10151	-0.267266	0.0642462	4.92411	-1.47566	0.187402	0.271338	-6.74871
AFUA_1G04480	-0.308605	-0.429606	-0.187604	6.15128	-5.42649	6.52286e-05	0.000146035	0.177295	0.116829	-0.0103461	0.244004	6.15128	1.95458	0.0691433	0.275924	-5.22677	-0.425434	-0.600975	-0.249893	6.15128	-5.15653	0.000109737	0.000325607	0.128132	0.223043	0.0515875	0.394499	6.20262	3.13462	0.01852	0.0459957	-4.39601
AFUA_1G04490	-0.85755	-1.02778	-0.687317	6.50283	-10.7182	1.62002e-08	8.45513e-08	8.84524	0.173981	0.0040926	0.343869	6.50283	2.17893	0.0453469	0.229242	-4.91837	-1.03153	-1.27203	-0.791028	6.50283	-9.12573	1.38742e-07	1.02855e-06	7.03034	0.219722	-0.0533928	0.492836	6.67482	1.93855	0.0975657	0.163072	-6.12428
AFUA_1G04510	1.72554	1.5317	1.91937	3.1876	18.9409	4.83394e-12	7.45836e-11	17.8717	0.117068	-0.163419	0.397554	3.1876	0.888032	0.38826	0.649775	-5.74614	1.60847	1.26752	1.94941	3.1876	10.0376	3.93071e-08	3.61217e-07	8.99063	0.501791	0.27317	0.730413	2.73777	5.28877	0.00150534	0.00770459	-1.63283
AFUA_1G04520	0.0439299	-0.0436495	0.131509	6.30737	1.06724	0.302401	0.347546	-7.99996	-0.00619087	-0.0972655	0.0848837	6.30737	-0.14463	0.88689	0.954418	-7.0464	0.0501208	-0.0762309	0.176472	6.30737	0.843997	0.411663	0.47764	-7.72313	-0.0393178	-0.143455	0.0648198	6.29792	-0.909765	0.395874	0.48962	-7.38111
AFUA_1G04530	-0.0117043	-0.0936423	0.0702337	9.64453	-0.303923	0.765277	0.796577	-8.71774	-0.0748248	-0.157241	0.00759129	9.64453	-1.93169	0.0721199	0.281183	-5.50209	0.0631205	-0.0530959	0.179337	9.64453	1.1556	0.265559	0.32839	-7.61088	-0.130553	-0.245229	-0.0158774	9.66623	-2.74324	0.0314217	0.0682632	-4.95998
AFUA_1G04540	0.132755	0.0528697	0.212641	8.60337	3.5358	0.00291316	0.0048212	-3.86092	-0.00296753	-0.083358	0.0774229	8.60337	-0.0785407	0.938415	0.978172	-7.22857	0.135723	0.02239	0.249056	8.60337	2.54801	0.0220248	0.0360238	-5.37231	-0.171538	-0.275099	-0.0679762	8.57075	-3.99125	0.00628588	0.0207272	-3.21914
AFUA_1G04550	0.378772	0.29906	0.458484	8.03242	10.1102	3.56852e-08	1.6812e-07	7.8961	-0.138817	-0.219918	-0.0577168	8.03242	-3.64187	0.00233874	0.050205	-2.15485	0.517589	0.403873	0.631305	8.03242	9.68433	6.34119e-08	5.36714e-07	7.74903	-0.0487513	-0.152506	0.0550031	7.97226	-1.13221	0.298125	0.391752	-7.156
AFUA_1G04560	2.01848	1.91852	2.11844	7.62203	42.9628	2.20254e-17	3.79348e-15	30.1844	0.16534	0.0590542	0.271627	7.62203	3.30984	0.00465112	0.0732986	-2.79118	1.85314	1.70723	1.99905	7.62203	27.023	2.43816e-14	5.01584e-12	23.2053	0.0716322	-0.0565579	0.199822	7.0747	1.34649	0.223819	0.311229	-6.90909
AFUA_1G04570	-0.400015	-0.543839	-0.256191	4.43167	-5.91766	2.59436e-05	6.3141e-05	1.45778	0.0200335	-0.141269	0.181335	4.43167	0.264253	0.795108	0.909713	-6.60004	-0.420048	-0.636159	-0.203938	4.43167	-4.1355	0.000845733	0.00196656	-1.60471	0.375287	0.217141	0.533433	4.53068	5.71811	0.000986377	0.00579358	-1.15995
AFUA_1G04575	2.94192	2.78642	3.09742	4.42737	40.2538	5.92197e-17	8.12188e-15	29.2862	-0.0499413	-0.346299	0.246416	4.42737	-0.358549	0.724828	0.872007	-6.18856	2.99186	2.65719	3.32654	4.42737	19.0205	4.54445e-12	2.38696e-10	18.071	1.46318	1.21122	1.71514	3.7113	13.9931	4.82827e-06	0.000197559	4.78412
AFUA_1G04580	-0.114218	-0.210702	-0.0177329	5.90747	-2.51872	0.0233485	0.0328619	-5.70416	0.0584074	-0.0444137	0.161228	5.90747	1.20862	0.245142	0.514167	-6.24217	-0.172625	-0.313627	-0.0316234	5.90747	-2.60486	0.0196583	0.032563	-5.03799	0.156572	0.0447316	0.268413	5.92012	3.37336	0.0135539	0.0364092	-4.05884
AFUA_1G04590	0.578266	0.436259	0.720273	5.64453	8.6641	2.71999e-07	1.01893e-06	5.96986	0.196855	0.0389469	0.354764	5.64453	2.65244	0.0178666	0.146025	-3.85417	0.381411	0.169041	0.59378	5.64453	3.82124	0.0016141	0.00349532	-2.51384	0.120018	-0.108927	0.348963	5.45229	1.26317	0.250541	0.341149	-7.00818
AFUA_1G04600	-0.00624912	-0.133073	0.120575	4.54515	-0.104839	0.917865	0.929945	-8.42452	-0.536934	-0.743748	-0.33012	4.54515	-5.5239	5.41899e-05	0.0042572	2.09932	0.530685	0.288082	0.773288	4.54515	4.6542	0.000295728	0.000776377	-0.492667	1.47055	1.29742	1.64369	4.67712	20.4667	4.43057e-07	4.97163e-05	7.35201
AFUA_1G04610	-0.0750829	-0.199409	0.0492434	4.89654	-1.28494	0.217911	0.257763	-7.48473	-0.186152	-0.317725	-0.0545791	4.89654	-3.01027	0.00862661	0.100612	-3.04676	0.111069	-0.0699516	0.292089	4.89654	1.30548	0.211006	0.268738	-6.95986	-0.0775631	-0.218033	0.0629071	4.96037	-1.33051	0.228738	0.31682	-6.92837
AFUA_1G04620	0.705277	0.616429	0.794125	9.31626	16.8894	2.59263e-11	3.14771e-10	15.4775	-0.0286322	-0.120394	0.0631298	9.31626	-0.663889	0.516634	0.746428	-7.01536	0.733909	0.606182	0.861637	9.31626	12.2254	2.63654e-09	3.84374e-08	11.0487	0.268081	0.163022	0.373139	9.14671	6.14868	0.000660023	0.00446404	-0.709608
AFUA_1G04640	0.124683	0.0152181	0.234148	7.54927	2.42346	0.0281957	0.0391998	-6.04517	0.0780048	-0.0330283	0.189038	7.54927	1.49477	0.155297	0.412382	-6.08462	0.0466783	-0.109241	0.202598	7.54927	0.636969	0.533553	0.596812	-8.00057	0.00442296	-0.160555	0.1694	7.49903	0.0646005	0.950461	0.963998	-7.82791
AFUA_1G04660	-0.00832913	-0.0843333	0.0676751	10.2196	-0.233166	0.81872	0.844373	-8.75541	-0.0801002	-0.156526	-0.00367391	10.2196	-2.22995	0.0411161	0.220656	-5.00751	0.0717711	-0.036014	0.179556	10.2196	1.41676	0.176578	0.229871	-7.30608	-0.129872	-0.232405	-0.027339	10.2418	-3.05211	0.0206688	0.0501719	-4.5139
AFUA_1G04670	-0.355623	-0.479857	-0.231388	7.43336	-6.0905	1.89016e-05	4.72603e-05	1.34589	0.0234709	-0.101508	0.14845	7.43336	0.399575	0.694988	0.853553	-7.10439	-0.379093	-0.555314	-0.202873	7.43336	-4.57713	0.000345156	0.00088974	-1.18574	0.00593075	-0.139249	0.15111	7.51578	0.0984355	0.924594	0.943862	-7.82473
AFUA_1G04680	-0.0712455	-0.16036	0.017869	7.82348	-1.70104	0.10915	0.137089	-7.287	0.0267938	-0.0627151	0.116303	7.82348	0.636901	0.533596	0.759089	-6.99252	-0.0980392	-0.224345	0.0282669	7.82348	-1.65151	0.11899	0.161725	-6.8887	-0.0979521	-0.213932	0.0180276	7.83427	-2.03507	0.085036	0.145984	-5.98745
AFUA_1G04690	-0.358035	-0.550211	-0.165858	5.12555	-3.96395	0.00120273	0.0021279	-2.59992	-0.0385385	-0.235363	0.158286	5.12555	-0.416601	0.682752	0.845758	-6.75349	-0.319496	-0.594581	-0.0444112	5.12555	-2.47117	0.0256594	0.0413206	-5.13878	-0.0102346	-0.27521	0.254741	5.22919	-0.0930703	0.92869	0.946584	-7.82532
AFUA_1G04700	-0.420366	-0.526222	-0.314511	7.12013	-8.44927	3.75219e-07	1.36286e-06	5.4735	-0.0600872	-0.164913	0.0447381	7.12013	-1.21961	0.241067	0.509567	-6.42561	-0.360279	-0.509255	-0.211304	7.12013	-5.14551	0.000112114	0.000331596	-0.0121551	-0.248932	-0.39831	-0.0995535	7.23929	-4.01551	0.00610633	0.0203434	-3.18724
AFUA_1G04710	0.306184	0.181252	0.431115	5.21583	5.21453	9.80573e-05	0.000211047	-0.101861	0.0254311	-0.116854	0.167716	5.21583	0.380287	0.708956	0.861836	-6.73003	0.280752	0.0914042	0.470101	5.21583	3.15476	0.00640757	0.0119732	-3.80461	0.200687	0.0813313	0.320042	5.1349	4.05158	0.00584976	0.0196745	-3.13997
AFUA_1G04720	0.346573	0.22145	0.471696	6.58745	5.89333	2.71352e-05	6.57387e-05	1.04747	0.0985462	-0.027235	0.224328	6.58745	1.66697	0.115838	0.356801	-5.7608	0.248027	0.0706096	0.425443	6.58745	2.97445	0.00928439	0.0166934	-4.41583	-0.333137	-0.504509	-0.161764	6.47642	-4.68414	0.00284397	0.0117536	-2.3418
AFUA_1G04730	0.308255	-0.0756858	0.692196	1.73458	1.70824	0.107778	0.135703	-6.11252	0.051947	-0.424615	0.528509	1.73458	0.231924	0.819668	0.921163	-5.83644	0.256308	-0.355674	0.86829	1.73458	0.891103	0.386662	0.453104	-6.53426	0.392134	-0.190553	0.97482	1.66199	1.62161	0.152858	0.230987	-6.55905
AFUA_1G04750	4.10555	3.8749	4.33621	3.31466	37.8718	1.49377e-16	1.65118e-14	28.2589	0.183772	-0.175194	0.542738	3.31466	1.08926	0.292886	0.56035	-5.44193	3.92178	3.4951	4.34846	3.31466	19.5562	3.01768e-12	1.74601e-10	18.3033	0.514994	0.229977	0.800011	2.24979	4.35391	0.00411372	0.0153149	-2.7512
AFUA_1G04760	-0.436721	-0.60496	-0.268483	4.59464	-5.5231	5.42726e-05	0.000124056	0.733354	0.113628	-0.046563	0.273818	4.59464	1.50922	0.1516	0.406352	-5.64207	-0.550349	-0.782653	-0.318045	4.59464	-5.04063	0.000137579	0.000396927	0.206111	-0.219136	-0.4058	-0.0324723	4.68019	-2.8288	0.0279461	0.0624905	-4.83579
AFUA_1G04770	0.0982327	-0.00548224	0.201948	4.84121	2.0152	0.0617872	0.0809761	-6.43087	0.0188071	-0.101513	0.139127	4.84121	0.332573	0.743966	0.882635	-6.65714	0.0794256	-0.0794258	0.238277	4.84121	1.06383	0.303894	0.368052	-7.21694	0.327119	0.214615	0.439623	4.8141	7.00624	0.000314673	0.00280025	0.122168
AFUA_1G04780	1.14553	1.04059	1.25047	6.2586	23.225	2.35268e-13	5.96711e-12	20.5628	-0.0431175	-0.171597	0.0853626	6.2586	-0.714039	0.485946	0.724273	-6.67162	1.18865	1.02276	1.35454	6.2586	15.2451	1.14498e-10	2.97332e-09	14.5364	0.628718	0.470423	0.787013	5.98366	9.57055	4.98343e-05	0.000872513	2.19129
AFUA_1G04790	0.106067	0.0229238	0.189209	6.99333	2.7143	0.0157712	0.0228575	-5.45453	0.0885222	0.00412774	0.172917	6.99333	2.23173	0.040975	0.22034	-4.8723	0.0175444	-0.100926	0.136014	6.99333	0.315089	0.756947	0.80211	-8.12564	-0.138403	-0.249882	-0.0269238	6.94366	-2.99158	0.0224154	0.053242	-4.60078
AFUA_1G04800	-0.00880505	-0.100809	0.0831986	6.02446	-0.203625	0.841328	0.864079	-8.51604	-0.104129	-0.199555	-0.00870231	6.02446	-2.3217	0.0344196	0.201034	-4.57635	0.0953235	-0.0372316	0.227879	6.02446	1.53006	0.146397	0.193922	-6.88904	-0.106253	-0.215408	0.00290295	6.05128	-2.34553	0.0547275	0.103952	-5.53951
AFUA_1G04810	-0.120646	-0.252909	0.011618	4.78988	-1.94078	0.0709247	0.0918784	-6.50193	0.125635	-0.0147592	0.26603	4.78988	1.904	0.0758761	0.289659	-5.04229	-0.246281	-0.439165	-0.0533969	4.78988	-2.71668	0.0156956	0.0266854	-4.59071	0.0796645	-0.0775779	0.236907	4.78954	1.2208	0.265171	0.357454	-7.05712
AFUA_1G04820	0.827971	0.721715	0.934227	6.06249	16.5792	3.3962e-11	3.93619e-10	15.3778	0.0469057	-0.0708935	0.164705	6.06249	0.847202	0.409929	0.667973	-6.60314	0.781065	0.622424	0.939707	6.06249	10.4755	2.21087e-08	2.25844e-07	9.03004	0.0441254	-0.0843482	0.172599	5.84474	0.827605	0.437623	0.529581	-7.45478
AFUA_1G04830	5.60004	5.39096	5.80911	4.67965	56.989	2.98734e-19	1.5803e-16	34.2631	0.12871	-0.162649	0.420069	4.67965	0.939915	0.361853	0.628786	-5.88856	5.47133	5.11272	5.82994	4.67965	32.4617	1.53969e-15	7.60198e-13	25.5566	0.160093	-0.0815069	0.401693	3.24049	1.5967	0.158297	0.237607	-6.59198
AFUA_1G04840	-0.579673	-0.666782	-0.492564	7.77589	-14.1588	3.30891e-10	2.86953e-09	12.8556	-0.115886	-0.202805	-0.0289677	7.77589	-2.83676	0.0123014	0.123531	-3.78432	-0.463787	-0.586843	-0.340731	7.77589	-8.01899	7.26783e-07	4.19856e-06	5.19905	-0.105053	-0.216839	0.0067326	7.95016	-2.26449	0.0613751	0.113694	-5.65724
AFUA_1G04850	-0.00760362	-0.123331	0.108124	5.39299	-0.139793	0.890645	0.906559	-8.42234	-0.0175068	-0.141431	0.106417	5.39299	-0.300577	0.76778	0.89659	-6.83	0.00990322	-0.159655	0.179462	5.39299	0.124268	0.902719	0.922972	-7.91792	0.047913	-0.0704921	0.166318	5.39818	0.97506	0.364889	0.45943	-7.31875
AFUA_1G04860	0.391922	0.243226	0.540619	4.75371	5.60794	4.6226e-05	0.000107387	0.798798	0.084298	-0.0785009	0.247097	4.75371	1.10172	0.287601	0.555329	-6.10796	0.307624	0.0871382	0.52811	4.75371	2.96855	0.00939754	0.0168764	-4.07858	-0.0214342	-0.215577	0.172708	4.6298	-0.266032	0.798568	0.843921	-7.78969
AFUA_1G04870	0.33789	0.012555	0.663225	1.3064	2.20978	0.0427428	0.0576179	-5.13673	0.152037	-0.228044	0.532119	1.3064	0.851095	0.40783	0.665432	-5.44268	0.185853	-0.314452	0.686157	1.3064	0.790385	0.441373	0.506792	-6.51059	0.247176	-0.0697409	0.564094	1.18996	1.87936	0.106139	0.174449	-6.20735
AFUA_1G04880	0.00375287	-0.0932339	0.10074	6.31433	0.0823294	0.935451	0.944893	-8.57754	0.0760835	-0.0238156	0.175983	6.31433	1.62044	0.125545	0.369549	-5.78231	-0.0723306	-0.211565	0.066904	6.31433	-1.1053	0.286096	0.349353	-7.46931	-0.0476317	-0.146827	0.051564	6.29383	-1.15705	0.288556	0.381751	-7.12876
AFUA_1G04890	0.328214	0.203186	0.453242	6.48927	5.58541	4.82346e-05	0.000111561	0.456612	-0.0549504	-0.182243	0.0723424	6.48927	-0.918484	0.372608	0.635738	-6.65834	0.383165	0.20474	0.56159	6.48927	4.56914	0.000350742	0.000903196	-1.11335	-0.296392	-0.452236	-0.140548	6.41927	-4.58274	0.00317994	0.0127715	-2.46582
AFUA_1G04900	0.135754	0.0442718	0.227235	7.33348	3.15734	0.00637365	0.00994799	-4.59986	-0.123456	-0.217644	-0.0292678	7.33348	-2.78882	0.0135613	0.130097	-3.84366	0.259209	0.127907	0.390512	7.33348	4.20032	0.000740751	0.00174825	-1.95703	0.0857275	-0.0121255	0.18358	7.33084	2.11103	0.0763213	0.13503	-5.87877
AFUA_1G04910	0.864661	0.735241	0.994081	5.63334	14.2151	3.12647e-10	2.73661e-09	13.1201	0.260988	0.121317	0.400659	5.63334	3.97574	0.00117392	0.0355987	-1.20668	0.603673	0.413259	0.794087	5.63334	6.74539	5.90948e-06	2.50375e-05	3.25837	-0.104422	-0.304784	0.0959405	5.35251	-1.25581	0.253032	0.343456	-7.01675
AFUA_1G04920	-0.270266	-0.383738	-0.156793	6.01323	-5.06762	0.000130504	0.0002745	-0.51377	0.0980708	-0.0206849	0.216827	6.01323	1.75707	0.0988772	0.330866	-5.52204	-0.368337	-0.532589	-0.204084	6.01323	-4.7713	0.000234111	0.000634868	-0.628003	0.159907	0.00515412	0.314659	6.05697	2.48987	0.0446711	0.0891256	-5.3292
AFUA_1G04930	-0.00170665	-0.0882345	0.0848212	8.14916	-0.0419656	0.967068	0.972056	-8.70204	0.110366	0.0245978	0.196134	8.14916	2.73787	0.0150371	0.135315	-3.99333	-0.112073	-0.233906	0.00976023	8.14916	-1.95722	0.0688069	0.099442	-6.41624	-0.454828	-0.571373	-0.338282	8.12176	-9.4037	5.54123e-05	0.000941246	2.07242
AFUA_1G04940	0.100639	0.0111481	0.190129	7.98488	2.39272	0.0299541	0.0414732	-6.113	0.0240547	-0.0656791	0.113788	7.98488	0.570358	0.576709	0.783833	-7.0404	0.0765838	-0.0501469	0.203315	7.98488	1.28576	0.217632	0.276038	-7.39458	-0.233303	-0.35376	-0.112846	7.95344	-4.66699	0.00289787	0.0118901	-2.36266
AFUA_1G04950	0.781147	0.703005	0.859289	7.51093	21.2693	8.70876e-13	1.73842e-11	19.1253	-0.086681	-0.167237	-0.00612546	7.51093	-2.28946	0.0366469	0.207181	-4.79137	0.867828	0.755599	0.980057	7.51093	16.4525	3.79715e-11	1.192e-09	15.5625	-0.0591588	-0.157001	0.0386832	7.33724	-1.45694	0.192322	0.276892	-6.77242
AFUA_1G04960	-0.423995	-0.553412	-0.294579	8.60904	-6.97067	4.01553e-06	1.1469e-05	2.93024	0.191521	0.0643917	0.318651	8.60904	3.20535	0.0057724	0.0810038	-3.0839	-0.615517	-0.796929	-0.434104	8.60904	-7.21898	2.64383e-06	1.25033e-05	3.81896	-0.417118	-0.60362	-0.230617	8.66716	-5.38921	0.00136077	0.00720361	-1.51999
AFUA_1G04970	-0.600488	-0.769698	-0.431279	6.63115	-7.55064	1.53236e-06	4.8354e-06	4.05183	0.0435104	-0.122119	0.20914	6.63115	0.558932	0.584291	0.789357	-6.96938	-0.643999	-0.880779	-0.407218	6.63115	-5.78686	3.30589e-05	0.000112931	1.29896	-0.137939	-0.382904	0.107027	6.76969	-1.35684	0.22068	0.308195	-6.89652
AFUA_1G04980	0.213076	0.118991	0.30716	6.32418	4.81858	0.000213126	0.000429967	-1.06866	0.00331439	-0.0955286	0.102157	6.32418	0.0713447	0.944047	0.979766	-7.05066	0.209761	0.0732991	0.346223	6.32418	3.27053	0.00504505	0.00964969	-3.7787	-0.0358669	-0.131081	0.0593467	6.27237	-0.907702	0.396885	0.490461	-7.38302
AFUA_1G04990	0.406199	0.286148	0.52625	7.99374	7.19907	2.73311e-06	8.09982e-06	3.34027	-0.0744289	-0.195938	0.0470805	7.99374	-1.30327	0.211738	0.478819	-6.35356	0.480628	0.309815	0.65144	7.99374	5.98679	2.28459e-05	8.20149e-05	1.59402	-0.176781	-0.364371	0.010808	7.91099	-2.27079	0.0608302	0.112998	-5.64811
AFUA_1G05000	0.217132	0.0308265	0.403437	4.57094	2.47972	0.0252285	0.0352799	-5.51576	-0.243925	-0.452414	-0.0354354	4.57094	-2.48929	0.024754	0.170856	-3.9507	0.461057	0.181454	0.740659	4.57094	3.50847	0.00308284	0.00620759	-2.93726	-0.011039	-0.303926	0.281848	4.57217	-0.090819	0.930409	0.947684	-7.82556
AFUA_1G05010	-0.166223	-0.58059	0.248145	1.25291	-0.853511	0.40653	0.454112	-6.94675	0.0358735	-0.402752	0.474499	1.25291	0.174014	0.864134	0.945577	-5.80386	-0.202096	-0.805497	0.401305	1.25291	-0.712617	0.486801	0.551767	-6.56396	0.0692711	-0.349518	0.48806	1.28592	0.39857	0.703153	0.767057	-7.73975
AFUA_1G05020	-0.848723	-1.08158	-0.615867	6.99383	-7.755	1.10282e-06	3.59642e-06	4.40362	0.159184	-0.0539186	0.372286	6.99383	1.58933	0.132416	0.380605	-5.9549	-1.00791	-1.32356	-0.692258	6.99383	-6.7939	5.43449e-06	2.32916e-05	3.15224	-0.738148	-1.09578	-0.38051	7.1644	-4.97335	0.00208483	0.0094842	-1.99622
AFUA_1G05040	0.0581554	-0.101609	0.21792	8.76231	0.774486	0.450438	0.49805	-8.4221	0.0969239	-0.0642956	0.258143	8.76231	1.27914	0.219894	0.487584	-6.41332	-0.0387685	-0.265741	0.188204	8.76231	-0.363421	0.721259	0.770911	-8.18944	-0.031694	-0.207478	0.14409	8.72378	-0.434456	0.678208	0.744892	-7.72295
AFUA_1G05050	-0.461619	-0.632396	-0.290843	3.46535	-5.75123	3.53294e-05	8.38352e-05	1.42876	0.0691729	-0.107299	0.245644	3.46535	0.834	0.417102	0.673041	-6.06879	-0.530792	-0.776366	-0.285218	3.46535	-4.59881	0.000330447	0.000856294	-0.40766	0.0963136	-0.0416121	0.234239	3.56448	1.68264	0.140273	0.21623	-6.47749
AFUA_1G05060	-0.233021	-0.324441	-0.141601	7.59698	-5.42325	6.56339e-05	0.000146765	0.0495739	-0.0863399	-0.177789	0.00510946	7.59698	-2.00879	0.0625301	0.265006	-5.30266	-0.146681	-0.275989	-0.0173733	7.59698	-2.41353	0.0287527	0.0457876	-5.58943	-0.226432	-0.337515	-0.115348	7.67629	-4.91175	0.00222521	0.00993364	-2.06883
AFUA_1G05070	-0.515589	-0.625193	-0.405986	5.95627	-10.0088	4.08498e-08	1.89202e-07	7.94989	-0.0487921	-0.158397	0.0608128	5.95627	-0.947161	0.358266	0.62457	-6.55975	-0.466797	-0.621801	-0.311794	5.95627	-6.40753	1.0687e-05	4.19217e-05	2.57001	-0.0409696	-0.169311	0.0873719	6.09841	-0.769206	0.469166	0.559975	-7.50372
AFUA_1G05080	-0.0580639	-0.143467	0.0273394	11.2091	-1.44656	0.168181	0.203887	-7.77061	-0.107936	-0.193501	-0.0223698	11.2091	-2.68391	0.0167691	0.142567	-4.1951	0.0498716	-0.0710218	0.170765	11.2091	0.877718	0.39366	0.45985	-7.94256	-0.243012	-0.34643	-0.139594	11.2509	-5.66213	0.00104093	0.00598997	-1.22023
AFUA_1G05100	0.208878	0.125522	0.292234	6.95043	5.33161	7.82307e-05	0.000171769	-0.104124	0.0843177	-0.00169499	0.17033	6.95043	2.08574	0.0541294	0.24444	-5.11456	0.12456	0.00478353	0.244337	6.95043	2.21264	0.0425082	0.0647503	-5.91209	-0.0135167	-0.108606	0.0815726	6.87776	-0.342521	0.742916	0.800543	-7.76322
AFUA_1G05110	-0.0339214	-0.126457	0.0586145	6.41659	-0.779952	0.447308	0.49496	-8.28334	-0.0733945	-0.169426	0.0226371	6.41659	-1.62612	0.124323	0.368088	-5.78602	0.0394731	-0.0938872	0.172833	6.41659	0.629766	0.538132	0.601299	-7.90238	-0.0376667	-0.139942	0.0646082	6.44508	-0.887434	0.406917	0.500568	-7.40167
AFUA_1G05120	0.369475	0.259444	0.479506	6.95819	7.14454	2.99412e-06	8.79938e-06	3.28608	-0.101949	-0.217102	0.0132036	6.95819	-1.88371	0.0787378	0.296759	-5.44367	0.471424	0.312154	0.630694	6.95819	6.2977	1.30008e-05	5.00176e-05	2.23714	0.0123633	-0.138496	0.163223	6.89345	0.197473	0.849573	0.885416	-7.80788
AFUA_1G05130	0.77993	0.681483	0.878378	7.38955	16.8561	2.66843e-11	3.21863e-10	15.5149	0.113418	0.0103869	0.216449	7.38955	2.34217	0.0330723	0.197209	-4.6792	0.666512	0.524009	0.809016	7.38955	9.95147	4.4118e-08	3.97975e-07	8.16022	0.191352	0.0503482	0.332355	7.16576	3.27002	0.0154992	0.0401917	-4.20402
AFUA_1G05140	1.4775	1.09019	1.86482	0.984473	8.11655	6.24359e-07	2.1527e-06	6.10144	-0.662814	-1.19915	-0.126481	0.984473	-2.62943	0.0187125	0.149016	-3.04165	2.14032	1.47876	2.80188	0.984473	6.88355	4.6589e-06	2.03203e-05	4.42683	0.0988629	-0.431926	0.629652	0.783438	0.448807	0.668351	0.737115	-7.71586
AFUA_1G05150	-0.253273	-0.381289	-0.125258	5.68972	-4.20951	0.00072698	0.00133466	-2.21196	-0.0305989	-0.163707	0.102509	5.68972	-0.489109	0.631697	0.816465	-6.82679	-0.222675	-0.407352	-0.0379973	5.68972	-2.56544	0.0212718	0.0349263	-5.07525	0.0291732	-0.122741	0.181088	5.76402	0.462735	0.658853	0.729149	-7.70876
AFUA_1G05160	-0.139865	-0.268963	-0.0107678	5.71896	-2.30514	0.0355476	0.0486089	-6.04846	0.0495775	-0.0828362	0.181991	5.71896	0.796629	0.437845	0.687468	-6.63565	-0.189443	-0.374374	-0.00451157	5.71896	-2.17958	0.0452905	0.0685417	-5.79172	-0.0564959	-0.221188	0.108196	5.74057	-0.826594	0.438156	0.530052	-7.45565
AFUA_1G05170	0.363802	0.138661	0.588943	3.59637	3.43807	0.00356679	0.00580436	-3.32569	-0.0628134	-0.303571	0.177944	3.59637	-0.555107	0.58684	0.791272	-6.27934	0.426615	0.0969901	0.75624	3.59637	2.75372	0.0145619	0.0249643	-4.2108	-0.208047	-0.387955	-0.0281394	3.53152	-2.78651	0.02961	0.0652623	-4.89713
AFUA_1G05180	-0.140661	-0.294737	0.0134152	4.74482	-1.94242	0.0707109	0.0916173	-6.47841	-0.114192	-0.273846	0.0454612	4.74482	-1.52182	0.148436	0.402005	-5.62034	-0.0264688	-0.248344	0.195407	4.74482	-0.253822	0.80301	0.842159	-7.75023	-0.110121	-0.22763	0.00738847	4.80546	-2.25811	0.0619325	0.114411	-5.66649
AFUA_1G05190	0.497799	0.407059	0.588539	7.25507	11.6724	5.02032e-09	3.03762e-08	9.99633	0.085386	-0.00769245	0.178465	7.25507	1.95183	0.0694948	0.276217	-5.36474	0.412413	0.282423	0.542403	7.25507	6.75036	5.85881e-06	2.48655e-05	3.04417	-0.0742027	-0.19956	0.0511545	7.10888	-1.42633	0.200623	0.28524	-6.81087
AFUA_1G05200	-0.319088	-0.438898	-0.199278	9.31089	-5.66659	4.13954e-05	9.69864e-05	0.464524	-0.185944	-0.305418	-0.0664707	9.31089	-3.31142	0.00463586	0.0732986	-2.8877	-0.133144	-0.302343	0.0360554	9.31089	-1.67428	0.114375	0.156025	-6.91109	-0.294396	-0.482481	-0.10631	9.43715	-3.77158	0.00820562	0.0251327	-3.51176
AFUA_1G05210	0.424152	0.3076	0.540704	5.61993	7.74294	1.12427e-06	3.65832e-06	4.51778	0.0887745	-0.0313373	0.208886	5.61993	1.57256	0.136253	0.38543	-5.72918	0.335377	0.168012	0.502743	5.61993	4.26356	0.000651095	0.001558	-1.59747	-0.261686	-0.412011	-0.11136	5.49171	-4.19464	0.00494358	0.0174343	-2.95435
AFUA_1G05220	-0.313334	-0.433619	-0.193049	5.62096	-5.54244	5.23188e-05	0.000120109	0.522555	0.0636076	-0.0571211	0.184336	5.62096	1.12099	0.279565	0.549338	-6.31857	-0.376941	-0.547364	-0.206519	5.62096	-4.70599	0.000266645	0.000709584	-0.691428	-0.0754545	-0.234182	0.0832729	5.68321	-1.14546	0.292987	0.386308	-7.14151
AFUA_1G05230	0.972324	0.837271	1.10738	6.21055	15.3183	1.06859e-10	1.06227e-09	14.1511	0.18381	0.0344545	0.333165	6.21055	2.6185	0.0191277	0.150612	-4.00688	0.788514	0.587153	0.989876	6.21055	8.33178	4.48448e-07	2.77693e-06	5.85832	0.0957648	-0.127309	0.318838	5.92357	1.03444	0.33838	0.432523	-7.25927
AFUA_1G05240	1.98707	1.8719	2.10224	7.95295	36.7095	2.39577e-16	2.36575e-14	27.7044	-0.00229258	-0.122594	0.118008	7.95295	-0.0405471	0.968181	0.989336	-7.18747	1.98936	1.82282	2.1559	7.95295	25.4152	6.11777e-14	1.03274e-11	22.2469	-0.130418	-0.304168	0.0433326	7.4562	-1.80867	0.117354	0.187704	-6.30556
AFUA_1G05260	0.199232	0.0973559	0.301108	5.49127	4.16094	0.000802836	0.00146412	-2.29947	0.0202783	-0.0919807	0.132537	5.49127	0.38434	0.706012	0.859584	-6.80374	0.178953	0.0273593	0.330547	5.49127	2.51167	0.0236782	0.0384057	-5.13333	0.123344	-0.00204478	0.248733	5.43929	2.37032	0.0528462	0.101388	-5.50344
AFUA_1G05270	-0.179414	-0.509982	0.151155	2.90751	-1.15478	0.265886	0.309177	-7.11748	0.0428067	-0.316211	0.401825	2.90751	0.253688	0.803111	0.913467	-6.20815	-0.22222	-0.710247	0.265806	2.90751	-0.968824	0.347688	0.413054	-6.80131	0.128285	-0.200255	0.456825	2.9536	0.940884	0.380865	0.474464	-7.35179
AFUA_1G05280	-0.098826	-0.190925	-0.00672678	7.64209	-2.28307	0.0371039	0.0505968	-6.30315	0.0619459	-0.0305524	0.154444	7.64209	1.4249	0.174251	0.437556	-6.18877	-0.160772	-0.291302	-0.0302414	7.64209	-2.62061	0.0190468	0.0316067	-5.19885	-0.100449	-0.209938	0.00904099	7.65096	-2.21065	0.0662455	0.120804	-5.73522
AFUA_1G05290	-4.22106	-4.61176	-3.83037	2.63179	-22.9873	2.7427e-13	6.70377e-12	20.8108	-1.35171	-1.70586	-0.997549	2.63179	-8.12065	6.20403e-07	0.000189252	5.98724	-2.86936	-3.39668	-2.34203	2.63179	-11.5774	5.62125e-09	7.14082e-08	11.0157	1.58449	1.3584	1.81058	4.02828	16.8871	1.48886e-06	9.32364e-05	6.0642
AFUA_1G05300	0.629681	0.505212	0.754151	6.38356	10.7637	1.5291e-08	8.0373e-08	8.90958	-0.00797887	-0.136735	0.120777	6.38356	-0.13185	0.89682	0.958328	-7.056	0.63766	0.458577	0.816743	6.38356	7.57598	1.47068e-06	7.55328e-06	4.57905	-0.276465	-0.472531	-0.0803997	6.22764	-3.39772	0.0131352	0.0355034	-4.02481
AFUA_1G05310	-0.00915391	-0.186358	0.16805	7.45255	-0.10991	0.913908	0.926544	-8.6772	-0.0853172	-0.263126	0.0924921	7.45255	-1.02091	0.323158	0.591818	-6.65704	0.0761633	-0.174869	0.327196	7.45255	0.645534	0.528136	0.591468	-7.99168	-0.283009	-0.536154	-0.0298643	7.47708	-2.69389	0.0336329	0.0716998	-5.03177
AFUA_1G05320	0.39756	0.291187	0.503934	7.51659	7.95195	8.07295e-07	2.70291e-06	4.63273	-0.228947	-0.337613	-0.120282	7.51659	-4.4828	0.00041737	0.019319	-0.406217	0.626508	0.474444	0.778572	7.51659	8.76605	2.33928e-07	1.59088e-06	6.39801	-0.129977	-0.27244	0.012486	7.47544	-2.19843	0.0674046	0.122443	-5.75288
AFUA_1G05330	0.215653	0.094624	0.336682	5.10491	3.79115	0.00171759	0.00295824	-3.01281	-0.0142124	-0.15492	0.126496	5.10491	-0.214908	0.832675	0.928617	-6.74784	0.229865	0.044267	0.415464	5.10491	2.63514	0.0184991	0.0307737	-4.81154	0.30594	0.139519	0.472361	5.05837	4.42972	0.00377417	0.0144527	-2.65581
AFUA_1G05340	-0.0135062	-0.0989264	0.071914	9.36706	-0.336416	0.741123	0.774155	-8.69819	-0.0503439	-0.136382	0.0356942	9.36706	-1.24497	0.231859	0.499751	-6.47905	0.0368377	-0.0844024	0.158078	9.36706	0.646473	0.527545	0.590895	-8.0637	-0.0992468	-0.217942	0.0194484	9.38303	-2.0148	0.0875271	0.149214	-6.01632
AFUA_1G05350	-0.536889	-0.855456	-0.218322	1.41948	-3.58582	0.00262654	0.00437422	-2.44308	0.153479	-0.199036	0.505994	1.41948	0.926352	0.368634	0.634234	-5.43133	-0.690368	-1.1655	-0.215235	1.41948	-3.0915	0.00729977	0.0134483	-2.9664	0.434218	0.113547	0.754889	1.52105	3.26284	0.0156453	0.040457	-4.21416
AFUA_1G05360	0.320517	0.159741	0.481294	3.87876	4.24163	0.000680859	0.00125559	-1.77597	0.187736	-0.000545894	0.376018	3.87876	2.1215	0.0505888	0.238167	-4.42148	0.132781	-0.114806	0.380368	3.87876	1.14107	0.271372	0.334239	-6.88521	0.253582	0.0871372	0.420026	3.75558	3.6711	0.00929225	0.0274724	-3.64784
AFUA_1G05370	0.709907	0.487093	0.932722	4.37293	6.77895	5.57644e-06	1.54044e-05	3.0686	-0.241308	-0.498109	0.0154938	4.37293	-1.9993	0.0636449	0.266603	-4.74521	0.951215	0.611225	1.2912	4.37293	5.95274	2.43206e-05	8.6787e-05	2.05671	-0.0931225	-0.455696	0.269451	4.24347	-0.618881	0.557342	0.641441	-7.61563
AFUA_1G05380	-0.191297	-0.353322	-0.0292711	4.01109	-2.51205	0.0236602	0.0332689	-5.26937	0.0772813	-0.0888508	0.243413	4.01109	0.989749	0.33768	0.605388	-6.07732	-0.268578	-0.500639	-0.0365173	4.01109	-2.46248	0.0261047	0.0419464	-4.88419	-0.0444686	-0.184577	0.0956393	4.03668	-0.764784	0.471617	0.562553	-7.5073
AFUA_1G05390	0.0904762	0.00971396	0.171239	12.2088	2.38358	0.0304964	0.0421373	-6.27674	-0.0154527	-0.0962136	0.0653082	12.2088	-0.407106	0.689564	0.850302	-7.27257	0.105929	-0.00828518	0.220143	12.2088	1.97333	0.0667878	0.0968345	-6.53152	-0.325735	-0.423465	-0.228004	12.1897	-8.03121	0.000141994	0.00169684	1.01639
AFUA_1G05410	-0.302006	-0.502522	-0.10149	6.78585	-3.20458	0.00578156	0.00910639	-4.44705	-0.096631	-0.297036	0.103774	6.78585	-1.02592	0.320865	0.589221	-6.60409	-0.205375	-0.488869	0.0781187	6.78585	-1.54138	0.143635	0.19081	-6.9847	-0.191243	-0.476271	0.093785	6.88732	-1.61676	0.153903	0.232235	-6.56548
AFUA_1G05420	-0.0363665	-0.134102	0.0613692	6.70247	-0.791684	0.440637	0.488161	-8.31831	-0.0244484	-0.12754	0.0786434	6.70247	-0.50458	0.621038	0.811148	-6.96979	-0.0119181	-0.153975	0.130139	6.70247	-0.178505	0.860667	0.889616	-8.12971	0.175387	0.047753	0.30302	6.71761	3.31116	0.0146908	0.0387239	-4.14609
AFUA_1G05430	0.24342	-0.0343347	0.521174	3.00461	1.86466	0.0815128	0.104625	-6.18124	-0.0245282	-0.34149	0.292434	3.00461	-0.164651	0.871373	0.947367	-6.22785	0.267948	-0.153493	0.689389	3.00461	1.35275	0.195773	0.251236	-6.39047	0.0490002	-0.290812	0.388813	2.9589	0.347461	0.739374	0.79799	-7.76129
AFUA_1G05440	0.591741	0.439487	0.743994	5.49834	8.26928	4.93394e-07	1.74585e-06	5.37191	0.00864334	-0.160395	0.177681	5.49834	0.108793	0.914779	0.968805	-6.8679	0.583097	0.3556	0.810595	5.49834	5.45342	6.19618e-05	0.000197117	0.842849	0.00725334	-0.170659	0.185166	5.35314	0.098238	0.924745	0.943862	-7.82475
AFUA_1G05450	-0.37894	-0.487019	-0.270862	5.11557	-7.45994	1.7763e-06	5.52046e-06	4.13165	-0.0483738	-0.160721	0.0639733	5.11557	-0.91612	0.373807	0.635738	-6.40462	-0.330566	-0.48646	-0.174673	5.11557	-4.51164	0.000393781	0.000998063	-0.987883	0.0614863	-0.0395314	0.162504	5.22043	1.46666	0.189753	0.273942	-6.76013
AFUA_1G05460	-0.805616	-1.10267	-0.508563	2.03971	-5.77031	3.40941e-05	8.11899e-05	1.83719	0.33242	0.0159426	0.648898	2.03971	2.23485	0.0407296	0.219633	-3.86223	-1.13804	-1.57208	-0.703987	2.03971	-5.57856	4.8863e-05	0.000159278	1.88945	0.529733	0.180435	0.879031	2.16707	3.65434	0.00948844	0.0278965	-3.67067
AFUA_1G05470	0.13154	0.00278926	0.26029	5.58029	2.17376	0.0457967	0.0613883	-6.26981	0.0302232	-0.105569	0.166015	5.58029	0.473555	0.642499	0.822975	-6.80435	0.101316	-0.0858095	0.288442	5.58029	1.15199	0.266993	0.329888	-7.28666	-0.0502264	-0.218483	0.11803	5.53894	-0.719297	0.497341	0.58684	-7.54317
AFUA_1G05490	-0.0732153	-0.155018	0.00858752	9.09107	-1.90431	0.0758324	0.0977061	-7.01718	0.0147605	-0.0680329	0.0975539	9.09107	0.379323	0.709657	0.862054	-7.17289	-0.0879758	-0.204365	0.0284134	9.09107	-1.60825	0.1282	0.172948	-7.00072	0.0672585	-0.0390879	0.173605	9.10533	1.52396	0.175239	0.257658	-6.68686
AFUA_1G05500	-0.0994423	-0.180608	-0.0182761	9.78875	-2.60676	0.0195835	0.0278861	-5.77598	-0.127368	-0.208887	-0.0458486	9.78875	-3.32433	0.00451374	0.0722004	-2.87273	0.0279257	-0.0871105	0.142962	9.78875	0.516505	0.612881	0.67153	-8.15614	-0.153232	-0.252228	-0.0542361	9.8456	-3.72975	0.00864	0.0261495	-3.56824
AFUA_1G05510	0.272038	0.154796	0.38928	5.6872	4.93686	0.000168684	0.000347021	-0.713432	0.0300338	-0.0919007	0.151968	5.6872	0.524068	0.607734	0.805485	-6.80468	0.242004	0.0728484	0.41116	5.6872	3.04397	0.00804965	0.0146837	-4.12998	-0.172414	-0.277697	-0.067131	5.60649	-3.94605	0.00663626	0.0215279	-3.27879
AFUA_1G05520	0.0676207	-0.0817819	0.217023	4.70012	0.962999	0.35051	0.39741	-7.83555	-0.217322	-0.389954	-0.0446906	4.70012	-2.67848	0.0169539	0.143029	-3.60998	0.284943	0.0566387	0.513247	4.70012	2.65551	0.0177566	0.0296919	-4.68342	0.204898	0.102747	0.307049	4.73576	4.8333	0.00241959	0.0104976	-2.16207
AFUA_1G05530	0.14981	0.00590887	0.293712	4.41042	2.21504	0.0423131	0.0570699	-5.96565	0.172746	0.00976981	0.335723	4.41042	2.25522	0.0391598	0.215147	-4.33058	-0.022936	-0.24035	0.194478	4.41042	-0.224457	0.825369	0.861306	-7.66704	0.214812	0.0835287	0.346095	4.33124	3.94273	0.00666281	0.0215856	-3.28318
AFUA_1G05540	-0.837511	-0.990278	-0.684744	4.6764	-11.6645	5.06765e-09	3.06376e-08	10.4328	0.0931668	-0.0493116	0.235645	4.6764	1.39129	0.184024	0.448612	-5.82613	-0.930678	-1.13957	-0.721781	4.6764	-9.4792	8.42057e-08	6.82306e-07	7.86886	-0.0841649	-0.232939	0.0646089	4.86222	-1.36318	0.21878	0.306002	-6.88881
AFUA_1G05550	-1.68745	-1.857	-1.5179	4.89612	-21.176	9.29566e-13	1.83095e-11	19.439	-0.175792	-0.324405	-0.0271781	4.89612	-2.51677	0.0234389	0.165323	-4.06465	-1.51166	-1.73712	-1.2862	4.89612	-14.2655	2.97205e-10	6.43598e-09	13.7177	0.0716028	-0.0703334	0.213539	5.36415	1.21558	0.26702	0.359033	-7.06307
AFUA_1G05560	-0.147344	-0.273354	-0.021335	6.54334	-2.48791	0.024822	0.0347705	-5.84351	-0.052831	-0.181473	0.0758116	6.54334	-0.873792	0.395729	0.65624	-6.70786	-0.0945134	-0.274589	0.0855623	6.54334	-1.11672	0.281333	0.344674	-7.49154	-0.0838715	-0.219196	0.0514531	6.59382	-1.49343	0.182838	0.26645	-6.72606
AFUA_1G05570	0.168766	-0.0606796	0.398212	2.93067	1.56498	0.138016	0.170301	-6.61804	-0.0928337	-0.354155	0.168487	2.93067	-0.755849	0.46121	0.705498	-5.93608	0.2616	-0.086156	0.609355	2.93067	1.60054	0.129904	0.174826	-6.03138	0.0563384	-0.222871	0.335548	2.91801	0.486208	0.643001	0.715347	-7.69634
AFUA_1G05580	0.0976343	-0.0358915	0.23116	6.03895	1.55576	0.14019	0.172667	-7.33754	0.00647917	-0.13042	0.143379	6.03895	0.100698	0.921097	0.971311	-7.01558	0.0911552	-0.100079	0.28239	6.03895	1.01419	0.326251	0.391226	-7.52032	-0.171935	-0.349038	0.0051677	6.01203	-2.33931	0.0552109	0.104737	-5.54857
AFUA_1G05590	-0.589791	-0.773758	-0.405824	4.98976	-6.82123	5.18469e-06	1.44407e-05	3.03872	0.163771	-0.0285332	0.356076	4.98976	1.81198	0.0896452	0.315429	-5.23886	-0.753563	-1.01969	-0.487433	4.98976	-6.02463	2.13156e-05	7.74479e-05	2.04184	0.286366	0.0141425	0.558589	5.0995	2.5348	0.0419498	0.0846558	-5.26366
AFUA_1G05595	2.59944	2.4991	2.69977	6.71242	55.1228	4.96229e-19	2.16181e-16	34.0695	0.167513	0.0516695	0.283357	6.71242	3.07667	0.00752609	0.0951164	-3.11457	2.43192	2.27867	2.58518	6.71242	33.763	8.50068e-16	5.27735e-13	26.6309	0.228857	0.122812	0.334903	6.02333	5.2002	0.00164729	0.00819883	-1.73347
AFUA_1G05610	0.653342	0.566283	0.740401	8.63661	15.9673	5.86414e-11	6.31247e-10	14.6424	-0.117806	-0.207012	-0.0286001	8.63661	-2.80982	0.0129948	0.126299	-3.85438	0.771148	0.6465	0.895795	8.63661	13.1631	9.32954e-10	1.64451e-08	12.164	-0.0172157	-0.140419	0.105988	8.50279	-0.336706	0.747093	0.803161	-7.76546
AFUA_1G05620	-0.237178	-0.332089	-0.142268	8.13343	-5.31699	8.04606e-05	0.000176091	-0.179757	-0.108005	-0.20304	-0.0129704	8.13343	-2.41805	0.0284979	0.182954	-4.59502	-0.129173	-0.263485	0.00513817	8.13343	-2.04627	0.0582998	0.0856853	-6.26493	-0.165624	-0.270545	-0.0607025	8.21986	-3.80371	0.00788829	0.0244438	-3.46854
AFUA_1G05630	-0.0350674	-0.111353	0.0412183	10.8832	-0.978058	0.343246	0.38977	-8.31066	-0.10096	-0.177535	-0.0243845	10.8832	-2.8052	0.0131172	0.126823	-3.94725	0.0658921	-0.0421969	0.173981	10.8832	1.29705	0.213819	0.271806	-7.48176	-0.192388	-0.289277	-0.0954985	10.9172	-4.78464	0.00254968	0.0108961	-2.22034
AFUA_1G05640	0.404826	0.319291	0.49036	6.97441	10.07	3.76449e-08	1.76455e-07	7.87946	0.00936491	-0.0811868	0.0999167	6.97441	0.220045	0.828743	0.925541	-7.09955	0.395461	0.270898	0.520023	6.97441	6.75493	5.81277e-06	2.47268e-05	3.07643	0.173277	0.055775	0.29078	6.87052	3.55339	0.0107706	0.0307506	-3.80897
AFUA_1G05650	-0.549278	-0.6543	-0.444256	6.10958	-11.128	9.69986e-09	5.34503e-08	9.4455	-0.0492298	-0.152937	0.0544779	6.10958	-1.01	0.32819	0.597004	-6.53088	-0.500048	-0.647645	-0.352451	6.10958	-7.20839	2.69094e-06	1.26856e-05	3.98152	-0.0993454	-0.211489	0.0127984	6.26011	-2.13462	0.0738025	0.131327	-5.84487
AFUA_1G05655	0.423295	0.297432	0.549159	5.48628	7.15563	2.939e-06	8.66144e-06	3.49042	0.014922	-0.12855	0.158394	5.48628	0.221292	0.827789	0.924816	-6.83424	0.408373	0.217518	0.599229	5.48628	4.55258	0.000362621	0.000928941	-0.969381	0.202657	0.00395133	0.401362	5.37812	2.45753	0.0467434	0.0922659	-5.37636
AFUA_1G05660	0.727969	0.578573	0.877365	3.81121	10.3676	2.54332e-08	1.25104e-07	8.83429	0.0433529	-0.136583	0.223289	3.81121	0.512631	0.615524	0.809262	-6.29321	0.684616	0.450744	0.918488	3.81121	6.22835	1.47258e-05	5.57848e-05	2.71456	0.132858	0.0109022	0.254814	3.62167	2.62503	0.0369969	0.0771395	-5.13208
AFUA_1G05670	-0.950236	-1.43621	-0.464265	1.19259	-4.16031	0.00080388	0.00146567	-1.17053	0.386983	-0.12211	0.896077	1.19259	1.61733	0.126218	0.37094	-4.64069	-1.33722	-2.04103	-0.633412	1.19259	-4.04253	0.00102334	0.00231839	-0.986702	0.562004	-0.161864	1.28587	1.35105	1.8708	0.107438	0.175765	-6.21929
AFUA_1G05680	0.43111	0.257478	0.604741	4.08759	5.2828	8.5938e-05	0.000187193	0.311668	0.0590254	-0.135462	0.253513	4.08759	0.645732	0.528012	0.75506	-6.32912	0.372084	0.111368	0.632801	4.08759	3.03653	0.0081737	0.014888	-3.77582	0.0149072	-0.210415	0.240229	3.9668	0.159419	0.878246	0.907594	-7.81567
AFUA_1G05690	-0.704696	-0.872315	-0.537078	5.55062	-8.94508	1.80037e-07	7.1188e-07	6.4508	0.221244	0.0481457	0.394342	5.55062	2.71946	0.0156076	0.13728	-3.74845	-0.92594	-1.16689	-0.684986	5.55062	-8.17622	5.69303e-07	3.392e-06	5.70295	0.339706	0.0774935	0.601918	5.67754	3.12175	0.0188387	0.0466153	-4.41436
AFUA_1G05700	0.00935505	-0.174827	0.193537	2.97162	0.10807	0.915344	0.927746	-7.8209	-0.0598686	-0.264548	0.144811	2.97162	-0.622343	0.542874	0.764794	-6.0515	0.0692236	-0.206124	0.344572	2.97162	0.534905	0.600398	0.66037	-7.15108	0.0595432	-0.107518	0.226604	2.98928	0.858826	0.421395	0.514446	-7.42743
AFUA_1G05710	-0.869389	-1.00847	-0.73031	4.03032	-13.3002	8.05741e-10	6.17096e-09	12.4511	-0.052192	-0.199039	0.0946555	4.03032	-0.756208	0.461001	0.705498	-6.2685	-0.817197	-1.01945	-0.614942	4.03032	-8.5967	3.00708e-07	1.97433e-06	6.67866	0.367343	0.241238	0.493449	4.26219	7.01916	0.000311355	0.00277819	0.134078
AFUA_1G05720	0.658405	0.534051	0.78276	8.04194	11.2651	8.19701e-09	4.61195e-08	9.44066	-0.391642	-0.520057	-0.263226	8.04194	-6.48898	9.25127e-06	0.00116127	3.46019	1.05005	0.871289	1.22881	8.04194	12.4982	1.93588e-09	2.9869e-08	11.4165	0.0487781	-0.0883824	0.185939	7.9749	0.856927	0.42237	0.515237	-7.42912
AFUA_1G05730	-0.13049	-0.241353	-0.0196268	5.52201	-2.50434	0.0240253	0.0337375	-5.68961	-0.00571374	-0.131861	0.120434	5.52201	-0.0963707	0.924476	0.972244	-6.8674	-0.124776	-0.292716	0.043164	5.52201	-1.58082	0.134352	0.17993	-6.71687	0.422753	0.270203	0.575303	5.55715	6.67764	0.0004143	0.00333511	-0.186844
AFUA_1G05740	-0.278364	-0.388242	-0.168487	5.79566	-5.39025	6.99086e-05	0.000155292	0.161321	-0.00775023	-0.12459	0.109089	5.79566	-0.141133	0.889605	0.955841	-6.94982	-0.270614	-0.431003	-0.110225	5.79566	-3.58989	0.0026045	0.0053417	-3.03334	0.187577	0.0528673	0.322287	5.86946	3.35528	0.0138741	0.0370678	-4.08415
AFUA_1G05745	-0.285451	-0.450254	-0.120648	5.81277	-3.68528	0.00213782	0.00361725	-3.32069	0.0570513	-0.112626	0.226729	5.81277	0.715396	0.485131	0.723754	-6.71383	-0.342502	-0.579041	-0.105964	5.81277	-3.08082	0.00746209	0.0137064	-4.08195	0.045256	-0.164916	0.255428	5.86746	0.518859	0.621286	0.696209	-7.67812
AFUA_1G05750	0.38235	0.24522	0.51948	4.94386	5.93244	2.52463e-05	6.16465e-05	1.37622	0.122412	-0.0297157	0.274539	4.94386	1.71206	0.107058	0.344023	-5.35014	0.259939	0.0551283	0.464749	4.94386	2.70037	0.0162214	0.0274659	-4.65106	0.0701117	-0.121546	0.26177	4.82029	0.881478	0.4099	0.50352	-7.40709
AFUA_1G05770	1.92447	1.74561	2.10333	3.19205	22.8933	2.91544e-13	7.0103e-12	20.7147	-0.204916	-0.526288	0.116456	3.19205	-1.35667	0.194553	0.458902	-5.15671	2.12938	1.76159	2.49717	3.19205	12.3185	2.3712e-09	3.55488e-08	11.8546	1.10056	0.726141	1.47497	2.76606	7.08285	0.000295565	0.00268583	0.192561
AFUA_1G05780	0.898814	0.550214	1.24741	1.88855	5.48589	5.82476e-05	0.000131921	1.28993	0.00494553	-0.400706	0.410597	1.88855	0.0259396	0.979641	0.991963	-5.92217	0.893868	0.359009	1.42873	1.88855	3.5558	0.00279495	0.00568509	-2.12762	-0.061859	-0.503773	0.380055	1.65504	-0.337297	0.746669	0.802937	-7.76523
AFUA_1G05790	-0.047306	-0.149175	0.0545629	9.88537	-0.988049	0.338485	0.384895	-8.26239	0.179632	0.0787918	0.280473	9.88537	3.79013	0.00172121	0.043655	-1.92476	-0.226938	-0.370277	-0.0835992	9.88537	-3.36859	0.00411867	0.0080525	-3.78107	-0.494642	-0.634015	-0.355269	9.85233	-8.55187	9.78659e-05	0.00136506	1.4344
AFUA_1G05800	0.11882	0.0191572	0.218483	7.4787	2.53665	0.0225295	0.0317815	-5.82332	0.061479	-0.0383186	0.161277	7.4787	1.31072	0.20927	0.475562	-6.33086	0.0573413	-0.0836987	0.198381	7.4787	0.865027	0.400373	0.466668	-7.82272	-0.304768	-0.420891	-0.188644	7.43285	-6.32406	0.000563744	0.00404345	-0.532682
AFUA_1G05810	-0.129721	-0.212768	-0.0466745	6.86969	-3.32348	0.00452165	0.00722489	-4.22725	-0.0246725	-0.110508	0.0611633	6.86969	-0.611573	0.549793	0.767946	-6.9377	-0.105049	-0.224483	0.0143855	6.86969	-1.8714	0.0805212	0.114334	-6.48858	0.084673	-0.0237031	0.193049	6.90839	1.88261	0.10565	0.17376	-6.20281
AFUA_1G05820	-0.111087	-0.211235	-0.0109393	6.4072	-2.36008	0.031934	0.044017	-6.06929	0.0617593	-0.0420584	0.165577	6.4072	1.26571	0.224536	0.491406	-6.26865	-0.172846	-0.317095	-0.0285976	6.4072	-2.54948	0.0219602	0.035934	-5.22636	0.0464835	-0.0927008	0.185668	6.41921	0.804742	0.449787	0.541491	-7.47429
AFUA_1G05830	0.133682	0.000726108	0.266638	8.46404	2.13929	0.0489081	0.0652636	-6.58882	-0.0198308	-0.153379	0.113718	8.46404	-0.31594	0.756314	0.889371	-7.1745	0.153513	-0.0349349	0.34196	8.46404	1.73324	0.103138	0.142615	-6.78737	-0.21972	-0.429239	-0.0102003	8.43528	-2.52693	0.0424138	0.0853931	-5.27514
AFUA_1G05840	1.29768	1.2116	1.38377	7.9077	32.0736	1.84639e-15	1.18002e-13	25.5798	0.239967	0.151471	0.328464	7.9077	5.76938	3.41529e-05	0.00304743	2.12661	1.05772	0.934256	1.18118	7.9077	18.2284	8.49295e-12	3.93117e-10	17.116	-0.0853336	-0.20618	0.0355124	7.52319	-1.70152	0.136584	0.211443	-6.45203
AFUA_1G05850	0.447139	0.166729	0.727548	2.54518	3.39277	0.00391756	0.0063279	-3.1531	0.175112	-0.147093	0.497316	2.54518	1.15635	0.265263	0.536149	-5.45846	0.272027	-0.155109	0.699163	2.54518	1.35503	0.195061	0.250498	-6.25156	0.106167	-0.116545	0.32888	2.3856	1.14867	0.291756	0.385022	-7.138
AFUA_1G05870	-0.0777721	-0.203291	0.0477466	5.64477	-1.31832	0.206778	0.245771	-7.60739	-0.00963624	-0.144126	0.124853	5.64477	-0.152448	0.880824	0.951277	-6.91527	-0.0681359	-0.252099	0.115827	5.64477	-0.788042	0.442701	0.507845	-7.65303	0.114495	-0.0495187	0.278509	5.66373	1.68211	0.140377	0.21632	-6.4782
AFUA_1G05900	-0.643684	-0.777975	-0.509394	7.59896	-10.1984	3.17526e-08	1.51682e-07	8.0483	0.0697814	-0.0630903	0.202653	7.59896	1.11741	0.281047	0.550498	-6.56748	-0.713466	-0.902381	-0.524551	7.59896	-8.03547	7.08316e-07	4.09827e-06	5.23266	-0.160218	-0.330468	0.0100315	7.7426	-2.26764	0.0611021	0.113301	-5.65268
AFUA_1G05910	-0.510681	-0.63889	-0.382472	4.37307	-8.4749	3.60988e-07	1.31439e-06	5.93419	0.0861789	-0.0581272	0.230485	4.37307	1.27063	0.222825	0.489618	-5.8165	-0.59686	-0.789893	-0.403827	4.37307	-6.57876	7.89943e-06	3.19864e-05	3.21056	0.482237	0.356163	0.60831	4.47758	9.2169	6.25248e-05	0.00101995	1.93707
AFUA_1G05920	-0.401951	-0.484021	-0.319881	7.30942	-10.4206	2.37385e-08	1.17676e-07	8.35582	0.0271672	-0.056165	0.110499	7.30942	0.693644	0.498294	0.733831	-6.92572	-0.429119	-0.546079	-0.312158	7.30942	-7.80625	1.01636e-06	5.58396e-06	4.86779	0.167483	0.0638101	0.271156	7.40286	3.89272	0.0070776	0.0226149	-3.34955
AFUA_1G05930	0.370941	0.271368	0.470513	7.95802	7.9263	8.40532e-07	2.80026e-06	4.57619	-0.0206537	-0.12167	0.0803621	7.95802	-0.435024	0.669614	0.839309	-7.10467	0.391594	0.249754	0.533435	7.95802	5.87408	2.81184e-05	9.83215e-05	1.37971	-0.0607919	-0.207513	0.0859288	7.86984	-0.998395	0.354283	0.448517	-7.29568
AFUA_1G05940	0.117161	-0.0611056	0.295427	3.51573	1.39835	0.181933	0.218946	-6.99869	-0.131649	-0.327311	0.064013	3.51573	-1.43158	0.172359	0.43561	-5.41039	0.248809	-0.0158836	0.513502	3.51573	1.99999	0.0635628	0.0926118	-5.57244	-0.0591712	-0.17736	0.0590181	3.52409	-1.20637	0.270317	0.362544	-7.07355
AFUA_1G05950	0.38092	0.254719	0.507122	5.0982	6.42205	1.0415e-05	2.73717e-05	2.20652	-0.104714	-0.262846	0.0534173	5.0982	-1.40894	0.178837	0.444367	-5.74989	0.485635	0.283317	0.687952	5.0982	5.10717	0.000120807	0.000354616	0.247067	0.536464	0.369114	0.703814	5.03289	7.72438	0.000178531	0.00198161	0.759099
AFUA_1G05960	-0.993227	-1.09205	-0.894403	5.84806	-21.3841	8.03968e-13	1.62239e-11	19.3862	-0.0112146	-0.109926	0.0874966	5.84806	-0.241724	0.812201	0.917505	-6.96708	-0.982013	-1.12169	-0.842334	5.84806	-14.9586	1.50479e-10	3.6836e-09	14.2732	0.248515	0.143358	0.353673	6.09703	5.69458	0.00100889	0.00586957	-1.18523
AFUA_1G05970	0.758136	0.66328	0.852992	6.78322	17.0054	2.34653e-11	2.8899e-10	15.6879	0.00558719	-0.0963411	0.107515	6.78322	0.116628	0.908671	0.965512	-7.08536	0.752549	0.613311	0.891786	6.78322	11.4996	6.17059e-09	7.6935e-08	10.2756	0.100986	-0.0331742	0.235146	6.58999	1.81378	0.116505	0.186761	-6.29849
AFUA_1G05980	-0.834322	-1.13779	-0.530854	1.62325	-5.84958	2.94234e-05	7.07498e-05	1.78445	-0.525856	-1.13784	0.0861323	1.62325	-1.82822	0.0870644	0.309779	-4.24176	-0.308467	-0.991564	0.374631	1.62325	-0.960792	0.351584	0.417013	-6.35433	2.43598	2.05682	2.81514	1.98817	15.4809	2.56869e-06	0.000125985	5.47386
AFUA_1G05990	-0.0393216	-0.117781	0.0391373	10.6827	-1.06633	0.302798	0.347894	-8.21513	-0.080434	-0.159362	-0.00150647	10.6827	-2.16828	0.046279	0.230803	-5.13075	0.0411124	-0.0701771	0.152402	10.6827	0.786001	0.443861	0.508781	-8.00237	-0.110975	-0.212237	-0.00971309	10.7126	-2.64075	0.0361987	0.075967	-5.10917
AFUA_1G06000	-1.61337	-1.94686	-1.27987	1.80716	-10.2933	2.80281e-08	1.36384e-07	9.22281	-0.224272	-0.592347	0.143802	1.80716	-1.29642	0.214031	0.48098	-5.13799	-1.38909	-1.88578	-0.89241	1.80716	-5.95053	2.44196e-05	8.70315e-05	2.64346	0.86684	0.606191	1.12749	2.27818	8.01364	0.000143839	0.00170717	1.00188
AFUA_1G06020	-0.161614	-0.257639	-0.0655894	7.26361	-3.58097	0.00265301	0.00441632	-3.70983	0.149256	0.0535049	0.245007	7.26361	3.3166	0.00458652	0.0729687	-2.8011	-0.31087	-0.446476	-0.175264	7.26361	-4.87758	0.000189621	0.000528144	-0.562542	-0.219683	-0.356597	-0.0827685	7.266	-3.8663	0.00730825	0.0231501	-3.38476
AFUA_1G06030	0.379365	0.277582	0.481148	7.88128	7.93024	8.3533e-07	2.78544e-06	4.58666	-0.0665068	-0.169483	0.0364697	7.88128	-1.37414	0.189178	0.453876	-6.26004	0.445872	0.301083	0.590661	7.88128	6.55206	8.27846e-06	3.34116e-05	2.65351	-0.174801	-0.326756	-0.0228465	7.80295	-2.77191	0.0302087	0.066191	-4.91833
AFUA_1G06040	0.468932	0.272871	0.664992	4.71239	5.08889	0.000125192	0.000264077	-0.222459	0.307811	0.090678	0.524943	4.71239	3.01622	0.00852193	0.100428	-2.96968	0.161121	-0.131431	0.453672	4.71239	1.1718	0.259188	0.321218	-7.06468	0.087784	-0.0408885	0.216456	4.51468	1.64391	0.14814	0.225561	-6.52939
AFUA_1G06050	0.399047	0.289095	0.508999	6.40543	7.72192	1.16272e-06	3.771e-06	4.3275	0.166701	0.0473003	0.286102	6.40543	2.97054	0.00935919	0.104863	-3.36725	0.232346	0.0700313	0.394661	6.40543	3.04566	0.00802168	0.0146435	-4.24181	0.202864	0.0283151	0.377413	6.26611	2.8005	0.0290479	0.0643521	-4.87682
AFUA_1G06060	0.749773	0.66304	0.836506	8.17949	18.3929	7.44379e-12	1.08521e-10	16.8377	-0.0475963	-0.13664	0.0414475	8.17949	-1.1373	0.272898	0.543449	-6.54877	0.797369	0.673066	0.921673	8.17949	13.6483	5.58416e-10	1.07699e-08	12.718	0.0516661	-0.0564916	0.159824	8.004	1.15106	0.29084	0.384293	-7.13537
AFUA_1G06071	0.127271	0.0365809	0.217961	7.09717	2.98589	0.00906922	0.013775	-4.92831	0.0727087	-0.0200149	0.165432	7.09717	1.6684	0.115551	0.356718	-5.80468	0.0545624	-0.0751387	0.184263	7.09717	0.895064	0.384607	0.451053	-7.77113	-0.0497098	-0.17631	0.0768899	7.0478	-0.946145	0.378372	0.472072	-7.34677
AFUA_1G06080	-0.347216	-0.45039	-0.244043	6.48511	-7.16038	2.91575e-06	8.59635e-06	3.39077	-0.147831	-0.2498	-0.0458622	6.48511	-3.08463	0.00740384	0.0945394	-3.20212	-0.199385	-0.344445	-0.054325	6.48511	-2.92448	0.0102848	0.0182748	-4.50691	-0.259343	-0.38391	-0.134776	6.60797	-5.01673	0.00199193	0.00920291	-1.94542
AFUA_1G06090	0.569909	0.482903	0.656914	7.04135	13.9368	4.1462e-10	3.47576e-09	12.6454	0.0570088	-0.0323911	0.146409	7.04135	1.35678	0.194518	0.458902	-6.22714	0.5129	0.388151	0.637649	7.04135	8.74782	2.40301e-07	1.62825e-06	6.40106	-0.154526	-0.253811	-0.05524	6.88393	-3.75027	0.00842387	0.0256105	-3.54051
AFUA_1G06100	-0.0966723	-0.257054	0.063709	4.59246	-1.28249	0.218748	0.258711	-7.42567	-0.0542643	-0.227692	0.119163	4.59246	-0.665733	0.515486	0.745497	-6.46527	-0.042408	-0.278627	0.193811	4.59246	-0.381977	0.707727	0.758309	-7.66837	0.0682737	-0.141194	0.277741	4.62659	0.785388	0.460271	0.551848	-7.49045
AFUA_1G06110	-0.291078	-0.374313	-0.207843	7.63985	-7.44058	1.83345e-06	5.67902e-06	3.77672	-0.0828649	-0.166045	0.000314817	7.63985	-2.11962	0.0507699	0.23817	-5.11537	-0.208213	-0.325886	-0.09054	7.63985	-3.76474	0.0018139	0.00387139	-2.87936	-0.213294	-0.317192	-0.109396	7.73285	-4.94674	0.00214421	0.00968293	-2.02752
AFUA_1G06150	0.863251	0.71111	1.01539	4.42692	12.0725	3.14286e-09	2.02224e-08	10.916	-0.0910702	-0.262061	0.0799206	4.42692	-1.1332	0.274561	0.544309	-5.97621	0.954321	0.725444	1.1832	4.42692	8.87149	2.00405e-07	1.39231e-06	7.02744	-0.184696	-0.37665	0.00725843	4.23741	-2.3185	0.0568582	0.107367	-5.57882
AFUA_1G06160	0.0443874	-0.172953	0.261728	4.47439	0.434534	0.669962	0.709225	-8.00819	0.149955	-0.0364174	0.336327	4.47439	1.71192	0.107085	0.344023	-5.36748	-0.105567	-0.391874	0.180739	4.47439	-0.784517	0.444705	0.509433	-7.38719	-0.837555	-0.98929	-0.68582	4.42862	-13.3007	6.62021e-06	0.000235694	4.4369
AFUA_1G06170	0.273516	0.194706	0.352326	9.12256	7.38424	2.01102e-06	6.14423e-06	3.61634	-0.052312	-0.1325	0.0278761	9.12256	-1.38802	0.184997	0.449652	-6.28555	0.325828	0.213395	0.438261	9.12256	6.16594	1.64824e-05	6.16198e-05	1.89117	0.0173906	-0.0936865	0.128468	9.06703	0.377258	0.718162	0.779903	-7.74907
AFUA_1G06180	-0.0973199	-0.198618	0.00397818	6.8104	-2.04411	0.0585366	0.0770158	-6.68258	-0.102812	-0.207638	0.00201356	6.8104	-2.0868	0.0540213	0.244348	-5.10006	0.00549249	-0.140281	0.151266	6.8104	0.0801671	0.937143	0.951924	-8.15762	0.0346558	-0.10413	0.173441	6.86081	0.601699	0.568039	0.650117	-7.62707
AFUA_1G06190	-0.00592967	-0.130291	0.118432	6.92605	-0.101449	0.92051	0.931658	-8.63504	-0.00176236	-0.125154	0.12163	6.92605	-0.0303887	0.97615	0.991149	-7.15883	-0.00416731	-0.179357	0.171022	6.92605	-0.0506118	0.960289	0.969849	-8.17166	-0.371951	-0.511269	-0.232633	6.92939	-6.43321	0.000511904	0.00380638	-0.4244
AFUA_1G06200	-0.26217	-0.358463	-0.165876	6.14352	-5.79281	3.26945e-05	7.8083e-05	0.902408	0.140919	0.0413779	0.240459	6.14352	3.01212	0.00859397	0.100522	-3.27629	-0.403088	-0.541583	-0.264594	6.14352	-6.19257	1.57075e-05	5.89609e-05	2.14028	0.112027	0.00187025	0.222184	6.17428	2.45053	0.0472054	0.0930043	-5.38657
AFUA_1G06210	1.00955	0.92392	1.09518	8.37304	25.0848	7.44199e-14	2.20462e-12	21.6892	-0.10075	-0.188574	-0.0129271	8.37304	-2.44085	0.027245	0.17974	-4.55007	1.1103	0.98764	1.23296	8.37304	19.2595	3.78088e-12	2.04389e-10	17.9497	-0.14685	-0.255013	-0.0386883	8.14552	-3.27151	0.0154691	0.0401586	-4.20192
AFUA_1G06220	-0.208953	-0.349698	-0.0682073	5.96491	-3.15877	0.00635481	0.00992278	-4.4258	-0.0150599	-0.157478	0.127358	5.96491	-0.224989	0.824963	0.923377	-6.98953	-0.193893	-0.394123	0.00633771	5.96491	-2.06032	0.0567826	0.083788	-6.04545	-0.120119	-0.288199	0.0479615	6.0215	-1.72204	0.13268	0.206521	-6.42422
AFUA_1G06230	-0.215386	-0.364812	-0.065961	6.54398	-3.06689	0.00767904	0.0117965	-4.70106	-0.113458	-0.263935	0.0370194	6.54398	-1.60423	0.129086	0.375642	-5.85138	-0.101929	-0.313993	0.110136	6.54398	-1.02267	0.322352	0.387493	-7.59195	-0.177121	-0.377453	0.0232108	6.62839	-2.13044	0.0742431	0.131984	-5.85089
AFUA_1G06240	0.11759	0.0318822	0.203297	7.16528	2.91914	0.0103979	0.015639	-5.07192	-0.0660962	-0.154697	0.0225046	7.16528	-1.58724	0.132889	0.381169	-5.92273	0.183686	0.0604144	0.306958	7.16528	3.17042	0.00620386	0.0116466	-4.07886	0.0773483	-0.0449103	0.199607	7.15215	1.52447	0.175113	0.257523	-6.68619
AFUA_1G06250	-0.0830006	-0.203234	0.0372327	5.69908	-1.46879	0.162132	0.196877	-7.42662	0.0158567	-0.114863	0.146576	5.69908	0.258094	0.799771	0.911948	-6.89518	-0.0988574	-0.276463	0.0787479	5.69908	-1.18429	0.254357	0.316227	-7.27242	0.200515	0.0128261	0.388203	5.71698	2.57428	0.0397018	0.0811569	-5.20607
AFUA_1G06260	0.0965078	-0.034711	0.227727	5.52736	1.56484	0.138049	0.170313	-7.24847	-0.0311595	-0.171126	0.108807	5.52736	-0.473665	0.642421	0.822975	-6.78875	0.127667	-0.0641891	0.319524	5.52736	1.41582	0.176847	0.230141	-6.95121	-0.00216137	-0.131789	0.127466	5.51072	-0.0401773	0.969174	0.976969	-7.82938
AFUA_1G06280	0.0722689	-0.0380316	0.182569	5.82113	1.39405	0.183204	0.220368	-7.53671	0.139727	0.022718	0.256737	5.82113	2.54077	0.0223453	0.162337	-4.12507	-0.0674584	-0.228261	0.0933439	5.82113	-0.892582	0.385894	0.452276	-7.59593	0.0685965	-0.0688903	0.206083	5.76812	1.20223	0.271807	0.363752	-7.07823
AFUA_1G06290	-0.29929	-0.417959	-0.18062	5.89457	-5.36606	7.3225e-05	0.000161834	0.125095	0.0308831	-0.0877864	0.149553	5.89457	0.553715	0.587769	0.791346	-6.84911	-0.330173	-0.497997	-0.162348	5.89457	-4.18592	0.000762872	0.00179531	-1.81435	-0.123885	-0.233672	-0.0140984	5.9648	-2.71905	0.0324855	0.069979	-4.99516
AFUA_1G06300	0.00598654	-0.0831201	0.0950932	8.05758	0.142945	0.888197	0.90444	-8.69938	-0.0754754	-0.165714	0.0147632	8.05758	-1.77958	0.094996	0.32317	-5.68415	0.081462	-0.0453568	0.208281	8.05758	1.36671	0.19145	0.246416	-7.2944	0.051279	-0.0615989	0.164157	8.07449	1.09466	0.313095	0.406804	-7.19642
AFUA_1G06310	0.89616	0.777574	1.01475	7.11909	16.0789	5.30084e-11	5.78174e-10	14.8036	-0.0928979	-0.218616	0.0328206	7.11909	-1.57221	0.136333	0.38543	-5.9193	0.989058	0.816235	1.16188	7.11909	12.1765	2.78814e-09	4.04136e-08	11.0807	0.077882	-0.098596	0.25436	6.91697	1.06339	0.326024	0.420138	-7.22936
AFUA_1G06320	0.0105914	-0.081624	0.102807	8.28488	0.244374	0.810186	0.837086	-8.68243	0.0930347	0.000438431	0.185631	8.28488	2.13774	0.049052	0.23559	-5.1033	-0.0824433	-0.213125	0.0482386	8.28488	-1.34228	0.199068	0.254848	-7.33403	-0.10392	-0.236369	0.0285283	8.25888	-1.89061	0.104454	0.172229	-6.19161
AFUA_1G06330	-0.430388	-0.542631	-0.318144	8.48376	-8.15837	5.85219e-07	2.03289e-06	4.94253	0.0372925	-0.0754327	0.150018	8.48376	0.70389	0.492067	0.729077	-6.96992	-0.46768	-0.626757	-0.308603	8.48376	-6.25526	1.40297e-05	5.33944e-05	2.08333	0.0757325	-0.0599017	0.211367	8.58213	1.34543	0.224141	0.311502	-6.91037
AFUA_1G06340	-0.0501168	-0.13998	0.0397464	10.3762	-1.1866	0.253469	0.29618	-8.07209	-0.0722265	-0.16263	0.0181775	10.3762	-1.69986	0.109375	0.34742	-5.89078	0.0221097	-0.105359	0.149578	10.3762	0.369049	0.717144	0.766735	-8.24277	-0.0929427	-0.207337	0.0214517	10.4069	-1.95776	0.0949335	0.159536	-6.09718
AFUA_1G06350	-0.469583	-0.631026	-0.30814	5.09388	-6.18866	1.5819e-05	4.02596e-05	1.98515	-0.0377922	-0.167648	0.0920632	5.09388	-0.619223	0.544873	0.765718	-6.75114	-0.431791	-0.638977	-0.224604	5.09388	-4.4342	0.000460434	0.00114969	-1.12586	-1.03837	-1.20393	-0.872803	5.22839	-15.1124	2.98674e-06	0.000139253	5.30966
AFUA_1G06360	-0.14433	-0.29053	0.00187054	3.81003	-2.10045	0.0526466	0.0698747	-6.01075	0.0273997	-0.137497	0.192296	3.81003	0.35354	0.728504	0.87345	-6.408	-0.17173	-0.392105	0.0486461	3.81003	-1.658	0.117657	0.16006	-6.19643	0.243246	0.112505	0.373988	3.83974	4.48312	0.00355376	0.0138223	-2.58912
AFUA_1G06370	0.290263	0.176834	0.403692	5.4385	5.44466	6.30049e-05	0.00014157	0.323388	-0.0893957	-0.214407	0.0356153	5.4385	-1.5215	0.148514	0.402005	-5.73485	0.379659	0.210857	0.54846	5.4385	4.78544	0.000227622	0.000619311	-0.488434	0.0311609	-0.0923257	0.154647	5.38951	0.608048	0.564072	0.646675	-7.62287
AFUA_1G06380	-0.388157	-0.571134	-0.20518	3.28595	-4.51352	0.000392291	0.000752866	-1.00021	0.0835378	-0.106826	0.273901	3.28595	0.933691	0.364954	0.631507	-5.92998	-0.471695	-0.735739	-0.207652	3.28595	-3.80093	0.00168321	0.00362064	-2.00379	0.0809228	-0.0664007	0.228246	3.36521	1.32357	0.230906	0.318928	-6.93671
AFUA_1G06390	0.108576	0.0215937	0.195559	13.7143	2.65587	0.0177438	0.0255315	-5.81062	-0.0972418	-0.184582	-0.0099019	13.7143	-2.36889	0.0313879	0.192752	-4.87011	0.205818	0.0825532	0.329083	13.7143	3.55262	0.00281346	0.00571959	-3.52658	-0.215813	-0.316646	-0.11498	13.7116	-5.15729	0.00172144	0.008408	-1.78262
AFUA_1G06400	-0.0862182	-0.174667	0.00223068	7.44595	-2.07401	0.0553395	0.0731792	-6.66749	-0.106698	-0.195998	-0.0173988	7.44595	-2.54222	0.0222808	0.162337	-4.33477	0.0204802	-0.105208	0.146169	7.44595	0.346691	0.733542	0.782039	-8.14619	-0.123668	-0.239888	-0.00744801	7.49442	-2.56404	0.0402727	0.0820521	-5.22101
AFUA_1G06410	0.651047	0.560415	0.741679	7.21782	15.284	1.10373e-10	1.09281e-09	14.0255	-0.0830793	-0.177527	0.0113685	7.21782	-1.87157	0.0804964	0.299145	-5.48331	0.734126	0.603228	0.865025	7.21782	11.9327	3.69605e-09	5.02257e-08	10.7735	0.0150324	-0.111274	0.141339	7.07518	0.286782	0.783328	0.832687	-7.78315
AFUA_1G06420	0.365884	0.235092	0.496676	5.73779	5.95204	2.4352e-05	5.96398e-05	1.26267	0.0553733	-0.0857142	0.196461	5.73779	0.835057	0.416525	0.672653	-6.57811	0.310511	0.118125	0.502897	5.73779	3.43406	0.0035965	0.00714093	-3.33986	-0.0119607	-0.15598	0.132059	5.63071	-0.200116	0.84759	0.883845	-7.80727
AFUA_1G06430	0.611171	0.419968	0.802373	3.23747	6.80101	5.36836e-06	1.48684e-05	3.38576	-0.0559494	-0.284817	0.172918	3.23747	-0.520135	0.610408	0.806681	-6.13951	0.66712	0.368894	0.965346	3.23747	4.75952	0.000239662	0.000647787	-0.00527753	0.0860877	-0.052652	0.224827	3.09455	1.49516	0.1824	0.266143	-6.72385
AFUA_1G06440	-1.83924	-2.1794	-1.49908	3.23695	-11.5042	6.13648e-09	3.62125e-08	10.7168	0.097775	-0.115609	0.311159	3.23695	0.974925	0.344749	0.612721	-6.09492	-1.93701	-2.33856	-1.53546	3.23695	-10.2635	2.91424e-08	2.81761e-07	9.28732	-0.782	-1.01367	-0.550326	3.67394	-8.13349	0.000131774	0.00162382	1.1003
AFUA_1G06450	-1.29578	-1.58424	-1.00733	3.00119	-9.55778	7.54976e-08	3.25079e-07	8.09726	0.0991169	-0.11293	0.311163	3.00119	0.994537	0.335419	0.603526	-5.94965	-1.3949	-1.75291	-1.03689	3.00119	-8.28997	4.78009e-07	2.92332e-06	6.43782	-0.586134	-0.830308	-0.341959	3.29698	-5.78421	0.000926078	0.00555797	-1.0893
AFUA_1G06460	0.193946	0.041858	0.346034	4.28963	2.71325	0.0158047	0.0229016	-4.98569	0.119939	-0.0469	0.286779	4.28963	1.52956	0.146519	0.399234	-5.47121	0.0740064	-0.15175	0.299763	4.28963	0.697482	0.495956	0.560344	-7.41062	0.0433091	-0.113838	0.200456	4.21335	0.66408	0.529796	0.615864	-7.58419
AFUA_1G06470	0.342268	0.145831	0.538704	3.27926	3.70721	0.002043	0.00347188	-2.8401	0.0875292	-0.206681	0.381739	3.27926	0.632994	0.536077	0.759751	-5.9807	0.254738	-0.0990227	0.6085	3.27926	1.53211	0.145894	0.193325	-6.18744	1.04172	0.842446	1.241	3.17704	12.5964	9.27625e-06	0.000293346	4.06437
AFUA_1G06480	-0.409338	-0.72496	-0.093716	1.20208	-2.75943	0.0143945	0.0209978	-4.13086	0.205189	-0.200945	0.611323	1.20208	1.07495	0.299044	0.566497	-5.19001	-0.614527	-1.12888	-0.100171	1.20208	-2.54203	0.022289	0.0364237	-3.96962	1.00178	0.670879	1.33268	1.23729	7.29497	0.000249192	0.00243151	0.384348
AFUA_1G06490	1.01034	0.889974	1.13071	5.70833	17.8592	1.14649e-11	1.57569e-10	16.5484	0.0584187	-0.0869109	0.203748	5.70833	0.855268	0.405587	0.66445	-6.48377	0.951922	0.763219	1.14063	5.70833	10.7331	1.58955e-08	1.70611e-07	9.44324	0.364394	0.210683	0.518104	5.44549	5.71237	0.000991819	0.00580665	-1.16611
AFUA_1G06500	-0.394627	-0.524894	-0.26436	4.4682	-6.44551	9.99054e-06	2.63216e-05	2.45017	0.124067	-0.0194465	0.26758	4.4682	1.83936	0.0853316	0.307526	-5.05475	-0.518694	-0.712513	-0.324876	4.4682	-5.69404	3.93176e-05	0.000131402	1.52703	0.353729	0.228082	0.479376	4.5393	6.78369	0.000378672	0.00314753	-0.0858385
AFUA_1G06510	0.245682	0.130204	0.361161	4.52667	4.52666	0.000382044	0.000735486	-1.36502	-0.0210186	-0.158932	0.116894	4.52667	-0.324267	0.750123	0.886645	-6.57	0.266701	0.0868253	0.446577	4.52667	3.15469	0.00640856	0.0119732	-3.64443	0.324365	0.188772	0.459957	4.4725	5.7643	0.000943791	0.00564148	-1.11052
AFUA_1G06520	-0.0978189	-0.18943	-0.00620741	7.51263	-2.27184	0.0379207	0.0516251	-6.31899	-0.061694	-0.153829	0.0304411	7.51263	-1.4247	0.174308	0.437556	-6.18324	-0.0361249	-0.166054	0.0938041	7.51263	-0.591568	0.562773	0.625157	-8.02896	-0.166532	-0.295035	-0.0380286	7.55257	-3.12271	0.0188148	0.0465716	-4.41299
AFUA_1G06530	1.26603	1.16969	1.36237	6.47959	27.9612	1.45996e-14	5.81896e-13	23.4904	0.107049	0.00165058	0.212447	6.47959	2.16099	0.0469276	0.231842	-4.88143	1.15898	1.01619	1.30177	6.47959	17.2694	1.87396e-11	7.11722e-10	16.3883	0.0222609	-0.0852239	0.129746	6.13812	0.49905	0.634413	0.708133	-7.68931
AFUA_1G06540	0.578254	0.395791	0.760717	2.80453	6.74291	5.93485e-06	1.6267e-05	3.3644	0.00821144	-0.226308	0.242731	2.80453	0.0744979	0.941579	0.978792	-6.12079	0.570042	0.272902	0.867182	2.80453	4.08178	0.000944143	0.00216213	-1.27263	0.373194	0.219732	0.526656	2.65342	5.8598	0.000862176	0.00529899	-1.00919
AFUA_1G06550	0.148471	-0.169612	0.466553	1.6793	0.993126	0.336084	0.382517	-6.98996	0.125573	-0.255334	0.50648	1.6793	0.701425	0.493561	0.73077	-5.62771	0.0228976	-0.473355	0.51915	1.6793	0.0981727	0.923069	0.939949	-6.92579	0.389811	0.12235	0.657272	1.59409	3.5119	0.0113517	0.0317849	-3.86621
AFUA_1G06560	1.84567	1.42327	2.26808	0.89292	9.29664	1.08795e-07	4.53169e-07	7.90801	-0.628131	-1.2368	-0.0194606	0.89292	-2.1957	0.0439137	0.226165	-3.6958	2.47381	1.73292	3.21469	0.89292	7.10427	3.20361e-06	1.47458e-05	4.80509	0.164496	-0.413016	0.742007	0.59641	0.686345	0.516549	0.603973	-7.56799
AFUA_1G06570	-0.224463	-0.31674	-0.132185	7.46299	-5.1755	0.000105766	0.000225801	-0.436251	-0.0281276	-0.120103	0.0638478	7.46299	-0.650677	0.524899	0.752498	-6.97377	-0.196335	-0.326622	-0.0660482	7.46299	-3.20628	0.00576124	0.0108985	-4.02573	-0.287996	-0.399796	-0.176197	7.52604	-6.20718	0.000625972	0.00432862	-0.650182
AFUA_1G06580	0.0821867	-0.033086	0.197459	7.73694	1.51698	0.149644	0.183336	-7.55066	0.0414563	-0.0735659	0.156479	7.73694	0.766855	0.454829	0.700888	-6.8995	0.0407304	-0.122113	0.203574	7.73694	0.532173	0.602243	0.661753	-8.07258	-0.372109	-0.485981	-0.258237	7.70588	-7.87408	0.000159512	0.00182871	0.885677
AFUA_1G06590	-0.460278	-0.797705	-0.12285	3.04989	-2.90231	0.0107617	0.0161306	-4.20725	0.11587	-0.207224	0.438964	3.04989	0.763037	0.457037	0.7025	-6.04577	-0.576147	-1.04332	-0.108978	3.04989	-2.624	0.0189177	0.0314065	-4.31234	-0.121813	-0.395694	0.152068	3.13102	-1.07172	0.32254	0.416373	-7.22066
AFUA_1G06600	-0.4226	-0.570216	-0.274984	6.86551	-6.09118	1.88781e-05	4.72334e-05	1.39141	-0.140552	-0.287906	0.00680259	6.86551	-2.02945	0.0601657	0.26001	-5.22202	-0.282048	-0.490623	-0.0734726	6.86551	-2.87716	0.0113289	0.0199009	-4.64694	-0.164132	-0.352576	0.0243114	7.00748	-2.09875	0.0776667	0.136753	-5.89639
AFUA_1G06610	0.10031	0.00795922	0.192662	7.73726	2.31104	0.0351415	0.0480979	-6.25524	-0.106285	-0.198975	-0.013595	7.73726	-2.43974	0.0273049	0.179742	-4.54084	0.206596	0.0757514	0.33744	7.73726	3.35947	0.00419712	0.00819075	-3.72215	-0.294678	-0.411	-0.178356	7.73825	-6.10428	0.000687273	0.00456772	-0.754991
AFUA_1G06620	0.10029	-0.02216	0.222741	6.12167	1.74262	0.101442	0.128511	-7.07411	-0.0166275	-0.142433	0.109178	6.12167	-0.281211	0.782313	0.902766	-6.99221	0.116918	-0.0586414	0.292477	6.12167	1.41697	0.176516	0.229843	-7.06021	-0.163175	-0.346962	0.0206113	6.10049	-2.13938	0.0733043	0.130597	-5.83802
AFUA_1G06630	0.00870332	-0.081032	0.0984386	6.74965	0.20636	0.839228	0.862521	-8.60862	2.19245e-05	-0.0906568	0.0907007	6.74965	0.000514434	0.999596	0.999912	-7.13196	0.0086814	-0.118892	0.136255	6.74965	0.144788	0.886767	0.910368	-8.14348	-0.194838	-0.315351	-0.0743252	6.74739	-3.89572	0.00705193	0.0225698	-3.34555
AFUA_1G06640	3.13925	2.71095	3.56755	1.30841	15.595	8.2512e-11	8.45206e-10	15.1911	0.143314	-0.455641	0.742269	1.30841	0.509094	0.617943	0.810103	-5.51374	2.99593	2.2596	3.73227	1.30841	8.65691	2.7492e-07	1.82542e-06	7.19896	0.206019	-0.285346	0.697383	0.482954	1.0103	0.348966	0.443528	-7.28376
AFUA_1G06650	3.54656	3.34944	3.74368	3.53744	38.2811	1.26916e-16	1.42415e-14	28.4458	0.154151	-0.122231	0.430534	3.53744	1.1867	0.253431	0.522235	-5.47044	3.39241	3.05293	3.73188	3.53744	21.2621	8.75264e-13	6.93632e-11	19.5664	0.187168	-0.0796169	0.453953	2.61222	1.69051	0.138723	0.214261	-6.46688
AFUA_1G06660	0.186025	0.0991035	0.272947	6.98151	4.55353	0.000361926	0.000699119	-1.68371	0.0704853	-0.0192914	0.160262	6.98151	1.67047	0.115135	0.356264	-5.78596	0.11554	-0.00942113	0.240501	6.98151	1.96726	0.067542	0.0978514	-6.33939	0.0130274	-0.101959	0.128013	6.91623	0.272998	0.793441	0.84018	-7.78755
AFUA_1G06670	3.26505	3.0122	3.51789	3.93339	27.4752	1.90019e-14	7.21681e-13	23.4928	0.0675459	-0.313091	0.448183	3.93339	0.377565	0.710936	0.862978	-6.16852	3.1975	2.74054	3.65446	3.93339	14.8879	1.61093e-10	3.86102e-09	14.5189	0.454371	-0.140678	1.04942	3.10128	1.83995	0.112255	0.181306	-6.26224
AFUA_1G06680	0.320642	0.222724	0.418559	7.32969	6.9673	4.03859e-06	1.15304e-05	2.95656	-0.0403542	-0.140096	0.0593879	7.32969	-0.860824	0.402613	0.661747	-6.79213	0.360996	0.221224	0.500768	7.32969	5.49523	5.72223e-05	0.000183299	0.670262	-0.137393	-0.257474	-0.0173124	7.25835	-2.75702	0.0308323	0.0673184	-4.93996
AFUA_1G06690	-0.0259789	-0.150295	0.0983367	5.81129	-0.444631	0.662807	0.702655	-8.39938	0.000100655	-0.129982	0.130184	5.81129	0.00164635	0.998708	0.999886	-6.97092	-0.0260796	-0.206013	0.153854	5.81129	-0.308385	0.761945	0.806599	-7.95904	-0.0195698	-0.212539	0.173399	5.81761	-0.24437	0.814582	0.856323	-7.79601
AFUA_1G06700	-0.359242	-0.449204	-0.269279	6.25473	-8.49628	3.49549e-07	1.27777e-06	5.62722	-0.0779774	-0.170964	0.0150094	6.25473	-1.78423	0.0942105	0.322361	-5.5257	-0.281264	-0.410647	-0.151882	6.25473	-4.62534	0.000313325	0.000816786	-0.966899	0.0733626	-0.0453874	0.192113	6.36316	1.48864	0.184059	0.26765	-6.73218
AFUA_1G06710	0.135526	0.0174008	0.25365	8.71244	2.44109	0.0272319	0.0379454	-6.05348	-0.12831	-0.247543	-0.00907735	8.71244	-2.28965	0.0366331	0.207181	-4.84758	0.263836	0.0959967	0.431674	8.71244	3.34461	0.00432824	0.00842	-3.78825	-0.16471	-0.29716	-0.0322593	8.71063	-2.9965	0.0222676	0.05301	-4.5937
AFUA_1G06720	0.118535	0.00490163	0.232167	5.47882	2.21945	0.0419556	0.056629	-6.16896	0.0651705	-0.0549054	0.185246	5.47882	1.15478	0.265884	0.536696	-6.22645	0.053364	-0.111956	0.218684	5.47882	0.686796	0.50248	0.56685	-7.69595	-0.0275259	-0.171366	0.116315	5.4304	-0.461114	0.659955	0.729715	-7.7096
AFUA_1G06730	-1.27491	-1.43631	-1.11351	3.54306	-16.8062	2.78616e-11	3.34429e-10	16.018	-0.228043	-0.426618	-0.0294673	3.54306	-2.4434	0.0271081	0.179252	-3.75767	-1.04687	-1.30276	-0.79097	3.54306	-8.70423	2.56287e-07	1.72611e-06	6.96185	1.06753	0.899765	1.2353	3.92418	15.3329	2.72791e-06	0.000132045	5.40841
AFUA_1G06740	-0.682301	-0.946294	-0.418307	4.10031	-5.49904	5.68093e-05	0.000129257	0.792365	-0.0274538	-0.287511	0.232603	4.10031	-0.224615	0.825249	0.923377	-6.58963	-0.654847	-1.02542	-0.284277	4.10031	-3.75988	0.00183222	0.00390487	-2.30451	0.00162567	-0.385458	0.388709	4.27468	0.0101199	0.992233	0.993575	-7.83025
AFUA_1G06762	0.311524	0.184115	0.438932	5.72715	5.20232	0.000100404	0.000215657	-0.218053	0.0504873	-0.091478	0.192453	5.72715	0.756666	0.460735	0.705291	-6.62292	0.261036	0.0702825	0.45179	5.72715	2.9116	0.0105594	0.0186998	-4.39808	0.186614	0.00175232	0.371475	5.6383	2.43246	0.0484192	0.0949154	-5.41292
AFUA_1G06770	0.0119501	-0.0704608	0.0943609	10.0177	0.308525	0.761841	0.793334	-8.72716	-0.0327269	-0.11552	0.0500659	10.0177	-0.841041	0.413267	0.670314	-6.91685	0.044677	-0.0721399	0.161494	10.0177	0.813734	0.428271	0.493892	-7.95886	-0.145257	-0.266994	-0.0235209	10.0228	-2.87518	0.0262349	0.0597649	-4.76864
AFUA_1G06780	-0.0121347	-0.127859	0.10359	9.69358	-0.223105	0.826403	0.851703	-8.73807	-0.0167909	-0.13229	0.0987085	9.69358	-0.309314	0.761252	0.892203	-7.2263	0.0046562	-0.158844	0.168156	9.69358	0.0605924	0.952468	0.964053	-8.29211	-0.343849	-0.489093	-0.198605	9.70007	-5.7045	0.000999329	0.00584138	-1.17456
AFUA_1G06790	0.324475	0.199891	0.449059	8.66441	5.54147	5.24153e-05	0.000120294	0.23876	-0.16911	-0.295054	-0.0431652	8.66441	-2.85689	0.0118072	0.119951	-3.76961	0.493585	0.316432	0.670738	8.66441	5.92813	2.54475e-05	9.05207e-05	1.45784	-0.233872	-0.410199	-0.0575439	8.62599	-3.19599	0.0170786	0.0431871	-4.30876
AFUA_1G06800	-0.434594	-0.8356	-0.0335884	1.63959	-2.30588	0.0354958	0.048547	-5.03235	-0.0441045	-0.491667	0.403458	1.63959	-0.209669	0.83669	0.932089	-5.86815	-0.39049	-0.99142	0.210441	1.63959	-1.38258	0.186628	0.24088	-5.97772	0.33097	-0.0994902	0.761431	1.75446	1.85269	0.11024	0.17898	-6.24452
AFUA_1G06810	-0.410521	-0.521865	-0.299178	8.87808	-7.8447	9.56179e-07	3.15292e-06	4.41639	-0.216167	-0.326824	-0.105509	8.87808	-4.15633	0.000810442	0.0278332	-1.13492	-0.194355	-0.351334	-0.0373755	8.87808	-2.63425	0.0185321	0.0308217	-5.21855	-0.322796	-0.432166	-0.213426	9.03457	-7.11177	0.000288698	0.00265602	0.218975
AFUA_1G06820	-0.173093	-0.288308	-0.0578789	6.48298	-3.19652	0.00587855	0.00924332	-4.43786	0.0194169	-0.0989007	0.137735	6.48298	0.349168	0.731718	0.875618	-7.02609	-0.19251	-0.357657	-0.0273636	6.48298	-2.48021	0.0252041	0.040667	-5.36911	0.00119225	-0.129492	0.131876	6.5183	0.0219832	0.98313	0.987062	-7.83003
AFUA_1G06830	-0.063928	-0.146166	0.0183103	9.50097	-1.65395	0.118488	0.14783	-7.42144	-0.0860809	-0.168724	-0.00343788	9.50097	-2.21618	0.0422202	0.223505	-5.01068	0.0221529	-0.0944361	0.138742	9.50097	0.404276	0.691601	0.742533	-8.20128	-0.148925	-0.25973	-0.0381207	9.53844	-3.23861	0.0161491	0.0413315	-4.24839
AFUA_1G06840	0.707199	0.559946	0.854453	4.76955	10.2184	3.09272e-08	1.48346e-07	8.4306	-0.195401	-0.361084	-0.0297185	4.76955	-2.50931	0.0237894	0.166841	-3.94691	0.902601	0.680938	1.12426	4.76955	8.66378	2.72128e-07	1.81076e-06	6.63433	-0.145389	-0.332366	0.0415882	4.63984	-1.87366	0.107003	0.175355	-6.2153
AFUA_1G06850	-0.50482	-0.611688	-0.397953	6.35527	-10.0507	3.86276e-08	1.80149e-07	7.94553	-0.0350384	-0.141947	0.0718706	6.35527	-0.697323	0.496053	0.73241	-6.83224	-0.469782	-0.620945	-0.318619	6.35527	-6.61235	7.4483e-06	3.03589e-05	2.88283	-0.0404046	-0.16327	0.0824607	6.48959	-0.792409	0.456448	0.548152	-7.48463
AFUA_1G06860	0.490563	0.406789	0.574337	7.15015	12.4592	2.0226e-09	1.37678e-08	10.957	-0.0627232	-0.149956	0.0245093	7.15015	-1.52987	0.146444	0.399234	-5.99661	0.553286	0.432342	0.674231	7.15015	9.73347	5.92852e-08	5.07005e-07	7.86159	0.0289287	-0.0775123	0.13537	7.04327	0.654889	0.535327	0.620832	-7.59074
AFUA_1G06880	-0.00610876	-0.184042	0.171825	4.83245	-0.0730466	0.942715	0.951062	-8.29161	0.0901206	-0.0949538	0.275195	4.83245	1.03605	0.316263	0.583373	-6.22425	-0.0962294	-0.352964	0.160505	4.83245	-0.797493	0.437357	0.502805	-7.47191	-0.0716446	-0.270336	0.127046	4.81535	-0.868867	0.416271	0.509732	-7.41847
AFUA_1G06890	0.839738	0.748954	0.930523	6.3455	19.6805	2.74825e-12	4.59448e-11	17.9791	-0.136969	-0.240841	-0.0330967	6.3455	-2.80561	0.0131065	0.126823	-3.64939	0.976707	0.838753	1.11466	6.3455	15.0638	1.36047e-10	3.40394e-09	14.33	0.265578	0.147673	0.383483	6.17156	5.4276	0.0013097	0.00703894	-1.47723
AFUA_1G06900	0.917241	0.811162	1.02332	6.2955	18.3975	7.4163e-12	1.08334e-10	16.9631	-0.0910782	-0.204916	0.0227595	6.2955	-1.70229	0.108911	0.346922	-5.62554	1.00832	0.852718	1.16392	6.2955	13.7876	4.83313e-10	9.49447e-09	13.0031	-0.168797	-0.280339	-0.0572549	6.08625	-3.64648	0.00958201	0.028127	-3.68139
AFUA_1G06910	-0.231252	-0.550513	0.0880086	1.1181	-1.54115	0.14369	0.176421	-6.17454	0.208371	-0.170413	0.587155	1.1181	1.17044	0.259718	0.53107	-5.11013	-0.439623	-0.935007	0.0557601	1.1181	-1.88818	0.0780989	0.111295	-5.10189	0.611985	0.35162	0.87235	1.12861	5.66378	0.00103927	0.00598511	-1.21845
AFUA_1G06920	-0.612586	-0.721409	-0.503762	8.05277	-11.977	3.51037e-09	2.23349e-08	10.3511	-0.00638385	-0.115127	0.102359	8.05277	-0.124907	0.902223	0.961834	-7.20654	-0.606202	-0.760045	-0.452359	8.05277	-8.38387	4.14283e-07	2.60989e-06	5.77886	0.0178397	-0.098708	0.134387	8.20708	0.368835	0.724132	0.785201	-7.75262
AFUA_1G06930	-0.766015	-0.937966	-0.594064	5.84399	-9.47845	8.42948e-08	3.60443e-07	7.17159	0.131051	-0.0554123	0.317515	5.84399	1.49538	0.155139	0.412109	-5.85514	-0.897066	-1.15071	-0.643422	5.84399	-7.52493	1.5977e-06	8.11003e-06	4.57473	0.619676	0.402502	0.83685	6.00656	6.8755	0.000350627	0.00299509	0.000607537
AFUA_1G06940	0.201775	0.104793	0.298757	8.54881	4.42669	0.000467489	0.00088616	-2.00401	-0.0264838	-0.123516	0.0705486	8.54881	-0.58072	0.569878	0.780261	-7.05574	0.228259	0.0910696	0.365448	8.54881	3.54007	0.00288753	0.0058477	-3.37801	-0.359572	-0.507305	-0.211838	8.5046	-5.86483	0.000858103	0.00528711	-1.00388
AFUA_1G06950	-0.280026	-0.371665	-0.188387	7.01418	-6.50164	9.04694e-06	2.39634e-05	2.14443	0.07938	-0.0121768	0.170937	7.01418	1.84469	0.0845138	0.306223	-5.53802	-0.359406	-0.488945	-0.229867	7.01418	-5.90322	2.6644e-05	9.40989e-05	1.48223	-0.149381	-0.24906	-0.0497015	7.06328	-3.61109	0.010016	0.0291469	-3.72976
AFUA_1G06960	0.115153	0.0312703	0.199035	10.1107	2.92084	0.0103618	0.0155948	-5.16734	-0.0579249	-0.141822	0.0259726	10.1107	-1.469	0.162078	0.424002	-6.21841	0.173078	0.0544393	0.291716	10.1107	3.10399	0.00711445	0.0131428	-4.32883	-0.355727	-0.458887	-0.252568	10.0963	-8.30916	0.00011612	0.00150274	1.24235
AFUA_1G06970	0.0587452	-0.0938903	0.211381	4.36704	0.818882	0.425416	0.472679	-7.85853	-0.0295552	-0.197317	0.138206	4.36704	-0.37484	0.71292	0.864168	-6.55656	0.0883004	-0.138507	0.315108	4.36704	0.828343	0.420201	0.486005	-7.33064	0.0606814	-0.0777252	0.199088	4.36296	1.05644	0.328956	0.422886	-7.2366
AFUA_1G06980	-0.372036	-0.482961	-0.261112	7.80497	-7.13612	3.03671e-06	8.91395e-06	3.24564	-0.0577533	-0.16794	0.0524331	7.80497	-1.1152	0.281962	0.550999	-6.57618	-0.314283	-0.470633	-0.157933	7.80497	-4.27688	0.000633657	0.00152234	-1.82028	-0.322642	-0.453448	-0.191836	7.91212	-5.94351	0.000797165	0.00502024	-0.921317
AFUA_1G07000	0.0588138	-0.0396802	0.157308	5.8576	1.2705	0.222873	0.263085	-7.71665	0.0273186	-0.0807018	0.135339	5.8576	0.538092	0.598249	0.798019	-6.80248	0.0314952	-0.114688	0.177678	5.8576	0.458408	0.653098	0.708488	-7.90312	0.21755	0.0829975	0.352103	5.838	3.89596	0.00704989	0.0225698	-3.34524
AFUA_1G07010	0.367152	0.258401	0.475904	6.79632	7.18315	2.80675e-06	8.30476e-06	3.36598	-0.118832	-0.23366	-0.0040036	6.79632	-2.20185	0.0433981	0.225383	-4.88391	0.485984	0.327831	0.644137	6.79632	6.53805	8.48484e-06	3.41701e-05	2.69771	0.0183915	-0.130697	0.16748	6.73591	0.29725	0.775678	0.825977	-7.77967
AFUA_1G07020	0.283273	0.172539	0.394007	5.19136	5.44288	6.32194e-05	0.000142009	0.370468	0.0450751	-0.0773276	0.167478	5.19136	0.783519	0.445273	0.694159	-6.49964	0.238198	0.0731394	0.403257	5.19136	3.07046	0.00762279	0.0139739	-3.97299	0.0819419	-0.0416312	0.205515	5.11353	1.59783	0.158047	0.237327	-6.59049
AFUA_1G07030	-0.0881232	-0.492242	0.315995	1.51878	-0.463966	0.6492	0.689513	-7.27927	0.234929	-0.19235	0.662207	1.51878	1.16985	0.25995	0.531131	-5.23996	-0.323052	-0.911167	0.265063	1.51878	-1.16873	0.260386	0.322586	-6.206	0.0487461	-0.458409	0.555901	1.48547	0.231604	0.824065	0.864329	-7.79948
AFUA_1G07040	-0.278229	-0.414429	-0.14203	6.46672	-4.34641	0.000550107	0.00103037	-2.06074	0.00762098	-0.134916	0.150158	6.46672	0.113759	0.910907	0.966362	-7.07154	-0.28585	-0.482998	-0.0887026	6.46672	-3.08497	0.00739858	0.0136066	-4.17973	0.181177	0.032965	0.32939	6.53281	2.94556	0.0238491	0.0555605	-4.66702
AFUA_1G07050	-0.0710807	-0.178718	0.0365564	6.60237	-1.40506	0.179967	0.216862	-7.63994	0.0106268	-0.101719	0.122972	6.60237	0.201256	0.843147	0.935238	-7.07586	-0.0817074	-0.237294	0.0738794	6.60237	-1.11736	0.281066	0.344461	-7.49673	0.0918651	-0.0196483	0.203379	6.61471	1.98505	0.0913146	0.154683	-6.05855
AFUA_1G07070	-0.228974	-0.354645	-0.103304	6.92503	-3.87666	0.00143968	0.00251468	-3.06236	0.12063	-0.00340695	0.244666	6.92503	2.06923	0.0558399	0.248553	-5.16383	-0.349604	-0.526177	-0.17303	6.92503	-4.21265	0.000722332	0.00170804	-1.90264	-0.281207	-0.471804	-0.0906097	6.95304	-3.55515	0.0107467	0.0307159	-3.80656
AFUA_1G07080	-0.901041	-1.02772	-0.774363	5.1649	-15.1339	1.27247e-10	1.2264e-09	14.1952	-0.0613872	-0.182831	0.0600564	5.1649	-1.07549	0.298809	0.566497	-6.29476	-0.839653	-1.01514	-0.664167	5.1649	-10.1803	3.2521e-08	3.06816e-07	8.76638	-0.0208302	-0.176308	0.134648	5.40776	-0.322829	0.7571	0.811327	-7.77065
AFUA_1G07090	0.656464	0.556143	0.756784	8.95405	13.9228	4.20601e-10	3.50905e-09	12.5479	-0.0264738	-0.129342	0.0763943	8.95405	-0.54757	0.59188	0.79366	-7.07853	0.682937	0.53925	0.826625	8.95405	10.1127	3.55671e-08	3.32588e-07	8.32447	0.0532177	-0.0935896	0.200025	8.7969	0.873487	0.413929	0.507206	-7.41432
AFUA_1G07100	-0.449818	-0.64546	-0.254175	5.38227	-4.8919	0.000184329	0.000376381	-0.685735	0.113136	-0.0671431	0.293414	5.38227	1.33524	0.20131	0.466344	-6.05918	-0.562953	-0.828992	-0.296915	5.38227	-4.50228	0.000401281	0.00101395	-1.05925	-0.402724	-0.604111	-0.201337	5.46128	-4.81864	0.00245797	0.0106206	-2.17958
AFUA_1G07110	0.0838205	-0.0213569	0.188998	5.89132	1.69563	0.110188	0.138173	-7.10411	0.00607285	-0.101504	0.11365	5.89132	0.120109	0.905958	0.963694	-6.98889	0.0777476	-0.0727022	0.228197	5.89132	1.09951	0.288532	0.351864	-7.40516	-0.177108	-0.306072	-0.0481441	5.86653	-3.30916	0.0147289	0.0387471	-4.14889
AFUA_1G07130	0.149914	0.0488606	0.250968	5.49951	3.15642	0.00638566	0.00996254	-4.37952	-0.0033715	-0.11417	0.107427	5.49951	-0.0647429	0.949216	0.981829	-6.88366	0.153286	0.00332499	0.303247	5.49951	2.17485	0.0457021	0.0690755	-5.75304	0.114586	-0.00615929	0.235331	5.46043	2.2867	0.0594746	0.111258	-5.62502
AFUA_1G07140	0.593745	0.448834	0.738656	7.34361	8.71773	2.51218e-07	9.53137e-07	5.87283	-0.123788	-0.270481	0.022904	7.34361	-1.79546	0.0923382	0.318737	-5.62961	0.717533	0.511335	0.923732	7.34361	7.40391	1.94706e-06	9.61972e-06	4.1878	-0.365824	-0.566237	-0.165412	7.22699	-4.39841	0.00391048	0.0148199	-2.69511
AFUA_1G07150	0.258629	0.177757	0.339501	7.25182	6.80431	5.33789e-06	1.48062e-05	2.66855	0.0182617	-0.0643286	0.100852	7.25182	0.470454	0.644662	0.824086	-7.05286	0.240367	0.124776	0.355959	7.25182	4.42439	0.000469669	0.00116999	-1.48867	-0.0828591	-0.188313	0.0225952	7.18178	-1.89332	0.104052	0.171781	-6.18781
AFUA_1G07160	-0.0599604	-0.15161	0.0316891	7.19002	-1.392	0.183812	0.220993	-7.70022	0.0262328	-0.0663848	0.11885	7.19002	0.602636	0.555571	0.771095	-6.9821	-0.0861932	-0.216491	0.0441051	7.19002	-1.40747	0.179264	0.232918	-7.20358	-0.12353	-0.238337	-0.00872385	7.19822	-2.59272	0.0386958	0.0796464	-5.17918
AFUA_1G07170	-0.829385	-0.930375	-0.728395	6.50098	-17.4735	1.57818e-11	2.09088e-10	16.1747	0.0870605	-0.0108963	0.185017	6.50098	1.891	0.077699	0.294771	-5.41922	-0.916446	-1.05714	-0.775752	6.50098	-13.8592	4.48956e-10	8.86659e-09	13.0455	-0.0345498	-0.175183	0.106083	6.68677	-0.59198	0.574143	0.655489	-7.63341
AFUA_1G07180	0.833371	0.737544	0.929199	6.51585	18.5035	6.81597e-12	1.00157e-10	17.0142	0.0893354	-0.0162635	0.194934	6.51585	1.79998	0.0915942	0.317974	-5.49107	0.744036	0.601439	0.886633	6.51585	11.1016	1.00204e-08	1.15593e-07	9.80001	0.186475	0.0769412	0.296008	6.28529	4.10224	0.00550934	0.0188376	-3.0739
AFUA_1G07195	-0.280188	-0.412523	-0.147853	5.23135	-4.50484	0.000399216	0.000765165	-1.51725	0.0196349	-0.120702	0.159971	5.23135	0.297688	0.769942	0.898549	-6.80263	-0.299823	-0.492714	-0.106932	5.23135	-3.30718	0.00467678	0.00902691	-3.50482	0.137313	-0.0286089	0.303235	5.29473	1.99414	0.0901401	0.153009	-6.04566
AFUA_1G07200	-0.226125	-0.359321	-0.0929295	6.39592	-3.61212	0.00248729	0.00416009	-3.55362	0.15237	0.0194667	0.285274	6.39592	2.43932	0.0273278	0.179742	-4.43544	-0.378496	-0.566657	-0.190335	6.39592	-4.27992	0.00062975	0.00151475	-1.69942	-0.123019	-0.310534	0.0644964	6.41429	-1.58082	0.161859	0.24195	-6.61286
AFUA_1G07210	0.192656	-0.0395711	0.424883	4.0217	1.76512	0.097474	0.123739	-6.56449	0.192945	-0.0420679	0.427958	4.0217	1.74681	0.100692	0.333957	-5.12742	-0.000289359	-0.330684	0.330105	4.0217	-0.00186341	0.998537	0.998942	-7.59665	-0.225598	-0.561321	0.110124	3.92813	-1.61921	0.153375	0.231673	-6.56223
AFUA_1G07220	0.0423161	-0.142422	0.227054	7.62988	0.487365	0.632903	0.674235	-8.56094	0.0650724	-0.118533	0.248678	7.62988	0.754075	0.462244	0.706524	-6.9076	-0.0227563	-0.283216	0.237703	7.62988	-0.185894	0.854968	0.885566	-8.19973	-0.447689	-0.695257	-0.200122	7.60253	-4.35744	0.00409717	0.0152634	-2.74674
AFUA_1G07230	1.45857	1.31746	1.59969	4.51821	21.9919	5.30149e-13	1.14804e-11	19.9163	-0.428304	-0.640481	-0.216127	4.51821	-4.29495	0.000610772	0.0247179	-0.251884	1.88688	1.63206	2.14169	4.51821	15.755	7.11863e-11	2.03554e-09	15.2713	0.651849	0.474342	0.829356	4.26374	8.8487	7.98392e-05	0.00118972	1.66289
AFUA_1G07240	-0.592629	-0.704155	-0.481103	6.24593	-11.3061	7.79797e-09	4.42112e-08	9.67263	-0.0186985	-0.124969	0.0875716	6.24593	-0.374369	0.713263	0.864168	-7.01764	-0.573931	-0.72798	-0.419881	6.24593	-7.92688	8.39761e-07	4.74391e-06	5.17892	-0.288624	-0.399411	-0.177836	6.39653	-6.27754	0.000587632	0.00415762	-0.579258
AFUA_1G07250	0.0922433	-0.00602187	0.190509	7.1099	1.99728	0.0638841	0.0835321	-6.77192	0.080796	-0.0174218	0.179014	7.1099	1.75027	0.100078	0.332964	-5.69301	0.0114473	-0.127487	0.150382	7.1099	0.175306	0.863136	0.891671	-8.17214	-0.313565	-0.430777	-0.196353	7.0656	-6.44619	0.000506104	0.00378519	-0.411608
AFUA_1G07260	-0.288917	-0.397733	-0.180101	6.02662	-5.64917	4.27731e-05	9.99928e-05	0.645484	0.0912563	-0.0206068	0.203119	6.02662	1.73572	0.102687	0.33643	-5.5661	-0.380173	-0.536232	-0.224115	6.02662	-5.1832	0.000104197	0.000310935	0.200996	0.062097	-0.0680259	0.19222	6.07379	1.14991	0.291278	0.384631	-7.13663
AFUA_1G07270	-0.180935	-0.552355	0.190485	1.38722	-1.03648	0.316069	0.361236	-6.77958	0.192603	-0.178745	0.563952	1.38722	1.10354	0.286836	0.554589	-5.30226	-0.373538	-0.898755	0.151678	1.38722	-1.51322	0.150589	0.199119	-5.7384	-0.105651	-0.461529	0.250227	1.38562	-0.715354	0.499614	0.588847	-7.54619
AFUA_1G07280	-0.272128	-0.419763	-0.124492	7.71678	-3.92179	0.00131179	0.00230489	-3.02487	-0.143549	-0.291772	0.0046736	7.71678	-2.06058	0.0567551	0.251242	-5.21712	-0.128578	-0.337782	0.0806259	7.71678	-1.30768	0.210276	0.267946	-7.35793	-0.119503	-0.27141	0.0324046	7.82011	-1.8956	0.103715	0.1713	-6.18462
AFUA_1G07300	1.0263	0.899856	1.15275	6.13598	17.2691	1.8744e-11	2.40586e-10	15.9971	-0.0032885	-0.143605	0.137028	6.13598	-0.0498646	0.960875	0.98633	-6.97966	1.02959	0.840706	1.21848	6.13598	11.5977	5.4871e-09	7.00646e-08	10.4838	-0.00483208	-0.211983	0.202319	5.88183	-0.0562076	0.956888	0.968921	-7.82849
AFUA_1G07310	-0.405082	-0.579569	-0.230596	5.36616	-4.93952	0.000167801	0.000345488	-0.627055	0.22208	0.0473171	0.396842	5.36616	2.70374	0.0161114	0.139394	-3.75951	-0.627162	-0.874119	-0.380205	5.36616	-5.40335	6.81776e-05	0.000214496	0.761623	0.0234906	-0.252903	0.299884	5.41328	0.204793	0.844085	0.880836	-7.80619
AFUA_1G07320	0.163756	0.0591942	0.268317	6.92278	3.33218	0.00444098	0.00710519	-4.21948	-0.154061	-0.263692	-0.0444309	6.92278	-2.98997	0.00899363	0.102793	-3.40847	0.317817	0.166318	0.469316	6.92278	4.46346	0.00043399	0.00108843	-1.38091	0.0692956	-0.0799197	0.218511	6.92	1.11903	0.303312	0.396528	-7.17029
AFUA_1G07340	-0.03753	-0.184304	0.109244	4.61618	-0.544042	0.594247	0.637825	-8.11551	-0.0142445	-0.175888	0.147399	4.61618	-0.187496	0.853734	0.941008	-6.67211	-0.0232855	-0.241624	0.195053	4.61618	-0.226913	0.823493	0.859832	-7.72262	0.126777	-0.0308977	0.284451	4.63413	1.93743	0.0977207	0.163294	-6.12585
AFUA_1G07350	-0.484668	-0.605	-0.364335	6.79007	-8.56969	3.13096e-07	1.15362e-06	5.67285	0.170361	0.0454859	0.295235	6.79007	2.90268	0.0107537	0.114428	-3.57425	-0.655028	-0.828446	-0.481611	6.79007	-8.03658	7.07081e-07	4.09433e-06	5.29018	0.349224	0.177937	0.520511	6.86854	4.91279	0.00222276	0.00993364	-2.0676
AFUA_1G07360	0.0168757	-0.11888	0.152631	5.01527	0.264489	0.79493	0.824083	-8.29834	0.0486351	-0.0923218	0.189592	5.01527	0.734121	0.473967	0.715679	-6.53303	-0.0317595	-0.227459	0.16394	5.01527	-0.345293	0.734572	0.782994	-7.78202	-0.0946041	-0.235538	0.0463295	4.99533	-1.6175	0.153745	0.232065	-6.5645
AFUA_1G07380	0.0550919	-0.0454542	0.155638	10.8453	1.16581	0.261531	0.30464	-8.10154	0.107947	0.00875398	0.20714	10.8453	2.31544	0.0348418	0.201606	-4.88255	-0.0528549	-0.194095	0.0883851	10.8453	-0.796218	0.438076	0.503241	-7.99955	-0.648107	-0.77224	-0.523974	10.8038	-12.5808	9.34777e-06	0.000293346	4.05588
AFUA_1G07400	-0.317753	-0.461528	-0.173977	6.67143	-4.70229	0.000268622	0.000531645	-1.32546	0.126181	-0.015877	0.268238	6.67143	1.88987	0.0778584	0.294846	-5.43542	-0.443933	-0.646051	-0.241815	6.67143	-4.67323	0.000284681	0.000751103	-0.925419	-0.18282	-0.394593	0.0289539	6.71979	-2.08017	0.0797475	0.139365	-5.92301
AFUA_1G07420	0.00773434	-0.108493	0.123962	5.16714	0.141585	0.889254	0.905391	-8.36657	-0.0131235	-0.135734	0.109487	5.16714	-0.227734	0.822866	0.922936	-6.81009	0.0208579	-0.148086	0.189802	5.16714	0.262682	0.796297	0.836507	-7.84199	-0.0414863	-0.156977	0.0740039	5.16641	-0.865581	0.417943	0.511026	-7.42141
AFUA_1G07430	1.54969	1.43095	1.66843	6.51184	27.7685	1.61989e-14	6.31417e-13	23.3555	0.0683797	-0.0755499	0.212309	6.51184	1.01084	0.327802	0.596926	-6.44448	1.48131	1.29472	1.66789	6.51184	16.8915	2.58811e-11	9.01432e-10	16.0684	0.667181	0.483642	0.850719	6.10735	8.75922	8.48393e-05	0.00123145	1.59473
AFUA_1G07440	-0.399529	-0.557908	-0.24115	11.8147	-5.3673	7.3051e-05	0.000161545	-0.207855	0.00533266	-0.153111	0.163776	11.8147	0.0716098	0.943839	0.979766	-7.34298	-0.404862	-0.628889	-0.180834	11.8147	-3.84512	0.00153646	0.00334481	-2.85679	-0.0608639	-0.200282	0.0785546	11.9135	-1.05193	0.330871	0.424906	-7.24127
AFUA_1G07450	-0.445234	-0.547841	-0.342627	8.55714	-9.23245	1.19154e-07	4.90797e-07	6.62221	-0.0549843	-0.156156	0.0461875	8.55714	-1.15633	0.265267	0.536149	-6.56112	-0.39025	-0.534347	-0.246153	8.55714	-5.76226	3.46094e-05	0.000117469	1.1429	-0.422775	-0.542492	-0.303058	8.68124	-8.50943	0.000100806	0.00137998	1.40116
AFUA_1G07470	-0.361888	-0.487184	-0.236591	7.73433	-6.14525	1.71119e-05	4.32086e-05	1.4419	0.151243	0.0264461	0.27604	7.73433	2.57855	0.0207215	0.157398	-4.28378	-0.51313	-0.689973	-0.336288	7.73433	-6.17368	1.62531e-05	6.08855e-05	1.95617	-0.132586	-0.288052	0.0228788	7.78658	-2.05501	0.082656	0.142926	-5.959
AFUA_1G07480	-0.461704	-0.611513	-0.311894	11.5853	-6.55735	8.20193e-06	2.19132e-05	2.0795	-0.0385224	-0.186526	0.109481	11.5853	-0.55379	0.587719	0.791346	-7.18266	-0.423181	-0.633771	-0.212592	11.5853	-4.27557	0.00063536	0.00152528	-1.95341	-0.39735	-0.53685	-0.257851	11.7093	-6.86356	0.000354136	0.00301117	-0.0105802
AFUA_1G07490	0.0506431	-0.0526942	0.15398	6.25352	1.04272	0.313262	0.358526	-8.01611	-0.0714587	-0.178605	0.0356876	6.25352	-1.419	0.175934	0.439746	-6.05115	0.122102	-0.0267569	0.27096	6.25352	1.74523	0.100975	0.139963	-6.6075	-0.0972172	-0.196784	0.00234913	6.26015	-2.35277	0.0541716	0.103188	-5.52899
AFUA_1G07510	-0.141853	-0.270287	-0.01342	6.01695	-2.34999	0.0325705	0.0447943	-6.01141	-0.0268127	-0.155977	0.102351	6.01695	-0.441676	0.664898	0.837312	-6.9258	-0.115041	-0.29719	0.067109	6.01695	-1.34378	0.198596	0.254287	-7.13967	-0.186636	-0.331179	-0.0420933	6.05587	-3.11134	0.0191008	0.0471221	-4.42921
AFUA_1G07520	-0.280532	-0.402822	-0.158242	5.67668	-4.88085	0.000188399	0.000384058	-0.854635	-0.094662	-0.229082	0.0397581	5.67668	-1.49836	0.154371	0.410511	-5.81661	-0.18587	-0.367594	-0.00414598	5.67668	-2.17621	0.0455829	0.0689515	-5.78709	0.306874	0.156784	0.456964	5.77292	4.92671	0.00219017	0.00984246	-2.05114
AFUA_1G07530	0.802812	0.709691	0.895933	8.38298	18.3431	7.74621e-12	1.12487e-10	16.7872	-0.0489954	-0.144999	0.0470087	8.38298	-1.08585	0.294345	0.562124	-6.60992	0.851808	0.718061	0.985554	8.38298	13.5507	6.18382e-10	1.16765e-08	12.6046	0.1279	0.0352961	0.220504	8.1949	3.32804	0.0143722	0.0381271	-4.12236
AFUA_1G07540	0.179714	0.0890458	0.270383	7.70111	4.21726	0.000715562	0.00131598	-2.41594	-0.0114616	-0.103834	0.080911	7.70111	-0.264002	0.795299	0.90979	-7.15551	0.191176	0.0617407	0.320611	7.70111	3.14257	0.0065707	0.0122514	-4.16367	0.102116	-0.00894404	0.213177	7.65941	2.21556	0.0657847	0.120148	-5.7281
AFUA_1G07550	1.00113	0.764884	1.23737	3.34926	9.01644	1.62357e-07	6.47155e-07	7.02464	0.223441	-0.0562962	0.503179	3.34926	1.69948	0.109447	0.34742	-4.94255	0.777685	0.411538	1.14383	3.34926	4.51911	0.000387898	0.000985852	-0.513059	0.0484928	-0.2826	0.379586	3.03868	0.35292	0.735469	0.795398	-7.75912
AFUA_1G07570	-0.4532	-0.631667	-0.274732	4.02985	-5.403	6.8224e-05	0.00015196	0.598085	-0.00670722	-0.190803	0.177388	4.02985	-0.0775182	0.939215	0.978179	-6.57282	-0.446493	-0.702894	-0.190091	4.02985	-3.70508	0.00205202	0.00432439	-2.40082	0.0566088	-0.0540535	0.167271	4.14307	1.23263	0.261013	0.352685	-7.04356
AFUA_1G07580	-0.0420214	-0.150071	0.0660286	5.55534	-0.827465	0.420683	0.467945	-8.10098	-0.0676658	-0.181336	0.0460044	5.55534	-1.26656	0.22424	0.491093	-6.11521	0.0256444	-0.131186	0.182475	5.55534	0.34791	0.732644	0.781389	-7.89622	-0.0296795	-0.133244	0.0738849	5.58062	-0.690549	0.514072	0.601932	-7.56488
AFUA_1G07590	-0.0630211	-0.15952	0.0334779	6.9539	-1.38953	0.184547	0.221768	-7.694	0.000666736	-0.0989256	0.100259	6.9539	0.014244	0.988819	0.994889	-7.14172	-0.0636879	-0.202363	0.0749869	6.9539	-0.977155	0.343679	0.409276	-7.6819	0.0719967	-0.0644269	0.20842	6.96881	1.27166	0.247696	0.338064	-6.99825
AFUA_1G07600	0.35314	0.20965	0.496631	5.31268	5.23634	9.40048e-05	0.000203092	-0.0735214	0.0215534	-0.140169	0.183276	5.31268	0.283563	0.780543	0.90258	-6.78914	0.331587	0.115384	0.54779	5.31268	3.26317	0.0051223	0.00978144	-3.60451	0.146475	-0.0380613	0.33101	5.221	1.91262	0.101233	0.168101	-6.16075
AFUA_1G07610	0.0830423	-0.0430403	0.209125	5.16886	1.40136	0.18105	0.218061	-7.4243	-0.0501573	-0.191934	0.09162	5.16886	-0.752717	0.463036	0.706804	-6.51193	0.1332	-0.0565308	0.32293	5.16886	1.49372	0.155567	0.205151	-6.76694	0.212245	0.0410162	0.383474	5.16121	2.98682	0.0225593	0.053498	-4.60762
AFUA_1G07620	-0.379974	-0.486062	-0.273886	5.93257	-7.62064	1.36824e-06	4.3683e-06	4.25308	0.14181	0.0329962	0.250624	5.93257	2.77286	0.0140079	0.131984	-3.71734	-0.521784	-0.673755	-0.369813	5.93257	-7.30525	2.29094e-06	1.10676e-05	4.17929	0.112779	-0.0167658	0.242324	5.99086	2.09776	0.0777756	0.136884	-5.89781
AFUA_1G07625	-1.10548	-1.23641	-0.974559	5.16486	-17.9653	1.0512e-11	1.47447e-10	16.8087	0.10704	-0.0212745	0.235354	5.16486	1.7749	0.0957913	0.324464	-5.35975	-1.21252	-1.39584	-1.0292	5.16486	-14.073	3.60898e-10	7.5503e-09	13.4641	0.29077	0.146841	0.434698	5.41721	4.86799	0.00233138	0.0102228	-2.12073
AFUA_1G07630	-0.231555	-0.352589	-0.110522	6.60859	-4.07056	0.000966121	0.00173878	-2.6252	-0.128054	-0.247567	-0.00854079	6.60859	-2.27972	0.0373458	0.209532	-4.76165	-0.103502	-0.273597	0.0665934	6.60859	-1.29467	0.214617	0.272586	-7.29224	-0.331095	-0.442012	-0.220177	6.69967	-7.19284	0.000270396	0.00254457	0.292573
AFUA_1G07640	-0.168845	-0.251149	-0.0865417	6.31101	-4.3649	0.000529846	0.000994183	-2.00438	-0.0708171	-0.157786	0.0161514	6.31101	-1.73253	0.103268	0.337213	-5.60249	-0.0980283	-0.217767	0.0217107	6.31101	-1.74189	0.101574	0.140635	-6.6215	0.13382	0.0327515	0.234889	6.37124	3.19046	0.0172033	0.0434168	-4.31661
AFUA_1G07650	-0.227622	-0.348173	-0.107071	5.20815	-4.01742	0.0010775	0.0019238	-2.53598	-0.098741	-0.229978	0.032496	5.20815	-1.60083	0.12984	0.376756	-5.58477	-0.128881	-0.307082	0.0493204	5.20815	-1.5388	0.14426	0.191401	-6.71611	0.180192	0.0336543	0.326729	5.29244	2.96302	0.0232939	0.0547492	-4.64187
AFUA_1G07660	0.432266	0.332941	0.531591	6.70964	9.2597	1.14634e-07	4.74025e-07	6.72816	0.110725	0.00411083	0.217338	6.70964	2.20971	0.0427485	0.224653	-4.84958	0.321542	0.17583	0.467254	6.70964	4.69512	0.000272496	0.000723075	-0.876445	0.191409	0.0522327	0.330585	6.57481	3.31395	0.0146376	0.0386569	-4.14217
AFUA_1G07670	-0.073101	-0.192608	0.0464062	6.91979	-1.30147	0.21234	0.251937	-7.80582	0.0629174	-0.0611452	0.18698	6.91979	1.07903	0.297278	0.564836	-6.54113	-0.136018	-0.308278	0.0362416	6.91979	-1.68003	0.113233	0.154667	-6.79218	0.149309	-0.0136157	0.312235	6.92239	2.20825	0.0664717	0.121045	-5.73869
AFUA_1G07680	-0.0584049	-0.158576	0.0417659	5.76047	-1.24054	0.233447	0.27456	-7.73966	0.0903109	-0.0205826	0.201204	5.76047	1.73276	0.103225	0.337213	-5.48599	-0.148716	-0.298153	0.000721664	5.76047	-2.1174	0.0509842	0.0761575	-5.90385	0.329714	0.193966	0.465462	5.75321	5.85263	0.000868016	0.00532575	-1.01675
AFUA_1G07690	0.10428	0.00888903	0.19967	8.26606	2.32594	0.0341365	0.0468262	-6.24931	-0.113485	-0.209819	-0.0171519	8.26606	-2.5065	0.0239228	0.167143	-4.43066	0.217765	0.0821939	0.353336	8.26606	3.41763	0.00372095	0.00736674	-3.62036	-0.107033	-0.229689	0.0156228	8.26839	-2.1027	0.0772309	0.136184	-5.89072
AFUA_1G07700	0.0233106	-0.0731919	0.119813	6.42643	0.513947	0.614626	0.656747	-8.47855	0.000914572	-0.102901	0.10473	6.42643	0.018744	0.985287	0.993931	-7.05643	0.022396	-0.119344	0.164136	6.42643	0.336187	0.741292	0.788908	-8.04888	0.225518	0.10568	0.345357	6.41986	4.53454	0.003355	0.0132668	-2.52529
AFUA_1G07710	0.0614503	-0.0883082	0.211209	5.75482	0.873046	0.396123	0.444027	-8.10909	0.0913377	-0.0696106	0.252286	5.75482	1.20745	0.245581	0.514423	-6.21087	-0.0298874	-0.249733	0.189958	5.75482	-0.289251	0.776269	0.819069	-7.95214	0.114764	-0.114178	0.343706	5.71991	1.2079	0.269768	0.361938	-7.07181
AFUA_1G07720	0.136657	0.0590724	0.214241	9.05518	3.74767	0.00187904	0.00321241	-3.44377	-0.157436	-0.236236	-0.0786363	9.05518	-4.25093	0.000668072	0.0262143	-0.936758	0.294093	0.183509	0.404676	9.05518	5.65846	4.20329e-05	0.000139282	0.921873	-0.0200142	-0.133258	0.0932295	9.06013	-0.425865	0.684141	0.749963	-7.7271
AFUA_1G07730	0.036883	-0.157353	0.231119	4.26673	0.404017	0.691787	0.728994	-8.09323	-0.00766707	-0.220108	0.204774	4.26673	-0.0767884	0.939786	0.978361	-6.60379	0.0445501	-0.243302	0.332402	4.26673	0.329293	0.746395	0.793313	-7.6045	0.073111	-0.144626	0.290848	4.26035	0.809095	0.447453	0.539186	-7.47061
AFUA_1G07740	-0.235634	-0.376577	-0.0946921	5.9645	-3.55715	0.0027872	0.00462721	-3.59169	-0.103413	-0.241874	0.035049	5.9645	-1.58909	0.132471	0.380605	-5.79641	-0.132222	-0.329798	0.0653544	5.9645	-1.42388	0.174541	0.227579	-7.02598	-0.300899	-0.500389	-0.10141	6.04649	-3.63454	0.00972614	0.0284711	-3.6977
AFUA_1G07750	-0.360655	-0.524298	-0.197011	4.71825	-4.68918	0.000275748	0.00054473	-1.00821	0.274549	0.105575	0.443523	4.71825	3.45704	0.00342935	0.0617951	-2.12579	-0.635203	-0.87043	-0.399977	4.71825	-5.74555	3.5706e-05	0.000120693	1.56814	0.147927	-0.0535429	0.349396	4.73941	1.76923	0.124105	0.196184	-6.35982
AFUA_1G08760	0.428896	0.352252	0.505541	7.71561	11.9062	3.81207e-09	2.39458e-08	10.2663	-0.0412413	-0.119351	0.0368686	7.71561	-1.12339	0.278577	0.548269	-6.55068	0.470138	0.360705	0.579571	7.71561	9.14074	1.35793e-07	1.01176e-06	6.96043	-0.0302735	-0.134294	0.0737469	7.61854	-0.701281	0.507784	0.596076	-7.55686
AFUA_1G08765	0.00369729	-0.151598	0.158993	5.31724	0.0506557	0.960255	0.966388	-8.40814	0.0388383	-0.125063	0.20274	5.31724	0.504176	0.621315	0.811148	-6.73597	-0.035141	-0.260929	0.190647	5.31724	-0.331144	0.745024	0.792538	-7.85248	0.00674393	-0.175786	0.189274	5.30908	0.0890278	0.931778	0.948817	-7.82574
AFUA_1G08770	0.00991117	-0.105495	0.125318	5.36114	0.182725	0.857411	0.878526	-8.39423	0.0150179	-0.105101	0.135137	5.36114	0.266012	0.793779	0.909151	-6.84783	-0.00510669	-0.171682	0.161468	5.36114	-0.0652279	0.948837	0.961034	-7.91809	-0.083305	-0.191409	0.0247992	5.3548	-1.85685	0.109591	0.17838	-6.23874
AFUA_1G08790	-0.0996827	-0.188303	-0.0110628	9.12514	-2.39328	0.0299214	0.0414356	-6.15676	-0.0767567	-0.165734	0.0122204	9.12514	-1.83545	0.0859366	0.308261	-5.64114	-0.022926	-0.148506	0.102654	9.12514	-0.388428	0.703047	0.753512	-8.19444	-0.165395	-0.288856	-0.0419334	9.16893	-3.22804	0.0163744	0.0417448	-4.26334
AFUA_1G08795	0.179697	0.101274	0.258119	6.94673	4.87533	0.000190466	0.000387845	-1.02449	0.0431056	-0.0383653	0.124577	6.94673	1.12573	0.277614	0.547234	-6.49161	0.136591	0.0235088	0.249673	6.94673	2.56999	0.021079	0.0346529	-5.24999	0.053504	-0.0503144	0.157322	6.8917	1.24182	0.257821	0.348881	-7.03296
AFUA_1G08800	-0.162014	-0.321607	-0.00242145	4.33399	-2.15995	0.0470206	0.0629036	-6.03619	-0.0244523	-0.200988	0.152084	4.33399	-0.294708	0.772175	0.899902	-6.57395	-0.137562	-0.375542	0.100419	4.33399	-1.22987	0.237307	0.297125	-6.91299	0.192838	-0.0256674	0.411342	4.37893	2.12656	0.0746531	0.132585	-5.85646
AFUA_1G08810	-0.461737	-0.556121	-0.367352	8.50418	-10.4088	2.41069e-08	1.19263e-07	8.30621	-0.261299	-0.354684	-0.167914	8.50418	-5.9534	2.42911e-05	0.00233636	2.44206	-0.200438	-0.333213	-0.0676629	8.50418	-3.21194	0.00569428	0.0107829	-4.05203	-0.429365	-0.555401	-0.303329	8.68518	-8.20881	0.000124784	0.00156902	1.16152
AFUA_1G08820	0.0221587	-0.0909955	0.135313	5.57278	0.416656	0.682712	0.720252	-8.36242	0.0220642	-0.095525	0.139653	5.57278	0.399231	0.695236	0.853553	-6.84489	9.44858e-05	-0.163096	0.163285	5.57278	0.0012319	0.999033	0.999303	-7.96348	-0.0777657	-0.20937	0.053839	5.56082	-1.42385	0.201308	0.286049	-6.81395
AFUA_1G08830	-0.212016	-0.288851	-0.13518	6.76839	-5.87096	2.82812e-05	6.82028e-05	0.968225	-0.0568643	-0.135766	0.0220378	6.76839	-1.5334	0.145577	0.398651	-5.96944	-0.155151	-0.265284	-0.0450182	6.76839	-2.99738	0.00885791	0.0159848	-4.39548	0.0238636	-0.0699608	0.117688	6.83554	0.612869	0.561071	0.64452	-7.61966
AFUA_1G08840	-0.0531366	-0.135708	0.0294351	8.14429	-1.3692	0.190686	0.228404	-7.76908	-0.0983559	-0.18158	-0.0151314	8.14429	-2.51451	0.0235446	0.165752	-4.41229	0.0452192	-0.0720173	0.162456	8.14429	0.820662	0.424431	0.490151	-7.88463	-0.0699827	-0.181563	0.0415979	8.18208	-1.5113	0.178355	0.261304	-6.70316
AFUA_1G08850	0.619813	0.504718	0.734907	8.68263	11.458	6.48727e-09	3.78901e-08	9.67354	-0.108667	-0.225241	0.00790765	8.68263	-1.98334	0.0655596	0.270342	-5.37745	0.728479	0.564661	0.892297	8.68263	9.46149	8.63116e-08	6.96958e-07	7.40265	-0.29543	-0.44248	-0.148381	8.55481	-4.84105	0.00239957	0.0104352	-2.15282
AFUA_1G08860	-0.247137	-0.364591	-0.129682	5.07653	-4.47685	0.000422409	0.000806487	-1.55602	-0.0703959	-0.198705	0.0579128	5.07653	-1.16734	0.260932	0.531919	-6.11437	-0.176741	-0.350691	-0.00279059	5.07653	-2.1618	0.0468548	0.0705872	-5.68915	0.209551	0.101012	0.318089	5.15205	4.65216	0.00294544	0.0120253	-2.38075
AFUA_1G08870	-0.404626	-0.518795	-0.290458	6.58726	-7.54073	1.5572e-06	4.90455e-06	4.02281	0.137947	0.0221609	0.253732	6.58726	2.5349	0.0226083	0.163073	-4.27457	-0.542573	-0.705179	-0.379967	6.58726	-7.09947	3.22957e-06	1.48376e-05	3.72367	0.069833	-0.0594794	0.199145	6.65521	1.30127	0.237991	0.327249	-6.96332
AFUA_1G08880	-0.0482667	-0.183606	0.0870729	5.26027	-0.7588	0.459494	0.507231	-8.07397	0.0302449	-0.106158	0.166647	5.26027	0.471774	0.643741	0.824086	-6.76369	-0.0785116	-0.270664	0.113641	5.26027	-0.869346	0.39808	0.464573	-7.50734	-0.19982	-0.346114	-0.0535255	5.26506	-3.29124	0.0150764	0.0393847	-4.17412
AFUA_1G08890	0.120859	-0.0759582	0.317677	4.34361	1.30653	0.210656	0.250082	-7.33417	-0.0110901	-0.224986	0.202806	4.34361	-0.110316	0.913592	0.967824	-6.62239	0.131949	-0.15872	0.422619	4.34361	0.965856	0.349124	0.414428	-7.19994	0.0151281	-0.190929	0.221185	4.31337	0.176907	0.865042	0.897646	-7.8123
AFUA_1G08900	-0.157457	-0.247839	-0.0670757	7.27249	-3.7067	0.00204516	0.00347476	-3.4585	0.0648113	-0.0271245	0.156747	7.27249	1.49993	0.153968	0.410028	-6.06252	-0.222268	-0.351191	-0.093346	7.27249	-3.66821	0.00221469	0.00461509	-3.06182	0.0596458	-0.067477	0.186769	7.29573	1.13059	0.29876	0.392104	-7.15776
AFUA_1G08910	-0.841066	-1.06187	-0.620262	3.73735	-8.1045	6.36144e-07	2.18926e-06	5.57191	0.134704	-0.0791797	0.348587	3.73735	1.34001	0.199791	0.464714	-5.63936	-0.97577	-1.28318	-0.66836	3.73735	-6.75358	5.82633e-06	2.47703e-05	3.675	0.139778	-0.0428458	0.322401	3.91347	1.84429	0.111565	0.18057	-6.25621
AFUA_1G08920	0.489857	0.389322	0.590392	6.40657	10.3671	2.54504e-08	1.25104e-07	8.34473	0.0211257	-0.0886096	0.130861	6.40657	0.409609	0.687766	0.849074	-6.9524	0.468731	0.319906	0.617557	6.40657	6.70116	6.38036e-06	2.67419e-05	3.04734	0.152836	0.0327771	0.272895	6.27842	3.06746	0.0202494	0.0494126	-4.49192
AFUA_1G08930	-0.0177368	-0.115616	0.0801423	7.11541	-0.385557	0.705128	0.74126	-8.59274	-0.137065	-0.237019	-0.0371118	7.11541	-2.91765	0.0104295	0.112596	-3.58257	0.119328	-0.020568	0.259225	7.11541	1.81485	0.0891831	0.125306	-6.60181	-0.0765137	-0.204075	0.0510478	7.15331	-1.44533	0.195432	0.280251	-6.78705
AFUA_1G08940	0.488057	0.401563	0.574552	7.23373	12.0057	3.39551e-09	2.16973e-08	10.4045	-0.00583867	-0.0959525	0.0842751	7.23373	-0.137857	0.89215	0.956743	-7.14432	0.493896	0.368989	0.618803	7.23373	8.41303	3.96363e-07	2.51109e-06	5.86333	0.103375	-0.0193696	0.226119	7.11411	2.02937	0.0857294	0.146752	-5.99557
AFUA_1G08950	-0.387638	-0.545124	-0.230151	3.94763	-5.23704	9.38771e-05	0.000202875	0.279866	0.181211	0.0146928	0.34773	3.94763	2.31541	0.0348442	0.201606	-4.15024	-0.568849	-0.798044	-0.339654	3.94763	-5.28075	8.62786e-05	0.000264478	0.842417	0.190064	0.0253835	0.354744	3.99612	2.78103	0.029833	0.0655812	-4.90508
AFUA_1G08960	-0.118593	-0.212838	-0.0243482	5.9538	-2.67736	0.0169923	0.0245386	-5.40473	-0.0105226	-0.110209	0.0891637	5.9538	-0.224592	0.825267	0.923377	-6.9646	-0.10807	-0.245254	0.0291136	5.9538	-1.67613	0.114006	0.155579	-6.66264	0.0903892	-0.0169414	0.19772	5.98729	2.02928	0.0857408	0.146752	-5.99571
AFUA_1G08970	0.631079	0.506653	0.755505	5.30874	10.7914	1.47653e-08	7.78306e-08	9.12135	0.0949522	-0.0369869	0.226891	5.30874	1.53121	0.146113	0.399234	-5.70942	0.536127	0.354771	0.717482	5.30874	6.28987	1.31846e-05	5.06456e-05	2.48041	-0.216887	-0.361239	-0.0725351	5.13039	-3.62042	0.00989955	0.0288826	-3.71699
AFUA_1G08980	-0.21347	-0.323184	-0.103756	6.69299	-4.13979	0.000838337	0.00152224	-2.50581	-0.0733138	-0.184818	0.0381902	6.69299	-1.39894	0.181759	0.446027	-6.14928	-0.140156	-0.296586	0.0162736	6.69299	-1.90633	0.0755535	0.107979	-6.41377	-0.0849287	-0.184922	0.0150644	6.76665	-2.0466	0.083652	0.144177	-5.97101
AFUA_1G08990	-0.121124	-0.301369	0.059122	4.01335	-1.42978	0.172867	0.209089	-7.09558	0.291197	0.0917043	0.49069	4.01335	3.10573	0.00708896	0.0920283	-2.65467	-0.412321	-0.681181	-0.14346	4.01335	-3.26297	0.00512449	0.00978144	-3.30131	0.279851	0.0209444	0.538758	3.97445	2.60454	0.0380646	0.0787448	-5.16194
AFUA_1G09000	-0.406023	-0.636204	-0.175842	3.24722	-3.75306	0.00185821	0.00318048	-2.56346	0.0550987	-0.183457	0.293655	3.24722	0.491423	0.630097	0.815109	-6.2355	-0.461122	-0.792622	-0.129622	3.24722	-2.95962	0.00957091	0.0171627	-3.71205	0.0701897	-0.2305	0.370879	3.33847	0.562475	0.592911	0.671422	-7.65209
AFUA_1G09010	-0.105274	-0.191062	-0.0194855	8.84402	-2.61094	0.01942	0.0276666	-5.73514	-0.105984	-0.192322	-0.0196465	8.84402	-2.61183	0.0193853	0.151205	-4.25492	0.000710426	-0.121001	0.122422	8.84402	0.0124191	0.990252	0.992396	-8.26298	-0.116084	-0.234542	0.00237407	8.89651	-2.36133	0.0535212	0.102344	-5.51654
AFUA_1G09020	-0.0556068	-0.155451	0.0442377	7.35271	-1.18497	0.254094	0.296818	-7.96666	-0.0527052	-0.153642	0.0482321	7.35271	-1.11098	0.283718	0.552661	-6.55346	-0.00290163	-0.144878	0.139075	7.35271	-0.0434841	0.965878	0.974297	-8.20416	-0.118063	-0.245412	0.00928582	7.37933	-2.23392	0.0640938	0.117582	-5.70154
AFUA_1G09030	-0.002116	-0.192561	0.188329	7.27326	-0.0236402	0.981445	0.984103	-8.66549	0.0826271	-0.105616	0.27087	7.27326	0.933915	0.364842	0.631461	-6.73901	-0.0847431	-0.35252	0.183034	7.27326	-0.673341	0.510767	0.57471	-7.96235	-0.461569	-0.711325	-0.211812	7.25375	-4.45315	0.00367564	0.0141706	-2.62649
AFUA_1G09040	-0.129374	-0.251967	-0.00678062	7.47923	-2.24535	0.039913	0.0541285	-6.37028	0.217389	0.0923783	0.3424	7.47923	3.69994	0.00207396	0.0479993	-2.01406	-0.346763	-0.521853	-0.171672	7.47923	-4.2138	0.000720644	0.0017046	-1.93691	0.256986	0.0689363	0.445035	7.45778	3.29295	0.0150428	0.0393525	-4.17171
AFUA_1G09050	0.289703	0.1969	0.382507	6.81301	6.64191	7.07349e-06	1.91191e-05	2.40808	-0.011097	-0.106664	0.0844698	6.81301	-0.247061	0.808143	0.914798	-7.09491	0.3008	0.167588	0.434013	6.81301	4.80439	0.000219212	0.00059872	-0.671324	-0.133453	-0.256843	-0.0100629	6.74435	-2.60613	0.0379807	0.0786152	-5.15963
AFUA_1G09060	0.0154338	-0.109821	0.140689	5.29945	0.262169	0.796685	0.825787	-8.37799	-0.00756235	-0.142105	0.12698	5.29945	-0.119592	0.906361	0.963749	-6.84883	0.0229961	-0.160826	0.206818	5.29945	0.266172	0.793658	0.834326	-7.86866	0.0530847	-0.0877239	0.193893	5.29801	0.908424	0.396531	0.490269	-7.38235
AFUA_1G09070	1.16736	1.07852	1.25619	7.52506	27.9593	1.46142e-14	5.81896e-13	23.4197	0.010053	-0.0835614	0.103667	7.52506	0.228485	0.822292	0.922432	-7.13473	1.1573	1.02825	1.28636	7.52506	19.0799	4.34044e-12	2.31261e-10	17.8337	0.178423	0.074493	0.282353	7.23067	4.13674	0.00529013	0.0182737	-3.02912
AFUA_1G09080	3.25344	3.12365	3.38323	6.25963	53.3353	8.20029e-19	2.89197e-16	33.5672	0.0306789	-0.119852	0.18121	6.25963	0.433628	0.670605	0.839428	-6.80644	3.22276	3.024	3.42152	6.25963	34.4993	6.13412e-16	4.54293e-13	26.9357	-0.0844827	-0.241299	0.0723333	5.43585	-1.29815	0.238998	0.32839	-6.96702
AFUA_1G09090	0.249293	0.0468352	0.45175	3.97374	2.61987	0.0190751	0.0272407	-5.12282	0.0862144	-0.154797	0.327226	3.97374	0.761108	0.458154	0.703368	-6.18959	0.163078	-0.151685	0.477841	3.97374	1.10234	0.287338	0.350465	-6.95379	0.293169	-0.0145676	0.600905	3.89544	2.29555	0.0587343	0.110179	-5.61217
AFUA_1G09100	0.0287637	-0.0460573	0.103585	10.6565	0.817948	0.425933	0.473145	-8.45042	-0.0996668	-0.17505	-0.0242835	10.6565	-2.81306	0.0129093	0.126138	-3.92285	0.128431	0.0222193	0.234642	10.6565	2.57278	0.0209621	0.0344837	-5.39574	-0.107587	-0.205554	-0.00962014	10.6743	-2.64624	0.0359244	0.0754984	-5.10117
AFUA_1G09110	0.921487	0.761809	1.08116	4.62213	12.2786	2.48125e-09	1.64514e-08	11.0996	0.104296	-0.085301	0.293894	4.62213	1.17042	0.259727	0.53107	-5.9518	0.817191	0.569311	1.06507	4.62213	7.01435	3.72868e-06	1.67666e-05	3.95118	0.123328	-0.113003	0.359658	4.36944	1.25744	0.252477	0.343065	-7.01485
AFUA_1G09120	0.786447	0.535112	1.03778	1.92274	6.65764	6.88208e-06	1.86425e-05	3.41724	0.204629	-0.134272	0.54353	1.92274	1.28469	0.217995	0.486455	-5.09929	0.581818	0.15989	1.00375	1.92274	2.93395	0.0100875	0.0179716	-3.37688	0.585829	0.318169	0.853489	1.67605	5.27394	0.00152811	0.00777279	-1.6496
AFUA_1G09130	0.851251	0.715007	0.987496	6.56966	13.2936	8.11409e-10	6.19515e-09	11.9971	-0.16849	-0.305843	-0.0311372	6.56966	-2.61	0.0194565	0.151519	-4.1242	1.01974	0.826277	1.21321	6.56966	11.2149	8.71724e-09	1.02802e-07	9.93173	-0.559119	-0.67662	-0.441618	6.3945	-11.4659	1.65671e-05	0.000441562	3.42093
AFUA_1G09150	-0.276623	-0.351008	-0.202239	7.19613	-7.91245	8.59078e-07	2.85819e-06	4.59082	-0.0194729	-0.0942147	0.0552689	7.19613	-0.554334	0.587356	0.791272	-7.0147	-0.25715	-0.362599	-0.151702	7.19613	-5.18861	0.00010311	0.000308537	0.068372	-0.113536	-0.21086	-0.0162123	7.27006	-2.81101	0.0286333	0.0637343	-4.86158
AFUA_1G09160	0.149581	-0.0437487	0.342911	3.05181	1.6462	0.120089	0.149601	-6.52429	0.132423	-0.0839926	0.348839	3.05181	1.30191	0.212194	0.479411	-5.43965	0.0171579	-0.273036	0.307352	3.05181	0.1258	0.901527	0.922198	-7.31302	0.110344	-0.107679	0.328368	2.98215	1.21954	0.265617	0.357861	-7.05856
AFUA_1G09170	0.801384	0.706431	0.896336	6.45525	17.9572	1.05819e-11	1.48147e-10	16.5706	0.0452189	-0.0555169	0.145955	6.45525	0.955081	0.354373	0.620815	-6.59008	0.756165	0.617732	0.894598	6.45525	11.622	5.33017e-09	6.85334e-08	10.4646	-0.118718	-0.234292	-0.00314307	6.24664	-2.47515	0.0456025	0.0905691	-5.35067
AFUA_1G09180	0.0537881	-0.0471194	0.154696	6.98192	1.13414	0.274179	0.31793	-8.00688	-0.0964373	-0.200488	0.00761374	6.98192	-1.97198	0.0669544	0.272609	-5.3118	0.150225	0.00528078	0.29517	6.98192	2.20519	0.0431213	0.0655493	-5.93018	-0.0171561	-0.13067	0.0963576	6.99206	-0.364181	0.727439	0.78821	-7.75455
AFUA_1G09190	-0.0385796	-0.189038	0.111879	5.02004	-0.545563	0.593226	0.637178	-8.2167	0.118252	-0.050536	0.28704	5.02004	1.49063	0.156368	0.414278	-5.68304	-0.156832	-0.382945	0.0692817	5.02004	-1.47575	0.160279	0.210391	-6.75887	0.30487	0.086734	0.523005	5.00659	3.36772	0.013653	0.0365297	-4.06674
AFUA_1G09200	0.0789564	-0.0906103	0.248523	7.54682	0.990721	0.33722	0.383574	-8.18256	-0.111709	-0.282428	0.0590097	7.54682	-1.39223	0.183743	0.448292	-6.22676	0.190666	-0.049954	0.431285	7.54682	1.68595	0.112069	0.153302	-6.82665	-0.240288	-0.505075	0.0244988	7.55521	-2.18667	0.0685394	0.124169	-5.76985
AFUA_1G09210	-0.449021	-0.561617	-0.336425	7.04274	-8.48491	3.55583e-07	1.29726e-06	5.52695	-0.0718072	-0.185329	0.0417145	7.04274	-1.34584	0.197944	0.462892	-6.25626	-0.377214	-0.537104	-0.217323	7.04274	-5.01959	0.00014337	0.00041155	-0.259623	-0.00696217	-0.131239	0.117315	7.17502	-0.13499	0.896761	0.923573	-7.81981
AFUA_1G09220	0.017668	-0.131783	0.167119	4.63618	0.251532	0.804747	0.832512	-8.28961	0.0414572	-0.140664	0.223579	4.63618	0.484332	0.635005	0.817969	-6.51988	-0.0237892	-0.259382	0.211803	4.63618	-0.214844	0.832724	0.867758	-7.71916	0.545984	0.320449	0.771519	4.62205	5.83329	0.000884003	0.00537514	-1.0372
AFUA_1G09230	-0.103322	-0.279499	0.0728558	3.79503	-1.2478	0.23085	0.271765	-7.25996	0.0269647	-0.163712	0.217642	3.79503	0.300886	0.767548	0.89659	-6.44201	-0.130286	-0.389894	0.129321	3.79503	-1.06779	0.302161	0.366253	-6.95305	0.0902415	-0.0523773	0.23286	3.81126	1.52468	0.175064	0.257502	-6.68593
AFUA_1G09240	-0.230833	-0.340809	-0.120858	5.86015	-4.46588	0.000431875	0.000823499	-1.71285	0.0532119	-0.0612765	0.1677	5.86015	0.988897	0.338083	0.605652	-6.48222	-0.284045	-0.442797	-0.125293	5.86015	-3.80691	0.00166257	0.00358353	-2.59505	0.0780946	-0.0783312	0.23452	5.90658	1.20299	0.271535	0.36352	-7.07738
AFUA_1G09250	0.189435	0.108928	0.269942	7.14906	5.00647	0.000147106	0.000306289	-0.764102	0.0476886	-0.0337773	0.129155	7.14906	1.2455	0.231671	0.499639	-6.38533	0.141746	0.0272124	0.25628	7.14906	2.63319	0.0185718	0.0308807	-5.14754	-0.205875	-0.31102	-0.100729	7.09013	-4.71801	0.00274072	0.0114712	-2.3007
AFUA_1G09270	2.69532	2.53955	2.8511	5.16018	36.8149	2.29399e-16	2.29585e-14	27.9075	0.0895199	-0.11363	0.29267	5.16018	0.937577	0.363016	0.629624	-6.20024	2.6058	2.34981	2.8618	5.16018	21.6575	6.65743e-13	6.16312e-11	19.9764	0.228752	0.0768601	0.380644	4.46777	3.62893	0.00979465	0.0286263	-3.70536
AFUA_1G09280	0.617104	0.523054	0.711155	7.71331	13.9605	4.04673e-10	3.41345e-09	12.6343	-0.0599777	-0.156096	0.0361406	7.71331	-1.32766	0.203743	0.468109	-6.30781	0.677082	0.542605	0.81156	7.71331	10.7126	1.63145e-08	1.741e-07	9.18641	-0.0712335	-0.186851	0.0443844	7.57344	-1.48459	0.185095	0.26884	-6.73734
AFUA_1G09290	-0.0391313	-0.174321	0.0960582	7.90566	-0.615865	0.54703	0.592335	-8.50099	-0.00846728	-0.144112	0.127177	7.90566	-0.132814	0.89607	0.958328	-7.19853	-0.030664	-0.222173	0.160845	7.90566	-0.340678	0.737975	0.78583	-8.16586	-0.159786	-0.34467	0.0250983	7.91768	-2.08251	0.0794829	0.139062	-5.91967
AFUA_1G09300	-2.52072	-3.30219	-1.73925	0.555161	-6.86307	4.82526e-06	1.35261e-05	4.28895	-0.360095	-0.945827	0.225637	0.555161	-1.30804	0.210155	0.476988	-5.00727	-2.16063	-3.13724	-1.18401	0.555161	-4.70719	0.00026601	0.000708148	0.485095	-0.0917203	-0.39888	0.21544	1.31931	-0.71953	0.497207	0.58684	-7.54299
AFUA_1G09310	0.335974	0.161762	0.510186	4.72904	4.10329	0.000903416	0.00163387	-2.30211	0.0607929	-0.153511	0.275097	4.72904	0.603568	0.554967	0.771095	-6.46718	0.275181	-0.000999914	0.551363	4.72904	2.11997	0.0507362	0.075833	-5.66685	0.466372	0.263368	0.669376	4.64073	5.53575	0.00117708	0.00655937	-1.35781
AFUA_1G09320	0.320577	0.139499	0.501655	5.88363	3.76679	0.00180624	0.00310156	-3.1821	-0.0672498	-0.26194	0.127441	5.88363	-0.734938	0.473484	0.71567	-6.68735	0.387827	0.121944	0.653709	5.88363	3.1035	0.0071216	0.0131528	-4.04432	-0.0458407	-0.27389	0.182209	5.82433	-0.484362	0.644241	0.716403	-7.69734
AFUA_1G09330	-0.113284	-0.216995	-0.009573	8.0918	-2.32406	0.0342614	0.0469667	-6.24338	-0.106748	-0.210843	-0.00265212	8.0918	-2.18188	0.0450915	0.228888	-5.01932	-0.0065364	-0.153478	0.140405	8.0918	-0.094645	0.925824	0.94191	-8.22881	-0.162005	-0.259869	-0.064141	8.14705	-3.9889	0.00630358	0.0207578	-3.22223
AFUA_1G09350	-7.80552e-05	-0.154152	0.153996	6.38292	-0.00107789	0.999154	0.999154	-8.61829	0.123219	-0.0451939	0.291631	6.38292	1.5567	0.139965	0.390426	-5.85247	-0.123297	-0.351555	0.104961	6.38292	-1.14929	0.268072	0.331056	-7.42626	0.373684	0.115876	0.631492	6.35619	3.49266	0.0116327	0.0323637	-3.89282
AFUA_1G09360	-0.361703	-0.763262	0.0398561	1.21962	-1.91649	0.0741601	0.0957514	-5.5698	0.275404	-0.150412	0.701221	1.21962	1.37611	0.188582	0.453646	-4.94609	-0.637108	-1.2224	-0.0518131	1.21962	-2.31602	0.0348025	0.0540237	-4.40083	0.246714	-0.155629	0.649058	1.24926	1.47756	0.186909	0.27089	-6.74629
AFUA_1G09370	-0.11794	-0.213347	-0.0225318	6.41191	-2.63015	0.0186856	0.0267464	-5.54606	-0.0406946	-0.136642	0.0552532	6.41191	-0.902415	0.380813	0.642877	-6.67136	-0.077245	-0.212554	0.0580644	6.41191	-1.21464	0.242904	0.303415	-7.36153	-0.197432	-0.330867	-0.0639977	6.4507	-3.56531	0.0106097	0.0304748	-3.79257
AFUA_1G09380	-0.104051	-0.237759	0.0296571	4.74487	-1.65574	0.11812	0.14747	-6.95163	0.0275602	-0.117181	0.172301	4.74487	0.405131	0.690985	0.851345	-6.64392	-0.131611	-0.328659	0.0654365	4.74487	-1.4211	0.175332	0.22857	-6.77313	0.108822	0.00629377	0.211351	4.76395	2.55753	0.0406397	0.0825953	-5.2305
AFUA_1G09390	0.256246	0.129271	0.383222	5.45295	4.29381	0.0006122	0.00113776	-2.02718	-0.136642	-0.27997	0.00668536	5.45295	-2.02843	0.0602804	0.26001	-4.94334	0.392889	0.201406	0.584371	5.45295	4.3656	0.000529087	0.00129535	-1.35139	0.151519	-0.00400056	0.307039	5.41826	2.34763	0.0545656	0.103698	-5.53646
AFUA_1G09400	-0.000226458	-0.0779922	0.0775393	7.59751	-0.00619589	0.995136	0.995674	-8.69305	0.0249373	-0.0536979	0.103573	7.59751	0.674741	0.509901	0.741284	-6.95513	-0.0251638	-0.135758	0.0854301	7.59751	-0.484116	0.635155	0.692471	-8.09227	-0.0120648	-0.109842	0.0857122	7.59148	-0.297324	0.775624	0.825977	-7.77964
AFUA_1G09410	-0.035605	-0.11862	0.0474098	6.64788	-0.912557	0.37562	0.423803	-8.18712	-0.0923763	-0.176112	-0.00864011	6.64788	-2.34721	0.0327481	0.19717	-4.63351	0.0567713	-0.0611406	0.174683	6.64788	1.02441	0.321552	0.386719	-7.603	-0.23457	-0.334577	-0.134563	6.6792	-5.65184	0.00105132	0.00602171	-1.23135
AFUA_1G09420	-0.239732	-0.444685	-0.0347795	4.90729	-2.48873	0.0247819	0.034721	-5.50749	0.034249	-0.163685	0.232183	4.90729	0.368156	0.717797	0.866898	-6.75334	-0.273981	-0.558908	0.0109458	4.90729	-2.04593	0.0583372	0.085711	-5.8543	-0.286938	-0.503537	-0.0703403	4.95397	-3.19214	0.0171653	0.0433433	-4.31422
AFUA_1G09430	1.81387	1.56697	2.06077	2.80793	15.6313	7.97866e-11	8.20694e-10	15.0326	-0.15037	-0.511013	0.210273	2.80793	-0.887133	0.388729	0.649816	-5.64383	1.96424	1.52718	2.4013	2.80793	9.5622	7.50367e-08	6.24406e-07	8.38676	0.366295	0.120675	0.611914	2.4136	3.59348	0.01024	0.0296355	-3.75389
AFUA_1G09440	-0.016893	-0.0999145	0.0661285	10.192	-0.432933	0.6711	0.710216	-8.68524	-0.10426	-0.187907	-0.0206125	10.192	-2.65197	0.0178834	0.146025	-4.22178	0.0873669	-0.0304866	0.20522	10.192	1.57728	0.135164	0.180886	-7.08213	-0.0739704	-0.17346	0.0255195	10.2225	-1.79154	0.120241	0.191312	-6.32917
AFUA_1G09450	-0.0633748	-0.172424	0.0456749	6.53501	-1.23651	0.234901	0.276183	-7.82878	-0.0568316	-0.166978	0.0533152	6.53501	-1.0978	0.289256	0.556858	-6.49238	-0.00654321	-0.16154	0.148454	6.53501	-0.0898196	0.929595	0.945165	-8.12409	-0.200974	-0.327354	-0.0745952	6.56574	-3.83189	0.00762108	0.0238251	-3.43075
AFUA_1G09460	0.0308927	-0.0626669	0.124452	6.49159	0.70254	0.492885	0.540706	-8.3464	0.0126696	-0.0832488	0.108588	6.49159	0.281039	0.782443	0.902766	-7.04989	0.018223	-0.115769	0.152215	6.49159	0.289366	0.776183	0.819069	-8.07666	-0.104652	-0.22102	0.0117154	6.47921	-2.16703	0.0704795	0.126728	-5.7982
AFUA_1G09470	0.0475187	-0.0331803	0.128218	7.87431	1.25286	0.229054	0.269823	-7.90743	-0.0108716	-0.0924553	0.070712	7.87431	-0.283528	0.780569	0.90258	-7.16052	0.0583903	-0.0563625	0.173143	7.87431	1.08263	0.295726	0.359452	-7.62511	0.0141758	-0.0913421	0.119694	7.86516	0.323721	0.756456	0.810871	-7.77032
AFUA_1G09480	0.0900767	-0.0171645	0.197318	6.31289	1.78713	0.093725	0.119348	-7.0424	0.0826385	-0.0293555	0.194632	6.31289	1.56997	0.136853	0.386062	-5.84748	0.00743825	-0.147621	0.162497	6.31289	0.102065	0.92003	0.937756	-8.08793	0.00703677	-0.120412	0.134485	6.26981	0.133041	0.898241	0.924326	-7.82011
AFUA_1G09490	-0.240294	-0.327311	-0.153277	6.45203	-5.87545	2.8047e-05	6.77042e-05	1.01756	0.00863501	-0.0806162	0.0978862	6.45203	0.205851	0.839619	0.933683	-7.0645	-0.248929	-0.37358	-0.124278	6.45203	-4.24898	0.000670728	0.00160033	-1.7723	0.0158855	-0.0860145	0.117785	6.5088	0.375643	0.719305	0.780767	-7.74976
AFUA_1G09500	0.36705	0.258773	0.475326	7.52783	7.21266	2.67185e-06	7.9405e-06	3.38052	-0.036526	-0.146365	0.0733126	7.52783	-0.707541	0.48986	0.727356	-6.92684	0.403576	0.249341	0.55781	7.52783	5.56734	4.99102e-05	0.000162263	0.801484	-0.162262	-0.317033	-0.00748995	7.44476	-2.52623	0.0424554	0.0853951	-5.27616
AFUA_1G09510	0.251978	0.136173	0.367783	8.38876	4.62956	0.000310684	0.000608228	-1.60617	-0.316235	-0.438162	-0.194308	8.38876	-5.51843	5.47554e-05	0.0042572	1.6401	0.568213	0.400056	0.73637	8.38876	7.18952	2.77706e-06	1.30584e-05	3.77539	0.785322	0.65074	0.919905	8.40488	14.0607	4.68549e-06	0.000193859	4.81707
AFUA_1G09520	2.28064	2.13867	2.42261	3.43116	34.18	7.06041e-16	5.22894e-14	26.8135	-0.351597	-0.577188	-0.126005	3.43116	-3.31609	0.00459133	0.0729687	-1.98455	2.63224	2.36569	2.89878	3.43116	21.0116	1.04349e-12	7.80615e-11	19.4154	0.529565	0.41216	0.646971	2.95049	10.8687	2.29979e-05	0.000544162	3.05564
AFUA_1G09530	-0.29744	-0.419013	-0.175867	6.06186	-5.20554	9.97802e-05	0.000214443	-0.260937	0.101323	-0.0303303	0.232976	6.06186	1.6375	0.121909	0.364443	-5.6927	-0.398763	-0.577963	-0.219563	6.06186	-4.73458	0.000251867	0.00067658	-0.708926	0.375954	0.190254	0.561654	6.11246	4.87832	0.00230581	0.0101708	-2.10845
AFUA_1G09540	-0.30477	-0.409883	-0.199657	5.09655	-6.16907	1.63894e-05	4.154e-05	1.81695	0.0356873	-0.0736684	0.145043	5.09655	0.694346	0.497865	0.733572	-6.57992	-0.340458	-0.49214	-0.188775	5.09655	-4.77566	0.00023209	0.000629849	-0.443038	0.0679856	-0.0312824	0.167254	5.16498	1.65027	0.14682	0.224056	-6.5209
AFUA_1G09550	-0.419581	-0.510306	-0.328857	6.19094	-9.84006	5.12783e-08	2.31686e-07	7.66799	0.0706421	-0.0209313	0.162215	6.19094	1.64134	0.121102	0.363551	-5.74373	-0.490224	-0.619129	-0.361318	6.19094	-8.09148	6.49139e-07	3.78545e-06	5.45503	0.0155683	-0.0921741	0.123311	6.27869	0.34818	0.73886	0.797551	-7.761
AFUA_1G09560	0.206257	0.087503	0.325012	5.23459	3.69542	0.00209343	0.00355188	-3.22054	0.00813526	-0.124271	0.140542	5.23459	0.130727	0.897693	0.958523	-6.81298	0.198122	0.0202623	0.375982	5.23459	2.37006	0.0313158	0.049294	-5.34378	0.143914	-0.00188937	0.289716	5.18095	2.37839	0.0522483	0.100642	-5.49169
AFUA_1G09570	0.258743	0.157914	0.359571	5.59468	5.45993	6.11975e-05	0.000137852	0.320379	0.107333	-0.00453763	0.219204	5.59468	2.04137	0.0588382	0.256327	-4.95574	0.15141	0.000805753	0.302013	5.59468	2.13905	0.0489301	0.0734149	-5.83225	0.188294	0.0697168	0.306871	5.50382	3.82634	0.00767291	0.0239366	-3.43818
AFUA_1G09580	-0.938471	-1.2483	-0.628642	4.05421	-6.44469	1.00051e-05	2.63505e-05	2.59987	-0.284905	-0.594932	0.0251218	4.05421	-1.95526	0.0690559	0.27591	-4.81341	-0.653566	-1.09187	-0.215261	4.05421	-3.17262	0.00617586	0.011597	-3.49878	0.113458	-0.285804	0.512721	4.36958	0.684741	0.517496	0.604603	-7.56917
AFUA_1G09590	-1.11092	-1.28381	-0.938038	6.81736	-13.6718	5.44927e-10	4.35824e-09	12.4112	-0.0544617	-0.219726	0.110802	6.81736	-0.70116	0.493722	0.730863	-6.90495	-1.05646	-1.29563	-0.817293	6.81736	-9.39837	9.42788e-08	7.49172e-07	7.40319	-0.0895626	-0.310527	0.131402	7.10939	-0.976679	0.364145	0.458727	-7.31716
AFUA_1G09600	0.205697	0.125591	0.285804	7.21571	5.46345	6.07889e-05	0.000137006	0.136599	-0.0652184	-0.147638	0.0172013	7.21571	-1.68362	0.112527	0.352229	-5.78664	0.270916	0.155981	0.385851	7.21571	5.01518	0.000144614	0.000414638	-0.278824	0.00117132	-0.101776	0.104118	7.18041	0.0274164	0.978962	0.984679	-7.82988
AFUA_1G09610	-0.0842452	-0.190522	0.0220317	6.81002	-1.68659	0.111943	0.140185	-7.25213	0.131505	0.0232097	0.2398	6.81002	2.58367	0.0205103	0.156759	-4.20481	-0.21575	-0.367482	-0.064018	6.81002	-3.02537	0.00836333	0.0152109	-4.34254	-0.0269453	-0.178245	0.124354	6.79896	-0.429134	0.68188	0.748371	-7.72553
AFUA_1G09620	0.331639	0.230831	0.432447	6.5379	6.99964	3.82277e-06	1.09905e-05	3.07487	-0.0308516	-0.136957	0.0752535	6.5379	-0.618651	0.54524	0.76578	-6.88135	0.362491	0.216133	0.508848	6.5379	5.2697	8.81362e-05	0.000268727	0.300985	-0.0341668	-0.164396	0.0960624	6.46152	-0.632184	0.549145	0.634077	-7.60658
AFUA_1G09630	0.346672	0.25033	0.443014	8.07205	7.65607	1.29232e-06	4.15584e-06	4.12124	-0.0860664	-0.183793	0.0116599	8.07205	-1.87381	0.0801683	0.298655	-5.53444	0.432738	0.295508	0.569969	8.07205	6.70932	6.29065e-06	2.64708e-05	2.93338	-0.0872857	-0.230219	0.0556479	8.00689	-1.47149	0.188488	0.272646	-6.75401
AFUA_1G09640	0.89884	0.77254	1.02514	6.72437	15.142	1.26269e-10	1.21923e-09	13.9191	0.00676611	-0.128953	0.142485	6.72437	0.106072	0.916902	0.970221	-7.07757	0.892074	0.706678	1.07747	6.72437	10.2378	3.01459e-08	2.89481e-07	8.61841	0.0364447	-0.158369	0.231258	6.498	0.450778	0.667003	0.73575	-7.71486
AFUA_1G09650	-0.509391	-0.634267	-0.384515	5.15758	-8.67911	2.66008e-07	9.99013e-07	6.09644	0.0871313	-0.0477069	0.22197	5.15758	1.37488	0.188954	0.453853	-5.88591	-0.596522	-0.780303	-0.412741	5.15758	-6.90606	4.48296e-06	1.96687e-05	3.62597	0.361715	0.223046	0.500385	5.26575	6.28542	0.000583506	0.00414265	-0.571351
AFUA_1G09660	-0.369543	-0.454651	-0.284436	7.74108	-9.23851	1.18133e-07	4.86862e-07	6.65095	-0.0883143	-0.173854	-0.00277409	7.74108	-2.19667	0.0438317	0.226165	-4.98096	-0.281229	-0.401896	-0.160563	7.74108	-4.95881	0.000161548	0.000456826	-0.419115	-0.000775594	-0.0957726	0.0942214	7.85567	-0.0196731	0.984903	0.988372	-7.83009
AFUA_1G09670	0.0602941	-0.0434524	0.164041	6.36553	1.23653	0.234892	0.276183	-7.84708	0.00146723	-0.113939	0.116873	6.36553	0.0270505	0.978769	0.991894	-7.02809	0.0588269	-0.0963565	0.21401	6.36553	0.806557	0.432271	0.497722	-7.75667	0.418676	0.257606	0.579746	6.35026	6.26342	0.000595109	0.00420151	-0.593448
AFUA_1G09680	-0.127798	-0.274619	0.0190223	6.25066	-1.85201	0.0834035	0.10694	-6.92228	0.165827	0.0149216	0.316733	6.25066	2.33805	0.033339	0.197993	-4.58577	-0.293626	-0.50417	-0.0830815	6.25066	-2.96726	0.00942239	0.0169087	-4.38431	0.0264999	-0.195822	0.248822	6.24189	0.287217	0.783009	0.832467	-7.78301
AFUA_1G09690	0.373086	0.27702	0.469153	6.12922	8.2631	4.9809e-07	1.75995e-06	5.26294	-0.0588695	-0.161735	0.0439965	6.12922	-1.21765	0.241789	0.510324	-6.26351	0.431956	0.291208	0.572704	6.12922	6.5298	8.60892e-06	3.46104e-05	2.77239	-0.0379069	-0.172861	0.0970475	6.05109	-0.676829	0.522185	0.608886	-7.57497
AFUA_1G09700	0.150504	0.0200362	0.280971	5.35018	2.45442	0.0265242	0.0370359	-5.72659	0.088148	-0.0541122	0.230408	5.35018	1.31836	0.206765	0.472041	-5.99095	0.0623558	-0.130672	0.255384	5.35018	0.687323	0.502157	0.566572	-7.66716	0.111711	-0.0583247	0.281746	5.29255	1.58308	0.161347	0.241451	-6.60989
AFUA_1G09720	-0.509735	-0.675017	-0.344452	4.0656	-6.56179	8.13822e-06	2.17509e-05	2.78951	0.091313	-0.0811946	0.263821	4.0656	1.12623	0.277408	0.546988	-5.94217	-0.601048	-0.839956	-0.36214	4.0656	-5.35282	7.51089e-05	0.000233329	0.954766	0.176675	0.0208281	0.332522	4.16704	2.73165	0.0319268	0.0690962	-4.97683
AFUA_1G09730	0.117545	-0.0118706	0.246961	5.35099	1.93251	0.0720116	0.0931722	-6.63147	0.0580717	-0.0770627	0.193206	5.35099	0.91433	0.374717	0.636588	-6.45149	0.0594733	-0.127635	0.246582	5.35099	0.676289	0.508944	0.573094	-7.67752	-0.0920718	-0.256151	0.0720077	5.31049	-1.35214	0.222102	0.309422	-6.90224
AFUA_1G09750	-0.00313225	-0.530995	0.524731	1.62214	-0.0126252	0.99009	0.990893	-7.47631	-0.330888	-0.952154	0.290378	1.62214	-1.1332	0.274561	0.544309	-5.25878	0.327756	-0.487481	1.14299	1.62214	0.855403	0.405514	0.471392	-6.54293	0.201516	-0.413252	0.816285	1.69494	0.789854	0.457837	0.549446	-7.48675
AFUA_1G09754	-0.591588	-0.729529	-0.453647	4.94951	-9.12494	1.38899e-07	5.6459e-07	6.81056	-0.0564037	-0.209461	0.0966537	4.94951	-0.784075	0.444957	0.694159	-6.44726	-0.535184	-0.741228	-0.32914	4.94951	-5.52646	5.39281e-05	0.000173897	1.09268	0.450805	0.289629	0.611981	5.11376	6.73964	0.000393031	0.00323062	-0.127647
AFUA_1G09757	-0.363379	-0.545581	-0.181177	3.48424	-4.24338	0.000678437	0.00125153	-1.58899	0.0194317	-0.160641	0.199504	3.48424	0.229598	0.821443	0.922178	-6.42193	-0.382811	-0.638982	-0.12664	3.48424	-3.1795	0.00608876	0.0114421	-3.33585	-0.137406	-0.329343	0.0545322	3.5691	-1.72501	0.132123	0.205871	-6.42018
AFUA_1G09760	0.384785	0.278613	0.490957	5.97931	7.71105	1.18313e-06	3.82797e-06	4.36377	-0.0133833	-0.131437	0.10467	5.97931	-0.241207	0.812595	0.91767	-6.93441	0.398168	0.239395	0.556942	5.97931	5.33572	7.76156e-05	0.00024041	0.521282	0.168074	0.0077774	0.32837	5.88575	2.52653	0.0424375	0.0853931	-5.27572
AFUA_1G09770	0.103866	-0.0546381	0.262369	7.51905	1.39424	0.183149	0.220338	-7.71185	-0.180699	-0.339735	-0.0216637	7.51905	-2.4175	0.028529	0.182954	-4.57415	0.284565	0.0600303	0.509099	7.51905	2.69651	0.0163482	0.0276535	-5.04688	-0.377163	-0.62878	-0.125546	7.53849	-3.61192	0.0100057	0.0291282	-3.72863
AFUA_1G09780	0.193598	0.103591	0.283605	7.76273	4.57644	0.000345632	0.00067097	-1.67267	-0.0702579	-0.161384	0.0208686	7.76273	-1.64042	0.121295	0.363688	-5.88566	0.263856	0.135773	0.391939	7.76273	4.38307	0.000510669	0.00125607	-1.5986	-0.0763453	-0.205213	0.0525228	7.73135	-1.42753	0.200291	0.28486	-6.80936
AFUA_1G09790	0.410248	0.302589	0.517908	6.27802	8.10773	6.3296e-07	2.18033e-06	4.97804	-0.122313	-0.240525	-0.00410216	6.27802	-2.2015	0.0434272	0.225383	-4.79737	0.532562	0.372673	0.69245	6.27802	7.0869	3.29864e-06	1.51268e-05	3.75223	0.114026	-0.0483008	0.276353	6.20612	1.69263	0.138309	0.213711	-6.46403
AFUA_1G09800	-0.048031	-0.129916	0.0338538	8.80919	-1.24802	0.23077	0.271715	-7.94475	-0.036159	-0.118328	0.0460103	8.80919	-0.936291	0.363657	0.63044	-6.79001	-0.011872	-0.127876	0.104132	8.80919	-0.217749	0.8305	0.866049	-8.23628	-0.18009	-0.291371	-0.0688086	8.83035	-3.89956	0.00701927	0.0225042	-3.34045
AFUA_1G09810	-0.199712	-0.315664	-0.0837594	5.78979	-3.66461	0.00223121	0.00376324	-3.35876	-0.0647685	-0.183851	0.0543142	5.78979	-1.15723	0.264913	0.536149	-6.29953	-0.134943	-0.301153	0.0312663	5.78979	-1.72743	0.104201	0.144004	-6.55647	-0.070561	-0.214662	0.0735399	5.85562	-1.1799	0.279978	0.372266	-7.10336
AFUA_1G09820	0.052829	-0.0459098	0.151568	7.3762	1.13838	0.272459	0.316175	-8.02316	0.0824343	-0.0180387	0.182907	7.3762	1.74567	0.100895	0.334332	-5.70795	-0.0296053	-0.170475	0.111264	7.3762	-0.447155	0.661023	0.715618	-8.09966	0.0183141	-0.122948	0.159576	7.34246	0.312399	0.764655	0.816969	-7.77441
AFUA_1G09830	-0.151637	-0.242993	-0.0602799	8.02716	-3.53157	0.00293881	0.00486147	-3.84828	-0.0543366	-0.146288	0.037615	8.02716	-1.2573	0.227486	0.4945	-6.41345	-0.0973	-0.226919	0.0323192	8.02716	-1.59716	0.130658	0.17565	-6.97556	-0.0301452	-0.15921	0.0989199	8.07854	-0.562805	0.5927	0.671285	-7.65189
AFUA_1G09840	-0.376779	-0.48781	-0.265748	7.32872	-7.22015	2.63868e-06	7.8554e-06	3.4137	-0.0904593	-0.20053	0.0196118	7.32872	-1.74858	0.100378	0.333318	-5.71452	-0.28632	-0.442664	-0.129976	7.32872	-3.89649	0.001382	0.00303442	-2.59084	-0.318982	-0.461131	-0.176832	7.44583	-5.40714	0.00133663	0.00711654	-1.49998
AFUA_1G09850	-0.0601284	-0.1718	0.0515437	5.9636	-1.14562	0.269544	0.313136	-7.85079	0.0188672	-0.0955239	0.133258	5.9636	0.350929	0.730423	0.874881	-6.94437	-0.0789955	-0.238858	0.0808668	5.9636	-1.05138	0.309393	0.373979	-7.46985	-0.105145	-0.242534	0.0322438	5.97307	-1.8441	0.111594	0.18057	-6.25647
AFUA_1G09870	0.243433	0.148866	0.338	7.25456	5.47702	5.92384e-05	0.000133925	0.163419	0.0175641	-0.0792198	0.114348	7.25456	0.386123	0.704717	0.858552	-7.08964	0.225869	0.0905542	0.361183	7.25456	3.55154	0.00281977	0.0057291	-3.30136	-0.0438021	-0.18107	0.0934654	7.18934	-0.76891	0.46933	0.56008	-7.50396
AFUA_1G09880	0.466175	0.128011	0.804338	3.16563	2.9331	0.0101051	0.015239	-4.26558	-0.135303	-0.5244	0.253793	3.16563	-0.739869	0.470572	0.713566	-6.00409	0.601478	0.085968	1.11699	3.16563	2.48249	0.0250905	0.0404926	-4.60512	-0.0565267	-0.555424	0.44237	3.09964	-0.273018	0.793426	0.84018	-7.78754
AFUA_1G09890	-0.121183	-0.276543	0.0341771	6.05818	-1.65961	0.117329	0.146533	-7.19005	0.229978	0.0701385	0.389817	6.05818	3.0613	0.00776778	0.096843	-3.16639	-0.351161	-0.574063	-0.128259	6.05818	-3.35194	0.00426307	0.00829976	-3.57055	0.0485814	-0.118191	0.215354	6.02987	0.701929	0.507405	0.595916	-7.55638
AFUA_1G09900	-0.364527	-0.514611	-0.214442	4.14226	-5.16771	0.000107379	0.000228727	0.0658676	-0.0755372	-0.241982	0.0909078	4.14226	-0.965594	0.349251	0.616875	-6.0972	-0.28899	-0.513109	-0.0648707	4.14226	-2.74352	0.0148661	0.0254097	-4.37868	0.256801	0.111911	0.401691	4.25811	4.27076	0.00452579	0.0163423	-2.8568
AFUA_1G09910	-0.586641	-0.788148	-0.385133	3.26141	-6.1942	1.56615e-05	3.98863e-05	2.31459	0.111644	-0.102699	0.325987	3.26141	1.10823	0.284866	0.553536	-5.73949	-0.698285	-0.992476	-0.404094	3.26141	-5.05019	0.00013503	0.000391095	0.559561	0.287184	0.132082	0.442286	3.3829	4.4616	0.0036408	0.0140729	-2.61594
AFUA_1G09920	0.539486	0.393689	0.685283	4.84937	7.87292	9.144e-07	3.02323e-06	4.83608	-0.0180916	-0.189024	0.15284	4.84937	-0.225195	0.824805	0.923377	-6.68011	0.557578	0.332913	0.782243	4.84937	5.28049	8.63222e-05	0.000264502	0.640345	0.176442	-0.0274941	0.380379	4.71994	2.08476	0.0792284	0.138682	-5.91644
AFUA_1G09930	-0.180248	-0.255012	-0.105484	7.05174	-5.12959	0.000115643	0.000245161	-0.520698	0.0286014	-0.0490603	0.106263	7.05174	0.783582	0.445237	0.694159	-6.82755	-0.208849	-0.31665	-0.101049	7.05174	-4.12207	0.000869313	0.00201192	-2.10055	0.251778	0.155799	0.347757	7.08946	6.32108	0.00056524	0.00404852	-0.535657
AFUA_1G09940	-0.111404	-0.193907	-0.0289012	8.61932	-2.87301	0.0114254	0.0170083	-5.21079	0.118495	0.035774	0.201216	8.61932	3.04781	0.00798632	0.0982503	-3.39225	-0.229899	-0.34673	-0.113068	8.61932	-4.18681	0.000761483	0.00179261	-2.0363	-0.0841001	-0.187259	0.019059	8.61708	-1.96443	0.0940354	0.158351	-6.08774
AFUA_1G09950	0.0957248	-0.00929166	0.200741	6.22162	1.93942	0.0711024	0.0920762	-6.79436	0.0847816	-0.0278741	0.197437	6.22162	1.60123	0.129752	0.376693	-5.77468	0.0109432	-0.143069	0.164955	6.22162	0.15118	0.881807	0.906785	-8.06536	0.163232	0.00266471	0.3238	6.17782	2.44961	0.0472665	0.0930753	-5.38792
AFUA_1G09960	0.093886	-0.0106573	0.198429	5.88359	1.91077	0.0749411	0.0966754	-6.77762	0.0779107	-0.032654	0.188475	5.88359	1.49929	0.154132	0.410251	-5.87033	0.0159753	-0.136189	0.168139	5.88359	0.223378	0.826194	0.862045	-7.99449	0.02868	-0.105695	0.163055	5.83982	0.514289	0.624301	0.699059	-7.68074
AFUA_1G09970	-0.177492	-0.278053	-0.0769321	8.49168	-3.75541	0.00184922	0.00316874	-3.39714	-0.112493	-0.213065	-0.01192	8.49168	-2.37984	0.0307209	0.190872	-4.67909	-0.0649998	-0.207222	0.0772228	8.49168	-0.972406	0.34596	0.411506	-7.76014	-0.226342	-0.327776	-0.124908	8.56417	-5.37689	0.00137763	0.0072613	-1.53376
AFUA_1G09980	-0.23271	-0.395661	-0.0697587	4.20076	-3.03852	0.00814036	0.0124535	-4.32553	0.15672	-0.0244379	0.337879	4.20076	1.84065	0.0851336	0.307111	-4.9851	-0.38943	-0.633093	-0.145768	4.20076	-3.40052	0.00385518	0.00759751	-3.06891	0.313754	0.138134	0.489374	4.21758	4.3049	0.00435128	0.0159296	-2.81332
AFUA_1G10012	-0.244061	-0.365945	-0.122177	7.30189	-4.26046	0.000655216	0.00121253	-2.3033	0.154338	0.0315842	0.277093	7.30189	2.67511	0.0170694	0.143166	-4.07491	-0.3984	-0.571386	-0.225413	7.30189	-4.90017	0.000181343	0.000507954	-0.518839	-0.0120084	-0.167747	0.143731	7.32398	-0.185796	0.858347	0.892074	-7.81044
AFUA_1G10030	-0.594801	-0.851653	-0.337949	2.91884	-4.92712	0.000171952	0.00035345	-0.0584106	0.0772142	-0.193101	0.347529	2.91884	0.607759	0.552255	0.769231	-6.07108	-0.672016	-1.0449	-0.299131	2.91884	-3.8345	0.00157051	0.00340743	-1.83376	0.246356	-0.0820574	0.57477	3.05644	1.80755	0.11754	0.187852	-6.3071
AFUA_1G10040	0.340484	0.248746	0.432221	7.83307	7.89687	8.80455e-07	2.92537e-06	4.53396	-0.000929325	-0.0935645	0.0917059	7.83307	-0.021345	0.983246	0.993232	-7.20215	0.341413	0.21104	0.471786	7.83307	5.57183	4.94877e-05	0.000161031	0.798112	-0.175996	-0.296684	-0.055308	7.74754	-3.51388	0.0113232	0.031729	-3.86347
AFUA_1G10050	-0.221504	-0.308563	-0.134444	8.2257	-5.41339	6.68814e-05	0.000149464	0.00624223	-0.0561731	-0.143666	0.0313193	8.2257	-1.36604	0.191656	0.456448	-6.28534	-0.16533	-0.288758	-0.0419033	8.2257	-2.85001	0.0119739	0.0209164	-4.77035	-0.0440607	-0.16131	0.0731882	8.29501	-0.905505	0.397963	0.491629	-7.38506
AFUA_1G10060	0.279698	-0.0212385	0.580635	1.94474	1.97751	0.0662723	0.0863745	-5.68907	-0.0662332	-0.404597	0.272131	1.94474	-0.416482	0.682837	0.845758	-5.87566	0.345931	-0.106896	0.798759	1.94474	1.6254	0.124477	0.168626	-5.7204	0.0128416	-0.306112	0.331795	1.88936	0.0970155	0.925678	0.944423	-7.82489
AFUA_1G10080	1.40578	1.23621	1.57536	5.29167	17.6382	1.37583e-11	1.8507e-10	16.4326	-1.1832e-05	-0.206737	0.206714	5.29167	-0.000121778	0.999904	0.999924	-6.7633	1.4058	1.13842	1.67318	5.29167	11.1866	9.02481e-09	1.05923e-07	10.1134	0.162953	-0.1202	0.446107	4.93987	1.38672	0.211845	0.298104	-6.85997
AFUA_1G10090	-0.0975958	-0.262425	0.0672336	5.63491	-1.2598	0.226606	0.267109	-7.66281	0.070036	-0.101254	0.241326	5.63491	0.86995	0.39776	0.658429	-6.55115	-0.167632	-0.405348	0.0700842	5.63491	-1.50038	0.153851	0.203033	-6.85862	0.00143356	-0.126123	0.128991	5.6431	0.0270807	0.979219	0.984804	-7.82989
AFUA_1G10100	-0.00227545	-0.205762	0.201211	3.25108	-0.0237923	0.981326	0.984103	-7.89793	-0.147961	-0.369279	0.0733573	3.25108	-1.42244	0.17495	0.438322	-5.35805	0.145686	-0.154962	0.446333	3.25108	1.03101	0.318546	0.383478	-6.83879	-0.0470725	-0.268979	0.174834	3.28317	-0.511146	0.62638	0.700339	-7.68252
AFUA_1G10110	-0.71419	-0.923631	-0.50475	2.06796	-7.25533	2.48867e-06	7.45896e-06	4.40499	-0.212705	-0.508526	0.0831158	2.06796	-1.52987	0.146444	0.399234	-4.82487	-0.501485	-0.863943	-0.139027	2.06796	-2.94378	0.00988664	0.0176538	-3.39921	1.21884	1.0931	1.34458	2.29249	23.3566	1.9194e-07	3.38455e-05	8.21598
AFUA_1G10130	0.404121	0.28876	0.519482	10.674	7.45344	1.79528e-06	5.57243e-06	3.68951	-0.156918	-0.27325	-0.0405871	10.674	-2.87	0.0114957	0.119348	-3.81095	0.561039	0.397207	0.724872	10.674	7.28613	2.36464e-06	1.13865e-05	3.8666	-0.300852	-0.4521	-0.149605	10.6123	-4.79307	0.0025266	0.0108291	-2.21023
AFUA_1G10190	-0.100515	-0.196079	-0.00495107	6.39386	-2.2379	0.0404907	0.0548217	-6.28268	0.001007	-0.0965556	0.0985696	6.39386	0.021961	0.982763	0.99312	-7.08028	-0.101522	-0.238091	0.0350463	6.39386	-1.58167	0.134158	0.179738	-6.87489	-0.089837	-0.190046	0.0103718	6.41672	-2.16022	0.0711649	0.127676	-5.80802
AFUA_1G10200	-0.252675	-0.352339	-0.153012	7.051	-5.39428	6.93717e-05	0.000154145	0.0130053	-0.133635	-0.23554	-0.0317296	7.051	-2.79015	0.0135246	0.130097	-3.82814	-0.119041	-0.26158	0.0234982	7.051	-1.77691	0.0954486	0.133125	-6.65688	0.0357671	-0.0972462	0.16878	7.14651	0.647942	0.539532	0.625121	-7.59564
AFUA_1G10210	0.516437	0.392112	0.640761	6.74572	8.83824	2.10394e-07	8.14521e-07	6.12217	-0.029703	-0.152516	0.0931101	6.74572	-0.514588	0.614188	0.809052	-6.99935	0.54614	0.371384	0.720895	6.74572	6.64931	6.98276e-06	2.87621e-05	2.90509	-0.576335	-0.693037	-0.459633	6.62258	-11.9	1.31806e-05	0.000378286	3.67505
AFUA_1G10220	-0.420673	-0.536124	-0.305222	6.8952	-7.75265	1.10698e-06	3.6084e-06	4.34894	-0.0727576	-0.188817	0.0433018	6.8952	-1.33384	0.201759	0.466706	-6.26015	-0.347915	-0.511619	-0.184212	6.8952	-4.52189	0.000385726	0.00098168	-1.2619	-0.0638758	-0.206117	0.0783657	7.01987	-1.08208	0.318246	0.411771	-7.20976
AFUA_1G10230	-1.24517	-1.53615	-0.954178	2.27385	-9.10451	1.43027e-07	5.79147e-07	7.60193	0.234313	0.0295076	0.439119	2.27385	2.43422	0.0276042	0.180598	-3.7108	-1.47948	-1.83532	-1.12364	2.27385	-8.84633	2.07918e-07	1.43911e-06	7.40354	-0.754464	-0.946881	-0.562048	2.52935	-9.44811	5.38606e-05	0.000927655	2.10425
AFUA_1G10260	4.333	3.43866	5.22734	-1.45268	10.3084	2.74787e-08	1.34207e-07	9.44112	-0.753792	-2.17184	0.664257	-1.45268	-1.13101	0.275457	0.545026	-4.68391	5.08679	3.41028	6.76331	-1.45268	6.45566	9.81262e-06	3.90292e-05	3.57227	0.462598	-0.063739	0.988935	-2.38002	2.11781	0.075588	0.133893	-5.86903
AFUA_1G10270	0.140016	0.0432027	0.23683	5.55355	3.07713	0.00751889	0.0115649	-4.55323	-0.117121	-0.223582	-0.0106607	5.55355	-2.34073	0.0331653	0.197287	-4.43012	0.257137	0.113239	0.401036	5.55355	3.80202	0.00167945	0.0036136	-2.544	0.0892137	-0.0330857	0.211513	5.54635	1.75774	0.126142	0.198641	-6.37556
AFUA_1G10280	0.742473	0.643896	0.84105	5.71933	16.0254	5.56333e-11	6.03251e-10	14.9014	-0.0317227	-0.143332	0.0798872	5.71933	-0.604744	0.554206	0.770644	-6.71327	0.774196	0.625286	0.923106	5.71933	11.0619	1.0525e-08	1.19736e-07	9.86034	0.074117	-0.0338293	0.182063	5.5421	1.65447	0.145955	0.223059	-6.51529
AFUA_1G10290	-0.159259	-0.250463	-0.0680555	7.8341	-3.71532	0.00200903	0.00341885	-3.45855	-0.0914716	-0.182968	2.53498e-05	7.8341	-2.12708	0.050056	0.237181	-5.10698	-0.0677877	-0.196977	0.0614014	7.8341	-1.11642	0.281454	0.344765	-7.58709	-0.152161	-0.272574	-0.0317484	7.89671	-3.04494	0.0208677	0.0505384	-4.52417
AFUA_1G10310	-0.602425	-0.689572	-0.515279	8.0933	-14.7081	1.91822e-10	1.77801e-09	13.4234	-0.170988	-0.257578	-0.0843982	8.0933	-4.20148	0.000738997	0.0274614	-1.01429	-0.431437	-0.554288	-0.308586	8.0933	-7.47211	1.74132e-06	8.72547e-06	4.27411	-0.239477	-0.355098	-0.123855	8.28657	-4.99084	0.0020468	0.00936296	-1.97571
AFUA_1G10320	0.114035	0.0170312	0.211038	6.88669	2.50123	0.0241743	0.0339273	-5.86353	-0.157204	-0.257516	-0.0568927	6.88669	-3.3344	0.00442063	0.0715142	-2.71893	0.271239	0.131697	0.410781	6.88669	4.13571	0.000845373	0.00196634	-2.05821	-0.0659917	-0.19922	0.0672363	6.89739	-1.19355	0.274959	0.367041	-7.08803
AFUA_1G10330	0.335239	0.242561	0.427918	6.06554	7.69629	1.21146e-06	3.91452e-06	4.34477	0.0553115	-0.043062	0.153685	6.06554	1.1963	0.249774	0.518547	-6.28262	0.279928	0.144774	0.415082	6.06554	4.40678	0.000486716	0.00120556	-1.38119	-0.0404234	-0.142471	0.0616245	5.97006	-0.954502	0.374436	0.468734	-7.33873
AFUA_1G10340	-0.644386	-0.816454	-0.472317	4.77497	-7.96798	7.87224e-07	2.65008e-06	5.04786	-0.0862788	-0.269691	0.0971335	4.77497	-1.00088	0.332442	0.601237	-6.23463	-0.558107	-0.809598	-0.306616	4.77497	-4.72171	0.000258412	0.000691401	-0.480743	0.282397	0.0272719	0.537523	4.95669	2.6672	0.0348968	0.0737783	-5.07064
AFUA_1G10350	-0.311298	-0.38109	-0.241505	10.9377	-9.49009	8.29382e-08	3.55052e-07	6.92057	-0.0444986	-0.113742	0.0247443	10.9377	-1.36734	0.191257	0.455891	-6.38365	-0.266799	-0.365113	-0.168485	10.9377	-5.77396	3.38625e-05	0.000115198	1.08526	-0.369169	-0.471079	-0.267259	11.0266	-8.72884	8.66177e-05	0.00124561	1.57145
AFUA_1G10355	-0.00117239	-0.14874	0.146395	5.35875	-0.0169039	0.986732	0.987799	-8.42554	-0.0329375	-0.190951	0.125076	5.35875	-0.443506	0.663602	0.837312	-6.76753	0.0317651	-0.18444	0.24797	5.35875	0.3126	0.758801	0.80373	-7.86729	0.0278006	-0.12373	0.179332	5.36989	0.44208	0.672963	0.740167	-7.71921
AFUA_1G10360	-0.244104	-0.361498	-0.12671	6.48889	-4.42419	0.000469861	0.0008902	-1.89702	0.0498744	-0.0714973	0.171246	6.48889	0.874308	0.395457	0.65624	-6.69313	-0.293979	-0.462835	-0.125122	6.48889	-3.70427	0.00205546	0.00432733	-2.90922	0.0908529	-0.0613422	0.243048	6.53927	1.43842	0.197305	0.281868	-6.79573
AFUA_1G10370	0.00184484	-0.215731	0.219421	4.16089	0.0180407	0.985839	0.987306	-8.07782	0.201436	-0.00453163	0.407403	4.16089	2.08086	0.0546302	0.245447	-4.65556	-0.199591	-0.499193	0.100012	4.16089	-1.41742	0.176387	0.229743	-6.63063	-0.378263	-0.634894	-0.121632	4.10546	-3.55167	0.0107941	0.0307938	-3.81134
AFUA_1G10380	-1.84934	-2.06784	-1.63084	8.62026	-18.008	1.01527e-11	1.43769e-10	16.5311	-0.0903513	-0.297933	0.117231	8.62026	-0.926082	0.36877	0.634234	-6.81818	-1.75899	-2.06037	-1.4576	8.62026	-12.4178	2.1192e-09	3.22275e-08	11.3028	-0.630215	-0.913805	-0.346625	9.10441	-5.35483	0.00140841	0.00737672	-1.55845
AFUA_1G10390	-3.52982	-3.965	-3.09464	5.63127	-17.2579	1.89216e-11	2.42027e-10	16.4645	0.01665	-0.204728	0.238028	5.63127	0.160024	0.874954	0.949454	-7.13851	-3.54647	-4.03472	-3.05822	5.63127	-15.4546	9.40322e-11	2.5232e-09	14.9479	-1.0293	-1.31398	-0.744618	6.50977	-8.71223	8.76078e-05	0.00125518	1.55869
AFUA_1G10400	0.131588	0.0128467	0.25033	7.50924	2.35786	0.0320728	0.0441753	-6.16704	-0.0985296	-0.21956	0.022501	7.50924	-1.73211	0.103344	0.337313	-5.73394	0.230118	0.0605657	0.39967	7.50924	2.88769	0.0110879	0.0195331	-4.6688	0.0102961	-0.164178	0.18477	7.50022	0.142197	0.891291	0.918961	-7.81866
AFUA_1G10410	0.339318	0.242731	0.435905	6.27453	7.47468	1.73402e-06	5.40495e-06	3.92896	0.0296629	-0.074508	0.133834	6.27453	0.605859	0.553484	0.76999	-6.83832	0.309655	0.167597	0.451714	6.27453	4.63783	0.000305577	0.000799401	-0.937431	0.0900049	-0.0485873	0.228597	6.18223	1.56486	0.165515	0.246393	-6.63375
AFUA_1G10420	2.32881	1.98019	2.67744	1.16953	14.2129	3.13347e-10	2.73661e-09	13.8447	0.108143	-0.410029	0.626314	1.16953	0.444046	0.66322	0.837193	-5.51457	2.22067	1.59614	2.8452	1.16953	7.56544	1.49602e-06	7.65161e-06	5.54368	0.538318	0.323517	0.75312	0.554911	6.0388	0.000729816	0.00474146	-0.822349
AFUA_1G10430	-0.171588	-0.298266	-0.0449103	5.90998	-2.88198	0.011218	0.01674	-4.96469	-0.00356853	-0.129511	0.122374	5.90998	-0.0602868	0.952707	0.982984	-7.01324	-0.168019	-0.34665	0.0106106	5.90998	-2.00129	0.0634101	0.0924258	-6.13612	-0.231935	-0.394327	-0.0695431	5.95104	-3.44152	0.0124172	0.0341486	-3.96377
AFUA_1G10440	-0.111661	-0.277283	0.0539624	7.04323	-1.43444	0.171553	0.207602	-7.63028	-0.123998	-0.290344	0.0423481	7.04323	-1.58601	0.133168	0.381674	-5.93223	0.0123375	-0.222401	0.247076	7.04323	0.111827	0.912413	0.93166	-8.17809	-0.252675	-0.479965	-0.0253845	7.10305	-2.67873	0.0343445	0.072777	-5.05384
AFUA_1G10450	0.685457	0.583887	0.787027	6.19636	14.3588	2.70741e-10	2.40709e-09	13.1767	0.0281387	-0.0812274	0.137505	6.19636	0.547426	0.591977	0.79366	-6.85716	0.657319	0.508062	0.806575	6.19636	9.37018	9.80849e-08	7.73607e-07	7.44375	-0.0573905	-0.197886	0.0831045	6.01726	-0.9843	0.36066	0.455266	-7.30966
AFUA_1G10460	-0.484504	-0.692346	-0.276662	3.60858	-4.95986	0.000161217	0.000333047	-0.155276	0.144134	-0.0621532	0.350421	3.60858	1.48661	0.157416	0.415772	-5.4075	-0.628638	-0.921473	-0.335803	3.60858	-4.56753	0.000351878	0.000905493	-0.50864	0.00369017	-0.215128	0.222509	3.6963	0.040636	0.968823	0.976969	-7.82936
AFUA_1G10470	0.707462	0.593373	0.82155	6.62786	13.1937	9.02847e-10	6.79521e-09	11.8523	0.00235344	-0.119279	0.123986	6.62786	0.0411677	0.967694	0.989199	-7.0792	0.705108	0.538343	0.871874	6.62786	8.9961	1.67202e-07	1.19297e-06	6.82776	-0.0187404	-0.181011	0.14353	6.45026	-0.278283	0.789558	0.837939	-7.78589
AFUA_1G10480	0.203316	0.0538402	0.352792	4.15974	2.89404	0.0109451	0.0163724	-4.66178	0.194076	0.00546639	0.382686	4.15974	2.18934	0.0444523	0.227265	-4.33828	0.00923989	-0.231419	0.249899	4.15974	0.0816899	0.935952	0.950987	-7.61313	0.610564	0.402457	0.818672	4.06672	7.06956	0.000298783	0.00270784	0.180392
AFUA_1G10490	-0.249526	-0.359089	-0.139962	5.90269	-4.84567	0.000201983	0.000409271	-0.928118	-0.157636	-0.268366	-0.0469069	5.90269	-3.02899	0.00830131	0.0998345	-3.2163	-0.0918893	-0.247662	0.0638835	5.90269	-1.2551	0.228261	0.287402	-7.23045	-0.173752	-0.319221	-0.0282826	6.00346	-2.8781	0.026131	0.0595995	-4.76441
AFUA_1G10497	-0.0823683	-0.256136	0.0913991	5.09072	-1.00855	0.328865	0.374703	-7.84164	0.110026	-0.0754784	0.295529	5.09072	1.26196	0.225848	0.492675	-6.01742	-0.192394	-0.446573	0.0617849	5.09072	-1.61048	0.12771	0.172407	-6.58677	0.105839	-0.142154	0.353833	5.08245	1.02838	0.341012	0.435137	-7.26546
AFUA_1G10510	-0.026833	-0.129207	0.0755411	10.0345	-0.557677	0.585126	0.629313	-8.61493	-0.0403902	-0.143381	0.062601	10.0345	-0.834411	0.416878	0.673041	-6.92229	0.0135572	-0.131659	0.158773	10.0345	0.198637	0.84516	0.877753	-8.28346	-0.0851249	-0.210637	0.0403867	10.0515	-1.63426	0.150165	0.227707	-6.54225
AFUA_1G10525	0.0555141	-0.0206054	0.131634	6.83243	1.55171	0.141151	0.173735	-7.46854	0.0108472	-0.0695431	0.0912376	6.83243	0.287091	0.777891	0.902425	-7.07249	0.0446668	-0.0660435	0.155377	6.83243	0.858422	0.403897	0.469881	-7.77686	0.208739	0.109947	0.307531	6.81604	5.09131	0.00184291	0.00874899	-1.8587
AFUA_1G10540	-0.0299006	-0.122026	0.062225	6.27113	-0.690563	0.500175	0.547816	-8.33359	0.114814	0.0180825	0.211546	6.27113	2.5254	0.0230398	0.164492	-4.23184	-0.144715	-0.278297	-0.0111327	6.27113	-2.30499	0.0355576	0.0549885	-5.66054	0.103566	0.00478881	0.202343	6.25086	2.52644	0.0424429	0.0853931	-5.27586
AFUA_1G10550	0.0659975	-0.105888	0.237883	4.01865	0.816944	0.426489	0.473621	-7.81215	-0.0889413	-0.295444	0.117561	4.01865	-0.916394	0.373668	0.635738	-6.06994	0.154939	-0.113739	0.423617	4.01865	1.22696	0.238367	0.298201	-6.82609	0.352773	0.11387	0.591676	4.02276	3.55813	0.0107063	0.0306906	-3.80245
AFUA_1G10560	-0.21418	-0.36231	-0.0660515	7.10228	-3.07641	0.00753011	0.0115797	-4.74163	-0.0437058	-0.193225	0.105813	7.10228	-0.621939	0.543132	0.764846	-6.96459	-0.170475	-0.380946	0.0399963	7.10228	-1.72334	0.104954	0.144854	-6.7445	-0.103156	-0.287831	0.0815195	7.16818	-1.34596	0.223979	0.311392	-6.90973
AFUA_1G10570	0.061924	-0.053016	0.176864	4.8526	1.14628	0.269276	0.312874	-7.6487	-0.127657	-0.252199	-0.00311463	4.8526	-2.18088	0.0451777	0.229169	-4.58159	0.189581	0.0201053	0.359057	4.8526	2.38008	0.0307067	0.0484878	-5.24448	-0.0184732	-0.129106	0.0921597	4.8721	-0.402352	0.700505	0.764506	-7.73805
AFUA_1G10580	1.47256	1.36717	1.57794	7.95171	29.7305	5.79807e-15	2.92112e-13	24.3659	-0.220547	-0.334992	-0.106103	7.95171	-4.10026	0.000909055	0.0300556	-1.17187	1.6931	1.53753	1.84868	7.95171	23.1553	2.46058e-13	2.84735e-11	20.8109	0.789634	0.62626	0.953008	7.63931	11.6464	1.50503e-05	0.000412823	3.5277
AFUA_1G10590	1.53633	1.04405	2.0286	0.563595	6.64017	7.095e-06	1.91702e-05	3.66167	0.00380969	-0.714679	0.722298	0.563595	0.0112817	0.991144	0.996205	-5.50508	1.53252	0.661564	2.40347	0.563595	3.74382	0.00189407	0.00402856	-1.43378	0.684693	-0.104539	1.47392	0.165162	2.09045	0.0785897	0.13776	-5.9083
AFUA_1G10600	0.119247	0.00369323	0.234801	6.183	2.19567	0.0439157	0.0590379	-6.33514	0.0329694	-0.0877368	0.153676	6.183	0.581147	0.569598	0.780261	-6.85832	0.0862779	-0.0808231	0.253379	6.183	1.09856	0.288933	0.352179	-7.45496	-0.0389786	-0.204098	0.12614	6.14408	-0.568824	0.588844	0.668231	-7.64815
AFUA_1G10610	-0.315844	-0.510954	-0.120734	4.94384	-3.44427	0.00352125	0.00574161	-3.65899	0.477699	0.267257	0.688142	4.94384	4.82976	0.000208449	0.0123502	0.618514	-0.793543	-1.08052	-0.50657	4.94384	-5.88346	2.76345e-05	9.695e-05	1.78715	0.391382	0.072789	0.709976	4.90284	2.96014	0.0233844	0.0548227	-4.64601
AFUA_1G10620	0.191384	0.0937965	0.288972	6.353	4.17268	0.000783793	0.00143257	-2.41852	-0.0345648	-0.140373	0.0712439	6.353	-0.695051	0.497436	0.73341	-6.78907	0.225949	0.0820086	0.369889	6.353	3.33989	0.00437072	0.00849371	-3.63815	0.171373	0.0247781	0.317967	6.3144	2.8169	0.0284038	0.06338	-4.85304
AFUA_1G10630	0.220257	0.126547	0.313967	10.8146	5.00089	0.000148727	0.000309402	-0.908149	-0.0719338	-0.165929	0.0220611	10.8146	-1.62829	0.123859	0.367214	-6.01308	0.292191	0.159463	0.424918	10.8146	4.68392	0.000278664	0.000736802	-1.08477	-0.327836	-0.460204	-0.195469	10.7772	-5.96792	0.000779259	0.00494532	-0.895849
AFUA_1G10640	0.0890958	-0.0524077	0.230599	5.38351	1.33966	0.199901	0.238285	-7.52841	0.0413179	-0.110817	0.193453	5.38351	0.577849	0.571766	0.781047	-6.69861	0.0477778	-0.159992	0.255547	5.38351	0.48927	0.631585	0.688782	-7.7968	0.046746	-0.0529663	0.146458	5.35422	1.12965	0.299127	0.392512	-7.15878
AFUA_1G10645	-0.0746511	-0.210835	0.0615325	4.28048	-1.16631	0.261332	0.304552	-7.50841	0.0234353	-0.131315	0.178185	4.28048	0.322213	0.751649	0.887549	-6.53725	-0.0980864	-0.304226	0.108053	4.28048	-1.0124	0.327079	0.391966	-7.13589	0.276187	0.103829	0.448545	4.29065	3.86117	0.00735394	0.0232253	-3.3916
AFUA_1G10650	1.3083	1.17671	1.4399	7.5426	21.1533	9.44463e-13	1.85045e-11	19.0376	-0.0463519	-0.182904	0.0902006	7.5426	-0.722224	0.481042	0.720153	-6.90086	1.35465	1.16501	1.54429	7.5426	15.1986	1.19663e-10	3.05596e-09	14.3599	-0.131855	-0.329653	0.0659439	7.22611	-1.60628	0.156185	0.235343	-6.57935
AFUA_1G10660	-0.503887	-0.649899	-0.357875	5.05377	-7.34258	2.15387e-06	6.54282e-06	3.97293	0.0402412	-0.102691	0.183173	5.05377	0.599025	0.557916	0.771889	-6.66345	-0.544128	-0.748454	-0.339802	5.05377	-5.66607	4.14362e-05	0.000137551	1.33894	-0.104267	-0.281318	0.0727839	5.16797	-1.41905	0.202645	0.287562	-6.81995
AFUA_1G10670	0.437438	0.346214	0.528662	7.40096	10.2026	3.15765e-08	1.51167e-07	8.04841	-0.0245581	-0.117831	0.0687147	7.40096	-0.560202	0.583445	0.788762	-7.01196	0.461996	0.331529	0.592463	7.40096	7.53428	1.57361e-06	7.99876e-06	4.40733	-0.082714	-0.20475	0.0393222	7.29771	-1.6332	0.15039	0.227955	-6.54366
AFUA_1G10690	-0.320353	-0.407798	-0.232907	7.01639	-7.7946	1.03537e-06	3.39139e-06	4.41147	0.039719	-0.0476748	0.127113	7.01639	0.96699	0.348575	0.61647	-6.68396	-0.360072	-0.483702	-0.236441	7.01639	-6.19681	1.55877e-05	5.85706e-05	2.0384	-0.14039	-0.263083	-0.0176966	7.08641	-2.75717	0.030826	0.0673184	-4.93974
AFUA_1G10700	-0.0858419	-0.197388	0.0257041	6.05083	-1.63738	0.121933	0.151745	-7.23212	-0.0481058	-0.164969	0.0687572	6.05083	-0.87584	0.394649	0.655624	-6.6175	-0.0377361	-0.199289	0.123817	6.05083	-0.496988	0.626258	0.683878	-7.92202	0.0147374	-0.14021	0.169685	6.08621	0.229184	0.825867	0.865238	-7.80012
AFUA_1G10710	-0.00673182	-0.113362	0.0998983	6.67672	-0.134325	0.894895	0.910033	-8.6236	-0.106646	-0.216687	0.00339596	6.67672	-2.06201	0.0566032	0.25087	-5.12908	0.0999138	-0.0533152	0.253143	6.67672	1.38736	0.185195	0.239447	-7.18095	-0.0635229	-0.176655	0.0496097	6.70451	-1.35298	0.221847	0.309299	-6.90122
AFUA_1G10720	-0.0775964	-0.189593	0.0344002	5.75092	-1.47415	0.160703	0.195462	-7.42312	0.00302677	-0.117205	0.123258	5.75092	0.0535629	0.957976	0.985111	-6.94512	-0.0806232	-0.244937	0.0836902	5.75092	-1.04398	0.312698	0.377296	-7.4369	0.135686	0.0342962	0.237075	5.77202	3.2247	0.0164463	0.0419034	-4.26807
AFUA_1G10730	0.776128	0.418715	1.13354	1.27377	4.62027	0.000316523	0.000617863	-0.318659	-0.183573	-0.623208	0.256062	1.27377	-0.888425	0.388056	0.649753	-5.38073	0.959701	0.393112	1.52629	1.27377	3.6039	0.00253003	0.00520482	-1.88705	0.0974351	-0.181459	0.376329	1.11596	0.84183	0.430174	0.522788	-7.44242
AFUA_1G10740	-0.290975	-0.436987	-0.144963	4.43688	-4.24005	0.000683055	0.00125932	-1.86816	0.0484737	-0.102129	0.199077	4.43688	0.684821	0.503692	0.738097	-6.4376	-0.339449	-0.549212	-0.129685	4.43688	-3.44309	0.00352988	0.00702372	-3.04456	0.00010951	-0.140785	0.141004	4.50058	0.00187287	0.998563	0.998563	-7.83031
AFUA_1G10750	-0.298584	-0.414167	-0.183001	5.96778	-5.49638	5.70974e-05	0.000129832	0.382619	-0.00275728	-0.115318	0.109803	5.96778	-0.0521194	0.959107	0.985727	-7.03417	-0.295827	-0.457163	-0.134491	5.96778	-3.90131	0.00136835	0.0030107	-2.41851	-0.285281	-0.415728	-0.154833	6.03985	-5.26969	0.00153471	0.00779029	-1.65441
AFUA_1G10760	-0.337209	-0.526217	-0.148201	7.07049	-3.79598	0.00170052	0.0029309	-3.24941	-0.180765	-0.369052	0.00752195	7.07049	-2.04267	0.0586949	0.255853	-5.21861	-0.156444	-0.423232	0.110344	7.07049	-1.24766	0.230899	0.290181	-7.39795	-0.264168	-0.486726	-0.0416092	7.20211	-2.86012	0.0267781	0.060648	-4.79044
AFUA_1G10770	-0.389486	-0.64892	-0.130051	3.68688	-3.19424	0.00590624	0.00928106	-3.73473	0.0942544	-0.124098	0.312607	3.68688	0.918432	0.372634	0.635738	-6.15253	-0.48374	-0.822833	-0.144647	3.68688	-3.03527	0.00819487	0.0149192	-3.67286	-0.658659	-0.962114	-0.355204	3.75215	-5.23015	0.00159766	0.00802189	-1.69931
AFUA_1G10780	-0.49181	-0.613699	-0.369921	6.61555	-8.58494	3.06037e-07	1.12874e-06	5.72834	-0.0939424	-0.216826	0.0289407	6.61555	-1.62657	0.124227	0.368088	-5.82712	-0.397868	-0.570949	-0.224786	6.61555	-4.89094	0.00018468	0.000515739	-0.476137	-0.0160177	-0.196285	0.164249	6.76207	-0.214108	0.837114	0.874764	-7.80395
AFUA_1G10790	3.5282	3.25974	3.79665	4.18263	27.9632	1.45839e-14	5.81896e-13	23.7473	0.349002	-0.0510854	0.749089	4.18263	1.856	0.0828029	0.303433	-4.70016	3.17919	2.69739	3.661	4.18263	14.0394	3.73421e-10	7.76841e-09	13.6559	0.530385	0.0810449	0.979725	3.22535	2.84423	0.027364	0.0615213	-4.81344
AFUA_1G10800	0.574898	0.478029	0.671766	5.85502	12.6274	1.67574e-09	1.17191e-08	11.3136	-0.0537874	-0.156123	0.0485486	5.85502	-1.11829	0.280679	0.549924	-6.33393	0.628685	0.487773	0.769597	5.85502	9.4927	8.26376e-08	6.71804e-07	7.67277	-0.228411	-0.338995	-0.117828	5.7232	-4.97709	0.00207662	0.00945848	-1.99183
AFUA_1G10810	0.187657	0.111375	0.263939	7.40279	5.23416	9.44021e-05	0.000203832	-0.325147	-0.0103062	-0.0880108	0.0673983	7.40279	-0.282201	0.781568	0.902766	-7.13754	0.197963	0.0890736	0.306853	7.40279	3.86814	0.0014652	0.0032019	-2.65258	-0.0446367	-0.148007	0.0587335	7.35838	-1.04051	0.335761	0.429992	-7.25306
AFUA_1G10820	-0.79993	-0.907856	-0.692005	6.80549	-15.77	7.02101e-11	7.37555e-10	14.5636	-0.0869957	-0.192028	0.0180365	6.80549	-1.7623	0.0979636	0.328884	-5.65887	-0.712934	-0.863532	-0.562337	6.80549	-10.0725	3.75225e-08	3.48672e-07	8.36709	-0.152047	-0.27885	-0.0252435	7.02717	-2.88932	0.0257361	0.0588822	-4.7482
AFUA_1G10830	0.504768	0.323256	0.686279	3.81592	5.91687	2.59816e-05	6.3192e-05	1.57108	0.0202543	-0.206285	0.246794	3.81592	0.190229	0.851629	0.939704	-6.39731	0.484513	0.194226	0.7748	3.81592	3.55126	0.00282138	0.00572935	-2.64187	0.352036	0.131594	0.572478	3.6826	3.84805	0.00747235	0.0235074	-3.40913
AFUA_1G10840	0.0799536	-0.0356341	0.195541	5.14761	1.47174	0.161345	0.196049	-7.30107	-0.107871	-0.231476	0.0157339	5.14761	-1.85684	0.0826771	0.303422	-5.19104	0.187825	0.018595	0.357055	5.14761	2.36146	0.0318479	0.0499843	-5.34501	-0.0408608	-0.165554	0.0838325	5.15301	-0.789608	0.45797	0.549446	-7.48696
AFUA_1G10850	-0.409658	-0.512105	-0.30721	5.50128	-8.50793	3.43475e-07	1.25618e-06	5.78051	0.0907062	-0.0148651	0.196278	5.50128	1.82808	0.087086	0.309779	-5.32573	-0.500364	-0.647472	-0.353256	5.50128	-7.23692	2.56604e-06	1.21899e-05	4.13818	0.107961	-0.00536298	0.221285	5.58219	2.29558	0.0587315	0.110179	-5.61212
AFUA_1G10860	0.0703402	-0.0367654	0.177446	7.25482	1.39732	0.182238	0.219277	-7.70203	-0.100376	-0.209767	0.00901555	7.25482	-1.95232	0.0694324	0.276217	-5.36922	0.170716	0.0176209	0.323811	7.25482	2.37256	0.0311628	0.0491046	-5.6473	-0.0501623	-0.203285	0.102961	7.26253	-0.789377	0.458096	0.549508	-7.48715
AFUA_1G10880	0.339864	0.213865	0.465863	6.98019	5.73909	3.61393e-05	8.56198e-05	0.689185	-0.234411	-0.365607	-0.103215	6.98019	-3.80155	0.00168106	0.0428746	-1.76402	0.574275	0.392374	0.756177	6.98019	6.7172	6.20524e-06	2.6156e-05	3.00398	-0.0764059	-0.27151	0.118698	6.9549	-0.943646	0.379555	0.47299	-7.34916
AFUA_1G10890	5.33252	4.48516	6.17989	-1.59203	13.3895	7.32803e-10	5.68883e-09	12.8321	1.06391	-0.274424	2.40224	-1.59203	1.69139	0.111008	0.349247	-4.24192	4.26862	2.68459	5.85265	-1.59203	5.7336	3.65116e-05	0.000123079	2.40119	1.63599	0.496256	2.77572	-3.21613	3.4588	0.0121459	0.0335642	-3.93976
AFUA_1G10900	1.35382	1.26268	1.44497	6.39042	31.6039	2.30702e-15	1.38909e-13	25.4176	0.159682	0.0562286	0.263136	6.39042	3.28409	0.00490552	0.0750472	-2.69465	1.19414	1.05627	1.33202	6.39042	18.4277	7.23975e-12	3.48166e-10	17.3929	0.238824	0.106032	0.371617	6.01284	4.33364	0.00421019	0.0155592	-2.77685
AFUA_1G10910	0.0115618	-0.0668127	0.0899364	10.6446	0.313875	0.757852	0.789513	-8.74301	-0.00382395	-0.0822467	0.0745989	10.6446	-0.103747	0.918717	0.97117	-7.29925	0.0153858	-0.0954867	0.126258	10.6446	0.295257	0.771763	0.815128	-8.27727	-0.260021	-0.367106	-0.152935	10.6426	-5.85093	0.000869407	0.00532575	-1.01855
AFUA_1G10920	0.0176574	-0.107477	0.142792	6.35089	0.300229	0.76804	0.799115	-8.5544	-0.0642948	-0.197383	0.0687932	6.35089	-1.02788	0.319972	0.588163	-6.51225	0.0819522	-0.100725	0.26463	6.35089	0.954508	0.354653	0.420311	-7.62819	0.103584	-0.0380676	0.245236	6.3604	1.76205	0.125374	0.197798	-6.36966
AFUA_1G10940	-0.00474614	-0.123848	0.114356	6.34991	-0.0847862	0.93353	0.943338	-8.58896	0.010556	-0.113621	0.134733	6.34991	0.180869	0.858842	0.942895	-7.04538	-0.0153022	-0.187364	0.156759	6.34991	-0.189223	0.852404	0.883665	-8.08111	0.0159246	-0.140812	0.172661	6.34743	0.24482	0.814248	0.856093	-7.79588
AFUA_1G10950	0.249337	0.146075	0.3526	6.56187	5.13746	0.000113884	0.000241807	-0.464306	0.0579621	-0.0526844	0.168609	6.56187	1.11458	0.28222	0.550999	-6.44313	0.191375	0.0400283	0.342722	6.56187	2.6904	0.0165512	0.0279412	-4.97122	0.166645	0.0230352	0.310254	6.48486	2.79612	0.0292225	0.0647001	-4.88317
AFUA_1G10960	0.0726642	-0.0315677	0.176896	5.92467	1.48328	0.158289	0.192842	-7.44907	0.0596333	-0.0542157	0.173482	5.92467	1.11446	0.28227	0.550999	-6.33737	0.0130308	-0.141326	0.167387	5.92467	0.179619	0.859807	0.889224	-8.00912	0.212613	0.0631741	0.362051	5.89124	3.42827	0.0126299	0.0344645	-3.98222
AFUA_1G10970	0.230415	0.137134	0.323696	8.99625	5.2556	9.05689e-05	0.000196242	-0.341438	-0.157977	-0.252436	-0.0635173	8.99625	-3.55838	0.0027801	0.0550859	-2.36323	0.388392	0.255637	0.521147	8.99625	6.22477	1.48212e-05	5.60601e-05	2.00616	-0.142073	-0.265148	-0.0189978	8.97807	-2.78156	0.0298112	0.0655723	-4.90431
AFUA_1G10980	0.199154	0.0490091	0.349298	4.39469	2.82217	0.0126724	0.0186732	-4.81318	-0.0185706	-0.187933	0.150792	4.39469	-0.233299	0.818619	0.920973	-6.59374	0.217724	-0.00860969	0.444058	4.39469	2.04673	0.0582496	0.0856626	-5.72341	0.109278	-0.109043	0.327598	4.34885	1.20611	0.270411	0.362604	-7.07384
AFUA_1G10990	-0.176426	-0.322542	-0.0303098	5.7783	-2.56903	0.0211198	0.0299413	-5.5602	-0.0262689	-0.174047	0.121509	5.7783	-0.378212	0.710465	0.862677	-6.90747	-0.150157	-0.357975	0.0576609	5.7783	-1.53733	0.144618	0.191839	-6.8355	-0.145844	-0.335633	0.0439456	5.83207	-1.85167	0.1104	0.179147	-6.24595
AFUA_1G11000	-0.756678	-0.912675	-0.600681	4.27913	-10.3205	2.70476e-08	1.32396e-07	8.71472	0.0100602	-0.151309	0.17143	4.27913	0.132645	0.896202	0.958328	-6.62787	-0.766738	-0.991183	-0.542294	4.27913	-7.26847	2.43493e-06	1.16493e-05	4.44997	0.241205	0.128152	0.354258	4.45913	5.14107	0.00175044	0.00846201	-1.80126
AFUA_1G11010	0.404235	0.011001	0.797468	0.934222	2.18719	0.044635	0.0599396	-5.18873	-0.507417	-1.07467	0.0598386	0.934222	-1.90323	0.0759829	0.289917	-4.1265	0.911652	0.221426	1.60188	0.934222	2.81023	0.0129838	0.0224932	-3.3827	0.674386	0.190971	1.1578	0.984826	3.36153	0.0137626	0.036783	-4.07541
AFUA_1G11040	1.28428	0.857995	1.71057	0.541184	6.41005	1.06393e-05	2.78721e-05	3.31742	-0.0415125	-0.56185	0.478825	0.541184	-0.169745	0.867433	0.946493	-5.56569	1.3258	0.653135	1.99846	0.541184	4.19358	0.000751025	0.00176968	-0.54567	0.0333246	-0.409199	0.475848	0.221039	0.181458	0.861612	0.894589	-7.81136
AFUA_1G11050	0.80224	0.460234	1.14425	1.88985	4.99085	0.000151688	0.000315031	0.311107	-0.166141	-0.55943	0.227147	1.88985	-0.898816	0.382668	0.644392	-5.54121	0.968382	0.447187	1.48958	1.88985	3.95321	0.0012296	0.00273467	-1.3171	-0.164323	-0.569266	0.24062	1.73303	-0.977807	0.363628	0.458153	-7.31605
AFUA_1G11060	-0.269326	-0.421522	-0.117131	4.86785	-3.76514	0.0018124	0.00310997	-2.97305	0.0808183	-0.0808382	0.242475	4.86785	1.0637	0.303951	0.571915	-6.19415	-0.350145	-0.572172	-0.128117	4.86785	-3.3554	0.00423261	0.00825094	-3.32578	0.146634	-0.0535411	0.346809	4.9196	1.76511	0.124832	0.19708	-6.36547
AFUA_1G11070	-0.0295524	-0.128802	0.069697	6.31145	-0.633532	0.535735	0.581853	-8.3754	0.00716288	-0.096143	0.110469	6.31145	0.147525	0.884642	0.953368	-7.04644	-0.0367152	-0.179972	0.106542	6.31145	-0.545299	0.593402	0.654285	-7.93787	0.00632086	-0.102226	0.114868	6.31632	0.140315	0.892718	0.92029	-7.81897
AFUA_1G11080	-0.257144	-0.373958	-0.140331	7.24411	-4.68368	0.000278797	0.000550459	-1.42528	0.0463963	-0.0709422	0.163735	7.24411	0.841293	0.41313	0.670239	-6.81251	-0.303541	-0.469112	-0.13797	7.24411	-3.90065	0.00137022	0.00301391	-2.5774	-0.0972359	-0.264184	0.0697121	7.29566	-1.40344	0.20704	0.292678	-6.83933
AFUA_1G11090	-0.108571	-0.287879	0.0707376	5.36682	-1.2883	0.21677	0.256535	-7.56304	0.094728	-0.0877501	0.277206	5.36682	1.10452	0.286424	0.554293	-6.27865	-0.203299	-0.45913	0.0525328	5.36682	-1.69077	0.111129	0.152214	-6.52775	-0.0949508	-0.354991	0.165089	5.37111	-0.879846	0.410721	0.50436	-7.40857
AFUA_1G11100	3.22328	3.01017	3.43639	1.95068	32.1806	1.75588e-15	1.1508e-13	25.8701	-0.975223	-1.53366	-0.416789	1.95068	-3.71566	0.00200761	0.047598	-1.37104	4.1985	3.60079	4.79622	1.95068	14.9452	1.52432e-10	3.68981e-09	14.1512	2.0277	1.72119	2.33421	1.40137	15.9406	2.13846e-06	0.000113183	5.67292
AFUA_1G11110	0.0076675	-0.0836282	0.0989632	7.63629	0.178693	0.860522	0.881168	-8.67342	-0.00374226	-0.0951777	0.0876932	7.63629	-0.0870812	0.931736	0.975583	-7.19563	0.0114098	-0.117801	0.14062	7.63629	0.187881	0.853437	0.884365	-8.19946	-0.265354	-0.3708	-0.159909	7.63544	-6.0638	0.000713229	0.00468278	-0.796568
AFUA_1G11120	0.221208	0.145152	0.297263	7.38006	6.18834	1.58283e-05	4.02693e-05	1.52388	-0.0600866	-0.138519	0.0183463	7.38006	-1.62999	0.123499	0.366879	-5.87379	0.281294	0.172042	0.390547	7.38006	5.47814	5.91124e-05	0.000188701	0.635452	0.132678	0.0296792	0.235676	7.33961	3.10395	0.0192892	0.0474918	-4.43976
AFUA_1G11130	-0.0220854	-0.099605	0.0554342	10.8429	-0.606175	0.553279	0.598275	-8.61141	-0.0978713	-0.175891	-0.0198518	10.8429	-2.66905	0.0172791	0.144112	-4.2095	0.0757859	-0.0341974	0.185769	10.8429	1.46611	0.162853	0.213392	-7.25939	-0.118392	-0.221056	-0.0157281	10.873	-2.77877	0.0299256	0.0657068	-4.90836
AFUA_1G11140	0.0773168	-0.0790705	0.233704	4.60104	1.05191	0.309161	0.354434	-7.68812	0.0782761	-0.0906429	0.247195	4.60104	0.98595	0.339482	0.606625	-6.20084	-0.000959269	-0.231156	0.229238	4.60104	-0.00886635	0.99304	0.994517	-7.74568	0.0513353	-0.107296	0.209967	4.56132	0.779785	0.463338	0.554602	-7.49507
AFUA_1G11150	0.00326981	-0.0893151	0.0958547	5.89415	0.0751427	0.941074	0.949665	-8.51326	0.0435398	-0.05284	0.13992	5.89415	0.961181	0.351395	0.618743	-6.51453	-0.04027	-0.173915	0.0933752	5.89415	-0.64111	0.53093	0.594238	-7.80866	-0.0347398	-0.136894	0.067414	5.8851	-0.819446	0.441937	0.533841	-7.46179
AFUA_1G11160	-0.375601	-0.522798	-0.228404	7.15664	-5.42916	6.48974e-05	0.000145337	0.0842356	-0.109759	-0.257078	0.0375596	7.15664	-1.58521	0.13335	0.381899	-5.94342	-0.265841	-0.474096	-0.0575874	7.15664	-2.71602	0.0157165	0.0267147	-4.98896	-0.157489	-0.358934	0.0439551	7.27885	-1.88384	0.105465	0.173494	-6.20108
AFUA_1G11180	0.183019	0.0648121	0.301226	7.79361	3.29426	0.00480343	0.00765366	-4.33069	0.169645	0.0505867	0.288703	7.79361	3.0317	0.00825525	0.0995739	-3.3942	0.0133739	-0.154399	0.181147	7.79361	0.169606	0.86754	0.895346	-8.20841	-0.0803724	-0.224182	0.0634375	7.70467	-1.34669	0.223758	0.311202	-6.90885
AFUA_1G11190	0.712516	0.627493	0.797539	10.4574	17.8305	1.17382e-11	1.6069e-10	16.2856	-0.0399339	-0.126672	0.0468044	10.4574	-0.97957	0.342523	0.61034	-6.79625	0.75245	0.630991	0.873909	10.4574	13.1811	9.1513e-10	1.6214e-08	12.1278	-0.0292697	-0.126441	0.0679013	10.2893	-0.725822	0.493594	0.583489	-7.53814
AFUA_1G11200	-0.0121976	-0.129626	0.105231	4.83687	-0.221008	0.828006	0.853	-8.29851	0.0171085	-0.112493	0.14671	4.83687	0.28087	0.78257	0.902766	-6.69926	-0.0293061	-0.204195	0.145582	4.83687	-0.356535	0.726306	0.775969	-7.73431	0.164541	0.0399984	0.289083	4.8328	3.1835	0.0173618	0.0436609	-4.32649
AFUA_1G11220	1.26421	1.06003	1.46839	9.09835	13.1738	9.22294e-10	6.93453e-09	11.7106	-0.0196918	-0.230607	0.191224	9.09835	-0.198646	0.845153	0.936038	-7.21549	1.2839	0.990347	1.57746	9.09835	9.30565	1.0742e-07	8.32164e-07	7.15932	0.0164227	-0.300279	0.333125	8.78831	0.124951	0.90439	0.928833	-7.82131
AFUA_1G11250	-0.205352	-0.31616	-0.094545	5.66604	-3.94308	0.00125554	0.00221498	-2.74281	-0.0715147	-0.182356	0.0393268	5.66604	-1.37277	0.189597	0.454124	-6.02912	-0.133838	-0.290567	0.0228918	5.66604	-1.8169	0.0888551	0.124893	-6.3933	-0.210981	-0.325292	-0.0966705	5.73285	-4.44738	0.00369962	0.0142187	-2.6337
AFUA_1G11380	-1.12838	-1.23995	-1.01682	5.17659	-21.5203	7.31657e-13	1.50101e-11	19.5085	-0.668239	-0.80816	-0.528318	5.17659	-10.1614	3.33445e-08	2.74388e-05	9.23422	-0.460146	-0.639098	-0.281193	5.17659	-5.47095	5.99268e-05	0.000191136	0.955177	1.04862	0.934935	1.1623	5.61899	22.2262	2.6287e-07	3.78459e-05	7.89394
AFUA_1G11390	-0.563614	-0.700082	-0.427146	5.86015	-8.78729	2.2673e-07	8.7184e-07	6.13991	-0.178494	-0.321927	-0.0350605	5.86015	-2.64775	0.0180359	0.146623	-3.93539	-0.38512	-0.583101	-0.187139	5.86015	-4.13882	0.000840019	0.00195573	-1.90495	0.200355	0.0258086	0.374901	6.04331	2.76591	0.0304584	0.0666986	-4.92705
AFUA_1G11400	-0.0946574	-0.280903	0.0915882	4.48539	-1.08137	0.296272	0.341016	-7.61333	0.0484946	-0.146105	0.243094	4.48539	0.53022	0.603564	0.801441	-6.53865	-0.143152	-0.412515	0.126211	4.48539	-1.13074	0.275564	0.338389	-7.06688	-0.0350133	-0.287438	0.217411	4.49566	-0.334233	0.748873	0.804402	-7.7664
AFUA_1G11410	-0.11273	-0.249246	0.0237861	5.02641	-1.75695	0.0988983	0.125439	-6.83278	0.159477	0.020102	0.298853	5.02641	2.43454	0.0275865	0.180598	-4.19065	-0.272207	-0.467303	-0.0771121	5.02641	-2.96864	0.00939572	0.0168764	-4.14733	-0.0635469	-0.223463	0.096369	5.01965	-0.957527	0.373019	0.467204	-7.33581
AFUA_1G11420	0.510084	0.373405	0.646762	9.25329	7.94044	8.22035e-07	2.74605e-06	4.55302	-0.107356	-0.245494	0.0307823	9.25329	-1.65355	0.11857	0.359943	-5.92226	0.61744	0.423112	0.811768	9.25329	6.76027	5.75934e-06	2.45136e-05	2.98148	-0.272981	-0.495807	-0.0501545	9.15218	-2.95198	0.0236432	0.0551848	-4.65776
AFUA_1G11440	0.280421	0.189632	0.37121	6.51425	6.57176	7.99702e-06	2.14044e-05	2.30064	0.0193051	-0.0776415	0.116252	6.51425	0.423685	0.677687	0.843147	-6.97594	0.261116	0.128296	0.393937	6.51425	4.18286	0.000767659	0.00180428	-1.91199	0.104175	-0.00875944	0.21711	6.43771	2.22272	0.0651198	0.11914	-5.71775
AFUA_1G11450	0.224201	0.126879	0.321524	7.87906	4.90151	0.000180865	0.00036982	-1.00711	0.0328873	-0.0646108	0.130385	7.87906	0.717688	0.483756	0.722755	-6.93959	0.191314	0.0535552	0.329073	7.87906	2.95482	0.00966551	0.0173072	-4.54994	-0.321955	-0.450509	-0.1934	7.8149	-6.03471	0.000732566	0.00475494	-0.826568
AFUA_1G11460	0.795924	0.720005	0.871844	8.48837	22.306	4.29326e-13	9.6663e-12	19.8414	0.114466	0.036973	0.191959	8.48837	3.14281	0.00656742	0.0873219	-3.18801	0.681458	0.572974	0.789943	8.48837	13.3652	7.51961e-10	1.37168e-08	12.3955	-0.0581394	-0.156766	0.0404875	8.26065	-1.42044	0.202256	0.28712	-6.81821
AFUA_1G11470	0.0319565	-0.0665046	0.130418	6.54275	0.690556	0.500179	0.547816	-8.37116	-0.0519832	-0.154861	0.0508948	6.54275	-1.07509	0.298984	0.566497	-6.49944	0.0839397	-0.0584628	0.226342	6.54275	1.25416	0.228591	0.287732	-7.33062	0.0121649	-0.10542	0.12975	6.54879	0.24929	0.810936	0.853823	-7.79462
AFUA_1G11480	-0.0725387	-0.176513	0.0314354	6.08815	-1.48439	0.157998	0.192582	-7.45532	0.0253025	-0.0831367	0.133742	6.08815	0.496456	0.626624	0.814297	-6.89207	-0.0978412	-0.248073	0.0523908	6.08815	-1.38568	0.185696	0.239928	-7.09611	0.022459	-0.0779843	0.122902	6.10224	0.538788	0.608229	0.685206	-7.66647
AFUA_1G11490	-0.235212	-0.400417	-0.0700077	6.92171	-3.0293	0.00829604	0.0126603	-4.82154	0.184764	0.0174155	0.352114	6.92171	2.34909	0.0326279	0.196649	-4.65571	-0.419977	-0.655133	-0.184821	6.92171	-3.79991	0.00168676	0.00362722	-2.7605	0.0125051	-0.259284	0.284294	6.93618	0.110867	0.915113	0.936612	-7.82323
AFUA_1G11500	-1.25641	-1.38211	-1.1307	5.13354	-21.2655	8.73199e-13	1.73842e-11	19.4291	0.120734	2.90041e-05	0.24144	5.13354	2.12818	0.0499515	0.237068	-4.78079	-1.37714	-1.55142	-1.20287	5.13354	-16.813	2.76978e-11	9.49675e-10	16.1318	0.295365	0.155632	0.435097	5.41868	5.09341	0.00183889	0.00874396	-1.85626
AFUA_1G11510	-0.250833	-0.442125	-0.0595419	5.38438	-2.78993	0.0135306	0.0198391	-5.03444	0.0658338	-0.120636	0.252303	5.38438	0.751182	0.463932	0.707263	-6.63046	-0.316667	-0.583806	-0.0495281	5.38438	-2.52214	0.0231898	0.0377376	-5.0965	-0.253457	-0.522642	0.0157281	5.43089	-2.26883	0.0609993	0.113167	-5.65095
AFUA_1G11520	0.614542	0.481132	0.747951	4.56103	9.80097	5.40732e-08	2.4212e-07	7.82061	0.0258389	-0.15003	0.201708	4.56103	0.3126	0.758801	0.890815	-6.52433	0.588703	0.367959	0.809447	4.56103	5.67428	4.08021e-05	0.00013568	1.49494	0.601759	0.416843	0.786674	4.40594	7.84147	0.000163449	0.00185945	0.858278
AFUA_1G11530	1.08812	0.907962	1.26827	3.98273	12.8509	1.30915e-09	9.42233e-09	11.8461	0.0180287	-0.239064	0.275121	3.98273	0.149203	0.88334	0.952705	-6.36538	1.07009	0.756157	1.38402	3.98273	7.25254	2.50021e-06	1.19231e-05	4.53945	0.665496	0.320157	1.01083	3.69959	4.64353	0.00297351	0.0121066	-2.39129
AFUA_1G11535	-0.294859	-0.576268	-0.0134498	2.75296	-2.22936	0.0411627	0.0556806	-5.42537	0.167724	-0.11539	0.450837	2.75296	1.26049	0.226364	0.493246	-5.45993	-0.462583	-0.861762	-0.0634033	2.75296	-2.46562	0.0259432	0.0417142	-4.52912	-0.0357179	-0.28839	0.216954	2.77984	-0.340625	0.744277	0.801238	-7.76395
AFUA_1G11540	-0.211354	-0.341766	-0.0809416	7.01858	-3.44823	0.0034925	0.00569975	-3.98056	0.0106961	-0.12314	0.144532	7.01858	0.170043	0.867203	0.946493	-7.13553	-0.22205	-0.408917	-0.0351824	7.01858	-2.52826	0.0229093	0.0373304	-5.33846	0.10234	-0.0455017	0.250181	7.06886	1.668	0.143198	0.219662	-6.49716
AFUA_1G11550	0.858736	0.766868	0.950605	8.18843	19.8883	2.35331e-12	4.07211e-11	18.0578	-0.0961982	-0.189601	-0.00279561	8.18843	-2.19135	0.0442808	0.226692	-5.0004	0.954934	0.823923	1.08595	8.18843	15.5085	8.94183e-11	2.42576e-09	14.6414	-0.315447	-0.432817	-0.198076	7.99779	-6.47613	0.000493017	0.00372201	-0.382195
AFUA_1G11560	-0.452388	-0.761505	-0.143272	2.0095	-3.11382	0.00697187	0.010802	-3.53111	0.317504	-0.00431847	0.639327	2.0095	2.09912	0.052779	0.241732	-4.08737	-0.769893	-1.21612	-0.32366	2.0095	-3.67091	0.00220234	0.00459581	-1.93361	0.250263	-0.0394354	0.539961	2.05075	2.08161	0.0795848	0.139142	-5.92096
AFUA_1G11570	-0.776282	-1.24324	-0.309321	1.08198	-3.53707	0.00290554	0.00480966	-2.44094	0.373584	-0.126663	0.87383	1.08198	1.58894	0.132504	0.380605	-4.6512	-1.14987	-1.83419	-0.465542	1.08198	-3.57511	0.00268539	0.00548635	-1.914	0.571831	0.0800106	1.06365	1.17893	2.80162	0.0290036	0.064275	-4.8752
AFUA_1G11580	-1.45786	-1.76127	-1.15444	2.17523	-10.2231	3.0735e-08	1.47903e-07	9.05245	0.0370886	-0.30129	0.375467	2.17523	0.233207	0.818689	0.920973	-5.98989	-1.49495	-1.94943	-1.04046	2.17523	-6.99851	3.83011e-06	1.71706e-05	4.45417	0.928028	0.579139	1.27692	2.54032	6.40947	0.0005227	0.0038551	-0.44783
AFUA_1G11590	-1.57607	-1.97327	-1.17887	1.31536	-8.44244	3.79114e-07	1.37633e-06	6.71041	0.166861	-0.174488	0.50821	1.31536	1.04007	0.314454	0.582018	-5.40295	-1.74293	-2.26665	-1.2192	1.31536	-7.08076	3.33292e-06	1.52462e-05	4.71892	0.0872014	-0.0775487	0.251952	1.6752	1.2754	0.246452	0.336447	-6.99387
AFUA_1G11620	0.293956	0.141399	0.446514	4.25485	4.0997	0.000910082	0.00164392	-2.20403	0.0160168	-0.175576	0.20761	4.25485	0.177869	0.861157	0.94415	-6.51419	0.27794	0.033028	0.522851	4.25485	2.4146	0.0286924	0.0457177	-5.01808	0.48469	0.274743	0.694638	4.18263	5.56291	0.00114619	0.00643265	-1.32806
AFUA_1G11630	0.513253	0.396001	0.630504	5.58613	9.3136	1.06221e-07	4.43944e-07	6.95441	0.166349	0.0318452	0.300853	5.58613	2.63142	0.0186379	0.14879	-3.86945	0.346904	0.168468	0.525339	5.58613	4.13649	0.000844023	0.00196382	-1.8455	0.285872	0.104928	0.466816	5.41489	3.80693	0.00785726	0.024368	-3.46422
AFUA_1G11640	6.72325	5.75702	7.68948	-2.30123	14.8048	1.74592e-10	1.63055e-09	13.8224	-0.0503569	-1.41762	1.3169	-2.30123	-0.0783632	0.938554	0.978172	-5.03677	6.7736	5.09939	8.44782	-2.30123	8.6082	2.95593e-07	1.94765e-06	6.22518	1.18194	-0.0274611	2.39134	-3.97322	2.3549	0.0540084	0.10301	-5.52588
AFUA_1G11650	1.32386	0.828924	1.8188	0.661339	5.6911	3.95353e-05	9.29815e-05	1.90796	-0.289234	-0.958462	0.379994	0.661339	-0.919558	0.372063	0.635738	-5.18854	1.6131	0.780731	2.44546	0.661339	4.12336	0.000867032	0.00200726	-0.699527	0.318765	-0.3538	0.99133	0.392757	1.14205	0.294303	0.387802	-7.14526
AFUA_1G11660	-0.619755	-0.701029	-0.538481	7.26424	-16.2245	4.65074e-11	5.15619e-10	14.9503	0.0473978	-0.0337709	0.128566	7.26424	1.24243	0.232768	0.500691	-6.40311	-0.667153	-0.782017	-0.552288	7.26424	-12.3579	2.26767e-09	3.42044e-08	11.2789	0.0336378	-0.068701	0.135977	7.40753	0.792019	0.45666	0.548318	-7.48495
AFUA_1G11670	-0.183331	-0.427014	0.0603511	3.34595	-1.60072	0.129864	0.16075	-6.67608	0.00581735	-0.26492	0.276555	3.34595	0.0457173	0.964126	0.987332	-6.35258	-0.189149	-0.553401	0.175104	3.34595	-1.10485	0.286282	0.349465	-6.78721	0.161485	-0.141838	0.464808	3.39405	1.28285	0.243989	0.33407	-6.98511
AFUA_1G11690	0.297859	0.212279	0.383438	6.54362	7.40534	1.94249e-06	5.95696e-06	3.78995	-0.00634294	-0.0948723	0.0821864	6.54362	-0.152443	0.880828	0.951277	-7.0795	0.304202	0.18107	0.427333	6.54362	5.25651	9.04096e-05	0.000274979	0.272506	-0.141887	-0.245355	-0.0384192	6.47053	-3.30434	0.0148214	0.0388971	-4.15567
AFUA_1G11700	-0.170116	-0.275795	-0.0644366	5.96519	-3.42499	0.00366471	0.00595325	-3.87234	-0.0756713	-0.180996	0.0296532	5.96519	-1.52864	0.146746	0.399323	-5.8753	-0.0944447	-0.243647	0.0547578	5.96519	-1.34681	0.197639	0.253369	-7.12704	-0.247505	-0.369833	-0.125176	6.02805	-4.87532	0.0023132	0.0101731	-2.11201
AFUA_1G11710	-0.056158	-0.137194	0.024878	10.6345	-1.47448	0.160616	0.195388	-7.71398	-0.0721561	-0.153503	0.00919129	10.6345	-1.88727	0.0782288	0.295844	-5.60573	0.0159981	-0.0988245	0.130821	10.6345	0.296446	0.770873	0.81442	-8.27656	-0.162044	-0.268044	-0.0560444	10.6668	-3.68363	0.00914847	0.0271775	-3.63079
AFUA_1G11730	0.326289	0.244014	0.408564	9.50363	8.43801	3.81658e-07	1.38286e-06	5.35108	0.00532016	-0.0776455	0.0882859	9.50363	0.136436	0.893254	0.957102	-7.25548	0.320969	0.204125	0.437812	9.50363	5.84469	2.96908e-05	0.000103138	1.26634	-0.186312	-0.303417	-0.0692081	9.42097	-3.83369	0.00760435	0.0237857	-3.42834
AFUA_1G11740	0.143872	-0.112231	0.399974	4.62625	1.19527	0.250166	0.292736	-7.51679	0.30049	0.032935	0.568046	4.62625	2.38958	0.0301395	0.188207	-4.17392	-0.156619	-0.526989	0.213751	4.62625	-0.89973	0.382196	0.448728	-7.33102	-0.0309879	-0.238944	0.176968	4.52029	-0.359061	0.731086	0.791466	-7.75665
AFUA_1G11760	0.530017	0.419522	0.640511	6.96258	10.2059	3.14374e-08	1.50599e-07	8.08851	0.121103	0.00881632	0.23339	6.96258	2.29473	0.036274	0.206121	-4.75247	0.408914	0.251378	0.566449	6.96258	5.52278	5.43049e-05	0.000175014	0.754128	-0.26359	-0.408622	-0.118557	6.80026	-4.37937	0.00399604	0.0149695	-2.71907
AFUA_1G11770	1.38607	1.27954	1.4926	7.62829	27.684	1.69585e-14	6.55996e-13	23.2566	-0.191884	-0.305108	-0.0786591	7.62829	-3.6058	0.00252008	0.0514152	-2.18968	1.57795	1.42249	1.73341	7.62829	21.5963	6.94339e-13	6.27107e-11	19.74	0.196901	0.0960077	0.297795	7.33163	4.70255	0.00278732	0.0115906	-2.31944
AFUA_1G11780	0.848911	0.670778	1.02704	7.67648	10.1396	3.43196e-08	1.62721e-07	7.94838	-0.170417	-0.352438	0.0116038	7.67648	-1.99203	0.0645106	0.267956	-5.32192	1.01933	0.764646	1.27401	7.67648	8.51568	3.39501e-07	2.18638e-06	6.00107	-0.254431	-0.517113	0.00825031	7.50772	-2.33394	0.0556314	0.105372	-5.55638
AFUA_1G11790	0.249269	0.109202	0.389336	4.62461	3.78649	0.00173419	0.00298476	-2.88498	-0.207132	-0.360572	-0.0536912	4.62461	-2.87217	0.0114448	0.119188	-3.24464	0.456401	0.248644	0.664157	4.62461	4.67408	0.000284197	0.000750094	-0.541133	-0.106381	-0.236018	0.023257	4.61769	-1.97733	0.0923238	0.156107	-6.06949
AFUA_1G11800	0.914935	0.762064	1.06781	3.83547	12.7342	1.48863e-09	1.05906e-08	11.8247	0.0617567	-0.11562	0.239133	3.83547	0.740784	0.470032	0.712895	-6.16938	0.853178	0.619016	1.08734	3.83547	7.75224	1.1077e-06	5.99679e-06	5.38535	-0.0531819	-0.194671	0.0883068	3.59634	-0.905713	0.397861	0.491585	-7.38487
AFUA_1G11810	-0.381668	-0.53427	-0.229066	4.29706	-5.32143	7.97766e-05	0.000174749	0.303297	-0.0460122	-0.226441	0.134417	4.29706	-0.542588	0.595223	0.795457	-6.4239	-0.335656	-0.571965	-0.0993461	4.29706	-3.02216	0.00841863	0.0153001	-3.85974	0.552893	0.386996	0.71879	4.40908	8.03065	0.000142052	0.00169684	1.01593
AFUA_1G11830	-0.141689	-0.397899	0.114521	2.23022	-1.17664	0.257306	0.300285	-6.92601	0.173542	-0.12104	0.468124	2.23022	1.25344	0.228849	0.495724	-5.27807	-0.315231	-0.705644	0.0751819	2.23022	-1.71794	0.105956	0.145939	-5.65954	0.379521	0.114045	0.644996	2.23109	3.44476	0.0123658	0.034045	-3.95927
AFUA_1G11850	-0.195706	-0.373958	-0.0174529	3.80019	-2.33599	0.0334735	0.0459764	-5.5921	0.0756179	-0.127403	0.278639	3.80019	0.79248	0.440187	0.689514	-6.14515	-0.271323	-0.541493	-0.00115417	3.80019	-2.13676	0.049144	0.073706	-5.41383	0.31845	0.0971162	0.539784	3.83408	3.4669	0.0120208	0.0332933	-3.92851
AFUA_1G11860	-0.449463	-0.567486	-0.331439	5.91999	-8.10269	6.37934e-07	2.19236e-06	5.08275	0.0203744	-0.0939151	0.134664	5.91999	0.3793	0.709674	0.862054	-6.95394	-0.469837	-0.634128	-0.305546	5.91999	-6.08467	1.91032e-05	7.02476e-05	1.97343	-0.230139	-0.353848	-0.106431	6.02877	-4.4827	0.00355542	0.0138223	-2.58963
AFUA_1G11870	-0.238801	-0.350824	-0.126778	7.13708	-4.53559	0.000375229	0.000723307	-1.72014	-0.0485963	-0.160555	0.0633624	7.13708	-0.923528	0.370057	0.63529	-6.73495	-0.190205	-0.348583	-0.0318258	7.13708	-2.55522	0.0217103	0.0355533	-5.29779	-0.223593	-0.380358	-0.0668278	7.20869	-3.43682	0.0124921	0.0342115	-3.97031
AFUA_1G11880	0.486835	0.339235	0.634435	4.85465	7.01777	3.70711e-06	1.06953e-05	3.43991	-0.171477	-0.320225	-0.022729	4.85465	-2.45278	0.0266103	0.17783	-4.12346	0.658312	0.448761	0.867863	4.85465	6.68414	6.57183e-06	2.73279e-05	3.29378	-0.521542	-0.721417	-0.321667	4.77484	-6.28751	0.000582417	0.00414265	-0.569255
AFUA_1G11890	0.612551	0.511808	0.713295	7.43661	12.9369	1.19166e-09	8.71216e-09	11.5137	-0.00479677	-0.10595	0.0963563	7.43661	-0.100896	0.920942	0.971311	-7.1821	0.617348	0.474586	0.760111	7.43661	9.20069	1.24658e-07	9.44953e-07	7.06218	-0.445621	-0.589768	-0.301473	7.28452	-7.44915	0.000220673	0.00226045	0.520941
AFUA_1G11900	1.32887	1.198	1.45975	5.32737	21.6033	6.90982e-13	1.4456e-11	19.5763	0.340364	0.183991	0.496737	5.32737	4.63113	0.000309708	0.0160399	0.218422	0.98851	0.784594	1.19243	5.32737	10.3142	2.72703e-08	2.67856e-07	8.94995	0.235474	0.0204778	0.450471	4.91232	2.63913	0.0362802	0.076096	-5.11153
AFUA_1G11920	0.610413	0.504529	0.716297	6.25099	12.2658	2.5176e-09	1.66774e-08	10.8237	0.0713171	-0.0401751	0.182809	6.25099	1.36099	0.193213	0.457315	-6.1118	0.539096	0.385336	0.692855	6.25099	7.45982	1.77664e-06	8.87838e-06	4.40163	-0.141987	-0.260657	-0.0233175	6.07776	-2.88308	0.0259548	0.0592909	-4.75721
AFUA_1G11930	0.142217	-0.0450788	0.329513	7.50019	1.61558	0.126598	0.156918	-7.40553	0.089444	-0.0999557	0.278844	7.50019	1.00479	0.330612	0.599579	-6.67076	0.0527733	-0.213595	0.319142	7.50019	0.421538	0.679221	0.731362	-8.11782	-0.0848327	-0.325391	0.155726	7.44044	-0.84975	0.426067	0.518638	-7.43547
AFUA_1G11940	-0.630008	-0.720144	-0.539871	6.95055	-14.8713	1.63696e-10	1.53998e-09	13.6507	-0.0274542	-0.116068	0.0611594	6.95055	-0.659193	0.519563	0.74928	-6.93886	-0.602553	-0.728953	-0.476153	6.95055	-10.1427	3.41797e-08	3.2083e-07	8.45064	-0.166699	-0.264687	-0.0687115	7.11482	-4.0993	0.0055285	0.0188856	-3.07773
AFUA_1G11950	-0.598952	-0.723602	-0.474302	6.861	-10.2236	3.07153e-08	1.47903e-07	8.12431	-0.0611056	-0.186019	0.0638073	6.861	-1.04083	0.314113	0.582018	-6.59436	-0.537846	-0.714314	-0.361378	6.861	-6.4848	9.31985e-06	3.72291e-05	2.58775	0.0164582	-0.149961	0.182877	7.02493	0.238302	0.819085	0.860324	-7.79768
AFUA_1G11960	0.543189	0.419609	0.666769	8.51761	9.35208	1.00613e-07	4.22653e-07	6.79412	-0.0406893	-0.16451	0.0831317	8.51761	-0.699182	0.494923	0.73147	-6.9757	0.583878	0.408939	0.758817	8.51761	7.10134	3.21941e-06	1.48083e-05	3.6165	-0.508137	-0.646397	-0.369876	8.39229	-8.85587	7.94533e-05	0.00118952	1.66833
AFUA_1G11970	-0.231306	-0.311983	-0.15063	8.30305	-6.1002	1.85709e-05	4.65277e-05	1.33583	0.131793	0.0511787	0.212407	8.30305	3.47845	0.00328063	0.0605893	-2.50783	-0.363099	-0.477149	-0.249049	8.30305	-6.77385	5.62583e-06	2.40263e-05	3.04191	-0.0950204	-0.187609	-0.00243142	8.32749	-2.4729	0.0457468	0.0907583	-5.35395
AFUA_1G11980	0.0957049	-0.00462629	0.196036	5.5437	2.02956	0.0601526	0.0789876	-6.5371	-0.0444665	-0.15563	0.0666966	5.5437	-0.851092	0.407831	0.665432	-6.51673	0.140171	-0.00957365	0.289916	5.5437	1.99164	0.0645573	0.0938947	-6.07787	0.172722	0.0788866	0.266557	5.52966	4.43536	0.00375016	0.0143831	-2.64874
AFUA_1G11990	0.17973	0.0648323	0.294627	5.07212	3.32823	0.0044774	0.00715882	-3.94492	0.13825	0.00995165	0.266549	5.07212	2.29271	0.0364167	0.20651	-4.41318	0.0414794	-0.130747	0.213706	5.07212	0.512432	0.615661	0.673697	-7.71352	0.200244	0.0708242	0.329664	4.99309	3.72826	0.00865594	0.0261763	-3.57026
AFUA_1G12000	-0.308545	-0.425792	-0.191298	6.3256	-5.59915	4.69991e-05	0.000109046	0.519135	-0.09007	-0.205714	0.0255739	6.3256	-1.65715	0.117831	0.358529	-5.75296	-0.218475	-0.383157	-0.0537926	6.3256	-2.82266	0.0126597	0.0219985	-4.68571	-0.263934	-0.37885	-0.149018	6.42748	-5.5343	0.00117876	0.00655937	-1.3594
AFUA_1G12010	-0.0779966	-0.182641	0.0266477	5.46985	-1.58586	0.133203	0.164664	-7.22442	-0.0891969	-0.204791	0.0263973	5.46985	-1.64179	0.121007	0.363415	-5.57024	0.0112003	-0.144724	0.167125	5.46985	0.152834	0.880525	0.905844	-7.92828	0.207875	0.0668899	0.348859	5.51383	3.55286	0.0107779	0.0307597	-3.80971
AFUA_1G12020	-0.434134	-0.550279	-0.317989	6.07591	-7.95296	8.06013e-07	2.70067e-06	4.76561	0.0508277	-0.0728177	0.174473	6.07591	0.874635	0.395285	0.65624	-6.6145	-0.484962	-0.654602	-0.315322	6.07591	-6.08251	1.91783e-05	7.04188e-05	1.9447	0.329763	0.159695	0.49983	6.17365	4.67228	0.00288114	0.0118477	-2.35623
AFUA_1G12025	-0.667439	-0.987429	-0.347448	2.27368	-4.43791	0.000456992	0.000867817	-0.886763	0.356726	0.0127035	0.700749	2.27368	2.20624	0.0430345	0.224921	-3.9513	-1.02416	-1.494	-0.554329	2.27368	-4.63797	0.000305493	0.000799401	-0.0182048	0.479895	0.222783	0.737008	2.35499	4.4975	0.00349687	0.0136881	-2.57122
AFUA_1G12030	-0.454596	-0.673394	-0.235798	5.33553	-4.42066	0.000473227	0.000896348	-1.69698	0.100924	-0.123858	0.325706	5.33553	0.955292	0.354269	0.620815	-6.41936	-0.55552	-0.869207	-0.241833	5.33553	-3.76797	0.00180182	0.00384784	-2.57444	0.120264	-0.204696	0.445224	5.43234	0.891775	0.404752	0.498519	-7.39771
AFUA_1G12040	-0.124621	-0.247682	-0.00155948	7.13694	-2.15463	0.0475	0.0634762	-6.49531	0.163768	0.0424951	0.285041	7.13694	2.87322	0.0114203	0.119125	-3.68778	-0.288389	-0.461164	-0.115614	7.13694	-3.55142	0.00282046	0.0057291	-3.29463	-0.373819	-0.500905	-0.246733	7.12656	-7.08781	0.000294373	0.00268158	0.197102
AFUA_1G12050	-0.264466	-0.552521	0.0235898	1.70396	-1.95343	0.0692901	0.089918	-5.65913	-0.178506	-0.497063	0.140052	1.70396	-1.19225	0.251313	0.519459	-5.24099	-0.08596	-0.515442	0.343522	1.70396	-0.425849	0.676143	0.728302	-6.85075	0.148558	-0.14735	0.444465	1.81541	1.20973	0.269111	0.36132	-7.06973
AFUA_1G12060	0.378755	0.193403	0.564107	3.65665	4.34776	0.000548603	0.00102807	-1.51164	0.187535	-0.0371458	0.412215	3.65665	1.77591	0.0956198	0.324249	-4.9076	0.191221	-0.100047	0.482488	3.65665	1.39684	0.182378	0.236312	-6.50849	0.337268	0.0789372	0.595598	3.52196	3.14592	0.0182451	0.0454961	-4.37992
AFUA_1G12065	-0.40499	-0.571385	-0.238596	5.28119	-5.17857	0.000105139	0.000224591	-0.121459	0.126243	-0.0379422	0.290428	5.28119	1.63598	0.122229	0.364716	-5.59554	-0.531233	-0.764993	-0.297473	5.28119	-4.83525	0.000206195	0.000568283	-0.360262	-0.0984015	-0.320811	0.124008	5.35211	-1.0661	0.324889	0.418968	-7.22654
AFUA_1G12070	0.0601871	-0.0266125	0.146987	7.51054	1.47533	0.160388	0.195173	-7.60786	-0.0314199	-0.119644	0.056804	7.51054	-0.757744	0.460108	0.704913	-6.88762	0.091607	-0.0321574	0.215371	7.51054	1.57484	0.135725	0.181506	-6.98855	0.0136475	-0.112223	0.139518	7.50312	0.261263	0.802085	0.84655	-7.79113
AFUA_1G12080	-0.292316	-0.457656	-0.126977	6.45112	-3.76167	0.00182546	0.00312947	-3.27965	0.257889	0.0823784	0.4334	6.45112	3.12632	0.00679453	0.0896975	-3.07762	-0.550205	-0.79133	-0.30908	6.45112	-4.85498	0.000198293	0.000549139	-0.523301	0.375328	0.0879802	0.662675	6.46287	3.1474	0.0182095	0.0454224	-4.37782
AFUA_1G12090	-0.0626471	-0.154564	0.0292694	6.12063	-1.45015	0.167192	0.202755	-7.5013	0.109431	0.0147236	0.204139	6.12063	2.45844	0.026314	0.177044	-4.34349	-0.172078	-0.304056	-0.0401004	6.12063	-2.77414	0.0139713	0.0240352	-4.74683	-0.016649	-0.139942	0.106644	6.10863	-0.325384	0.755254	0.810052	-7.76971
AFUA_1G12110	0.149947	0.0137302	0.286164	5.90021	2.34213	0.0330746	0.0454622	-6.01778	0.0172515	-0.123792	0.158295	5.90021	0.260243	0.798144	0.911215	-6.95561	0.132695	-0.063387	0.328778	5.90021	1.43986	0.170037	0.222137	-6.99047	-0.14388	-0.355359	0.0675992	5.85911	-1.63938	0.149087	0.226751	-6.53542
AFUA_1G12120	0.307541	0.1887	0.426382	5.85761	5.50608	5.60549e-05	0.000127815	0.360644	-0.0803732	-0.212644	0.0518972	5.85761	-1.29286	0.215226	0.482143	-6.1075	0.387914	0.210098	0.56573	5.85761	4.64161	0.000303273	0.000793935	-0.859373	0.138211	0.0334682	0.242954	5.80285	3.17955	0.0174523	0.0438736	-4.33209
AFUA_1G12130	0.603931	0.464663	0.743198	3.9088	9.2266	1.20148e-07	4.94066e-07	7.17848	0.0391313	-0.128804	0.207067	3.9088	0.495776	0.627092	0.814297	-6.32974	0.5648	0.346631	0.782969	3.9088	5.50815	5.5835e-05	0.000179243	1.31535	0.18918	0.0657887	0.312572	3.75135	3.69435	0.00902743	0.0269694	-3.61623
AFUA_1G12140	-0.32308	-0.481698	-0.164463	3.95544	-4.33374	0.000564449	0.00105537	-1.55269	-0.0128106	-0.177043	0.151422	3.95544	-0.165964	0.870357	0.946922	-6.54031	-0.31027	-0.538594	-0.0819454	3.95544	-2.89129	0.0110068	0.0194041	-4.04145	0.000402976	-0.173972	0.174778	4.0394	0.00556856	0.995726	0.996399	-7.8303
AFUA_1G12150	0.662618	0.573468	0.751767	8.06226	15.8142	6.7422e-11	7.12307e-10	14.5149	-0.0934699	-0.184722	-0.00221789	8.06226	-2.17938	0.0453073	0.229242	-5.01381	0.756088	0.628516	0.88366	8.06226	12.6102	1.70807e-09	2.68577e-08	11.5467	-0.00797411	-0.118183	0.102235	7.92044	-0.174346	0.866972	0.898893	-7.81281
AFUA_1G12160	0.0290349	-0.073214	0.131284	6.11291	0.60418	0.554571	0.599409	-8.36439	-0.0121324	-0.119055	0.0947907	6.11291	-0.241423	0.812431	0.917624	-6.99291	0.0411673	-0.106777	0.189111	6.11291	0.592052	0.562457	0.62499	-7.87788	-0.0206652	-0.163503	0.122172	6.10708	-0.348615	0.738548	0.797435	-7.76083
AFUA_1G12170	-0.323119	-0.415893	-0.230346	9.41851	-7.41043	1.92634e-06	5.92214e-06	3.66353	-0.0605814	-0.152489	0.0313262	9.41851	-1.40247	0.180725	0.445773	-6.2908	-0.262538	-0.393129	-0.131947	9.41851	-4.27744	0.000632935	0.00152192	-1.87919	-0.425765	-0.526506	-0.325024	9.5141	-10.1838	3.42047e-05	0.000694027	2.61242
AFUA_1G12180	-0.020749	-0.0987089	0.0572108	8.48664	-0.56628	0.579409	0.623628	-8.55453	0.0317028	-0.0468456	0.110251	8.48664	0.858745	0.403724	0.662673	-6.84504	-0.0524518	-0.163121	0.058217	8.48664	-1.00842	0.328926	0.393924	-7.72427	-0.0399927	-0.141278	0.0612922	8.48355	-0.951445	0.375872	0.470062	-7.34168
AFUA_1G12190	-0.355413	-0.514208	-0.196618	4.07433	-4.76212	0.000238424	0.000476591	-0.682725	-0.0415011	-0.199115	0.116113	4.07433	-0.560232	0.583426	0.788762	-6.44436	-0.313912	-0.537649	-0.0901752	4.07433	-2.98521	0.0090819	0.0163571	-3.88573	-0.149435	-0.317471	0.0186016	4.16828	-2.14287	0.0729415	0.130201	-5.833
AFUA_1G12200	-0.308394	-0.456102	-0.160687	5.31505	-4.4423	0.000452954	0.00086081	-1.6487	0.176505	0.024319	0.328692	5.31505	2.46767	0.0258382	0.174804	-4.18286	-0.4849	-0.69698	-0.272819	5.31505	-4.86469	0.000194518	0.000539954	-0.306585	0.0943101	-0.069466	0.258086	5.34414	1.38757	0.211597	0.297869	-6.85892
AFUA_1G12210	0.202625	-0.105298	0.510548	3.88757	1.40009	0.181422	0.218438	-7.04325	0.234547	-0.0700404	0.539134	3.88757	1.63841	0.121717	0.364443	-5.26421	-0.0319216	-0.465038	0.401195	3.88757	-0.156814	0.87744	0.903047	-7.54621	-0.294327	-0.526123	-0.0625306	3.76573	-3.05965	0.0204617	0.0498386	-4.5031
AFUA_1G12220	-0.200834	-0.464462	0.0627944	2.62391	-1.62087	0.125451	0.155653	-6.39159	0.0771176	-0.190304	0.34454	2.62391	0.613565	0.54851	0.767478	-6.00398	-0.277951	-0.65347	0.0975674	2.62391	-1.57486	0.135721	0.181506	-5.98582	-0.0696096	-0.243857	0.104638	2.65612	-0.962611	0.370647	0.464908	-7.33089
AFUA_1G12230	-0.194646	-0.351165	-0.0381267	4.39281	-2.64595	0.0181014	0.0259855	-5.10505	0.0829662	-0.0751558	0.241088	4.39281	1.11638	0.281471	0.550601	-6.05063	-0.277612	-0.5001	-0.0551244	4.39281	-2.65483	0.017781	0.0297193	-4.61642	-0.110906	-0.270159	0.0483469	4.42174	-1.67809	0.141175	0.217233	-6.48361
AFUA_1G12240	-0.944542	-1.19288	-0.6962	4.25945	-8.09235	6.48259e-07	2.22372e-06	5.50303	0.307018	0.102767	0.511268	4.25945	3.19819	0.00585832	0.0818618	-2.63875	-1.25156	-1.57311	-0.930013	4.25945	-8.28156	4.84205e-07	2.95632e-06	6.14736	-0.400226	-0.64746	-0.152992	4.41416	-3.90073	0.00700933	0.0224821	-3.3389
AFUA_1G12250	-0.470512	-0.618903	-0.322121	8.3719	-6.74632	5.89995e-06	1.61893e-05	2.53304	0.00536743	-0.141619	0.152354	8.3719	0.0776952	0.939077	0.978172	-7.22758	-0.475879	-0.684745	-0.267014	8.3719	-4.84768	0.000201179	0.000555736	-0.666568	-0.271158	-0.399645	-0.142671	8.48734	-5.08525	0.00185452	0.00876545	-1.86571
AFUA_1G12260	-0.0067972	-0.119522	0.105928	6.69308	-0.128296	0.899584	0.914275	-8.62975	-0.101831	-0.219066	0.0154043	6.69308	-1.8481	0.0839949	0.305084	-5.48019	0.0950335	-0.067604	0.257671	6.69308	1.24326	0.232474	0.291962	-7.36345	0.00463797	-0.140762	0.150038	6.71997	0.0768618	0.941078	0.956315	-7.82691
AFUA_1G12280	0.0763555	-0.0182948	0.171006	7.3789	1.71642	0.106241	0.133882	-7.25113	-0.143653	-0.239943	-0.0473638	7.3789	-3.17425	0.00615512	0.0839675	-3.08614	0.220009	0.084989	0.355029	7.3789	3.46694	0.00335973	0.00671764	-3.48484	-0.0913139	-0.211722	0.0290937	7.39568	-1.82739	0.114276	0.183944	-6.27966
AFUA_1G12290	0.00372173	-0.0888786	0.0963221	7.44476	0.0855138	0.932961	0.942892	-8.68114	0.00167595	-0.0915957	0.0949476	7.44476	0.038231	0.969997	0.990177	-7.18786	0.00204577	-0.129386	0.133478	7.44476	0.0331177	0.974009	0.980096	-8.20942	-0.166526	-0.291725	-0.0413283	7.44298	-3.20504	0.0168764	0.0427598	-4.29592
AFUA_1G12300	-0.0519098	-0.197639	0.0938199	4.69369	-0.757889	0.460023	0.50774	-7.96653	0.0539405	-0.0991764	0.207057	4.69369	0.749542	0.464891	0.708126	-6.44237	-0.10585	-0.317231	0.105531	4.69369	-1.06544	0.303188	0.367317	-7.18804	-0.0266223	-0.170213	0.116968	4.68701	-0.446754	0.669757	0.738018	-7.71688
AFUA_1G12310	0.549144	0.419979	0.678308	4.19956	9.04579	1.55625e-07	6.23678e-07	6.81938	0.22987	0.0682285	0.391512	4.19956	3.02575	0.00835666	0.100157	-2.79439	0.319273	0.112364	0.526183	4.19956	3.28312	0.00491536	0.00943274	-3.28921	0.452921	0.32115	0.584692	4.00655	8.28231	0.000118369	0.00152195	1.22081
AFUA_1G12332	0.0991054	0.000473827	0.197737	7.91594	2.13789	0.0490383	0.0654139	-6.57226	0.0473537	-0.0518203	0.146528	7.91594	1.01592	0.325451	0.5944	-6.6782	0.0517517	-0.0881185	0.191622	7.91594	0.787234	0.44316	0.508293	-7.90448	-0.136553	-0.260672	-0.0124339	7.8792	-2.65101	0.0356877	0.0751075	-5.09422
AFUA_1G12340	-0.696312	-0.786433	-0.606191	7.18611	-16.4393	3.84191e-11	4.38416e-10	15.1647	0.0909762	0.00234066	0.179612	7.18611	2.18386	0.0449211	0.22865	-4.98623	-0.787289	-0.913693	-0.660884	7.18611	-13.2518	8.4836e-10	1.5213e-08	12.3171	-0.117824	-0.217145	-0.0185026	7.33721	-2.85851	0.0268369	0.0607449	-4.79277
AFUA_1G12350	-0.373558	-0.500265	-0.246851	7.18645	-6.27281	1.35942e-05	3.5031e-05	1.72437	0.101749	-0.0209671	0.224465	7.18645	1.76414	0.0976439	0.328406	-5.69081	-0.475307	-0.651698	-0.298916	7.18645	-5.73326	3.65352e-05	0.000123103	1.14437	-0.527971	-0.653578	-0.402364	7.25408	-10.1285	3.53564e-05	0.000702735	2.57539
AFUA_1G12370	0.131566	0.041114	0.222019	6.93746	3.09478	0.0072507	0.0111812	-4.70648	0.00546762	-0.0896203	0.100556	6.93746	0.122342	0.904219	0.962854	-7.1206	0.126099	-0.00513902	0.257336	6.93746	2.04435	0.05851	0.085909	-6.20373	0.179632	0.0472702	0.311994	6.90307	3.27016	0.0154964	0.0401917	-4.20383
AFUA_1G12380	0.0268874	-0.0531692	0.106944	6.36174	0.714589	0.485615	0.533521	-8.33813	-0.0501898	-0.135675	0.035295	6.36174	-1.2492	0.230353	0.497968	-6.26626	0.0770772	-0.0400411	0.194196	6.36174	1.40025	0.181375	0.235206	-7.1186	0.130291	0.03819	0.222393	6.36767	3.40877	0.0129499	0.0351308	-4.00939
AFUA_1G12390	0.0296168	-0.0679605	0.127194	8.32704	0.645793	0.527973	0.574772	-8.49937	-0.00483763	-0.103364	0.0936889	8.32704	-0.104468	0.918154	0.970792	-7.21369	0.0344544	-0.104214	0.173122	8.32704	0.528656	0.604623	0.663678	-8.09478	-0.0206606	-0.151209	0.109888	8.32095	-0.381346	0.715272	0.777986	-7.74732
AFUA_1G12400	0.515216	0.260402	0.77003	2.01316	4.302	0.000602079	0.00112035	-1.24487	-0.114566	-0.485975	0.256844	2.01316	-0.656304	0.52137	0.749716	-5.65131	0.629781	0.179365	1.0802	2.01316	2.97495	0.00927498	0.0166805	-3.31397	0.794947	0.593052	0.996842	1.91937	9.4877	5.25193e-05	0.000908781	2.1325
AFUA_1G12440	0.764818	0.518008	1.01163	2.70411	6.59326	7.70128e-06	2.06352e-05	3.13248	0.0987829	-0.212987	0.410553	2.70411	0.674142	0.510271	0.741284	-5.87361	0.666035	0.268397	1.06367	2.70411	3.5638	0.00274903	0.00560708	-2.31158	0.298404	0.0799863	0.516821	2.48328	3.29204	0.0150606	0.0393605	-4.17299
AFUA_1G12450	0.0300642	-0.130643	0.190771	4.1535	0.398034	0.6961	0.733018	-8.05418	0.12434	-0.0476302	0.29631	4.1535	1.53837	0.144364	0.396425	-5.43871	-0.0942757	-0.329649	0.141097	4.1535	-0.852211	0.407229	0.473088	-7.25509	0.0446095	-0.0834671	0.172686	4.11055	0.839277	0.431504	0.52406	-7.44465
AFUA_1G12460	0.968502	0.783226	1.15378	3.34929	11.1221	9.77035e-09	5.37587e-08	9.93302	0.350854	0.113936	0.587772	3.34929	3.15089	0.00645898	0.0868096	-2.37324	0.617647	0.316887	0.918408	3.34929	4.36942	0.00052501	0.00128707	-0.8123	0.3704	0.228217	0.512583	3.02773	6.27727	0.000587771	0.00415762	-0.579524
AFUA_1G12480	0.142235	0.0167507	0.267719	5.30004	2.41169	0.0288574	0.0400595	-5.82804	0.226916	0.0800588	0.373774	5.30004	3.28756	0.00487041	0.0749902	-2.52189	-0.0846811	-0.277848	0.108486	5.30004	-0.932735	0.365432	0.431228	-7.44662	0.502747	0.358254	0.64724	5.21098	8.38398	0.000110107	0.00145876	1.30207
AFUA_1G12490	-1.76941	-1.87645	-1.66236	6.95661	-35.169	4.5856e-16	3.90356e-14	27.1062	-0.120631	-0.220593	-0.020668	6.95661	-2.56758	0.0211809	0.159416	-4.27447	-1.64878	-1.79524	-1.50231	6.95661	-23.9518	1.4854e-13	1.98023e-11	21.3685	0.152456	0.0456453	0.259266	7.4301	3.43937	0.0124515	0.0341541	-3.96677
AFUA_1G12510	-1.12489	-1.52732	-0.722454	1.58604	-5.9473	2.45652e-05	6.01223e-05	2.35573	0.0314289	-0.330472	0.39333	1.58604	0.184775	0.85583	0.941655	-5.95523	-1.15632	-1.69754	-0.61509	1.58604	-4.54572	0.000367657	0.000941192	-0.0486582	-0.0796962	-0.290381	0.130989	1.83776	-0.911492	0.39503	0.488821	-7.3795
AFUA_1G12520	-0.164957	-0.29425	-0.0356651	5.5375	-2.71458	0.0157622	0.0228489	-5.24973	0.186611	0.0506898	0.322532	5.5375	2.92115	0.0103551	0.112596	-3.3463	-0.351568	-0.539161	-0.163975	5.5375	-3.98747	0.00114592	0.00256472	-2.15729	0.127446	-0.0172461	0.272138	5.53116	2.12241	0.0750954	0.133211	-5.86242
AFUA_1G12530	0.217191	0.0897831	0.3446	8.68287	3.62701	0.0024118	0.00404204	-3.67699	0.00909584	-0.119665	0.137857	8.68287	0.150301	0.882489	0.952355	-7.22097	0.208096	0.0269541	0.389237	8.68287	2.44427	0.0270617	0.0433339	-5.57139	-0.105794	-0.313085	0.101496	8.62714	-1.22979	0.262006	0.353833	-7.04682
AFUA_1G12540	-0.0932281	-0.170957	-0.0154995	7.1853	-2.55194	0.021853	0.0308979	-5.78558	0.00188036	-0.0772793	0.0810401	7.1853	0.0505406	0.960345	0.986315	-7.16636	-0.0951085	-0.20605	0.0158329	7.1853	-1.82402	0.0877249	0.123492	-6.59208	-0.00527693	-0.103562	0.0930077	7.2075	-0.129373	0.901029	0.926708	-7.82067
AFUA_1G12550	0.694795	0.602104	0.787486	8.46726	15.9486	5.96422e-11	6.39234e-10	14.6337	-0.0474807	-0.141808	0.046847	8.46726	-1.07098	0.300769	0.56811	-6.63503	0.742275	0.610028	0.874523	8.46726	11.9422	3.65562e-09	4.98057e-08	10.7337	-0.178482	-0.320993	-0.0359714	8.30516	-3.01783	0.0216391	0.0518515	-4.56306
AFUA_1G12560	-0.0404258	-0.25058	0.169729	3.26919	-0.409284	0.687999	0.725313	-7.75118	0.189504	-0.0128507	0.391859	3.26919	1.99255	0.0644484	0.267956	-4.57557	-0.22993	-0.52167	0.0618102	3.26919	-1.67689	0.113856	0.155432	-6.01837	-0.299634	-0.505779	-0.09349	3.2311	-3.50242	0.0114892	0.0320849	-3.87931
AFUA_1G12570	-0.303008	-0.452141	-0.153875	6.04476	-4.32299	0.000576918	0.00107759	-2.03952	-0.0292334	-0.183907	0.12544	6.04476	-0.40213	0.693146	0.85273	-6.93257	-0.273774	-0.488634	-0.0589149	6.04476	-2.71108	0.0158742	0.0269211	-4.85855	0.0683876	-0.145005	0.28178	6.12607	0.772229	0.467495	0.558341	-7.50126
AFUA_1G12590	-0.127613	-0.287155	0.031929	7.30785	-1.70186	0.108992	0.136929	-7.25916	-0.113508	-0.27218	0.0451654	7.30785	-1.52204	0.148381	0.402005	-6.04581	-0.0141056	-0.239118	0.210907	7.30785	-0.133379	0.895631	0.917306	-8.19354	-0.408234	-0.596028	-0.220439	7.36912	-5.2381	0.00158478	0.00797145	-1.69027
AFUA_1G12600	0.724024	0.549977	0.898071	3.33836	8.85097	2.0651e-07	8.02842e-07	6.71084	-0.0466153	-0.280235	0.187005	3.33836	-0.424544	0.677074	0.842836	-6.15486	0.77064	0.479314	1.06197	3.33836	5.6283	4.44867e-05	0.000146626	1.70473	0.436752	0.286105	0.587398	3.17909	6.98591	0.000319979	0.00281779	0.103379
AFUA_1G12610	-0.0381501	-0.201384	0.125084	9.56039	-0.497268	0.626064	0.667526	-8.63458	-0.0524886	-0.217061	0.112084	9.56039	-0.678597	0.50752	0.740016	-7.02699	0.0143384	-0.217457	0.246134	9.56039	0.131613	0.897004	0.918586	-8.28046	-0.0411263	-0.199927	0.117674	9.5835	-0.624047	0.55415	0.638296	-7.61213
AFUA_1G12620	-0.299175	-0.532685	-0.0656656	5.64201	-2.726	0.0154028	0.0223541	-5.11585	0.786367	0.592732	0.980001	5.64201	8.64065	2.81643e-07	9.9326e-05	7.10983	-1.08554	-1.38889	-0.782192	5.64201	-7.6139	1.38321e-06	7.15865e-06	4.77872	-0.807008	-1.04356	-0.570456	5.51967	-8.22054	0.000123734	0.00156111	1.17102
AFUA_1G12630	1.53257	1.39482	1.67033	5.49443	23.6709	1.77143e-13	4.77063e-12	20.9841	0.0482837	-0.113669	0.210236	5.49443	0.634333	0.535227	0.759751	-6.61163	1.48429	1.27167	1.6969	5.49443	14.8535	1.6655e-10	3.97893e-09	14.2426	0.0346341	-0.187084	0.256352	5.0994	0.376401	0.718769	0.780327	-7.74944
AFUA_1G12640	-0.162441	-0.341693	0.0168105	3.69232	-1.92813	0.072593	0.0938588	-6.29296	-0.0335232	-0.245191	0.178144	3.69232	-0.336973	0.740712	0.88114	-6.35984	-0.128918	-0.406288	0.148453	3.69232	-0.988911	0.338077	0.403903	-6.99985	0.381313	0.151952	0.610674	3.74291	4.006	0.00617606	0.0204744	-3.19974
AFUA_1G12650	-0.0162323	-0.124739	0.092274	5.85606	-0.318295	0.754561	0.786306	-8.49573	-0.0768285	-0.199883	0.0462258	5.85606	-1.3284	0.203505	0.468061	-6.05539	0.0605961	-0.103465	0.224657	5.85606	0.785858	0.443942	0.508781	-7.68923	0.383004	0.262654	0.503354	5.88223	7.66841	0.000186299	0.002035	0.711238
AFUA_1G12660	-0.983736	-1.14137	-0.826098	5.50591	-13.2777	8.25313e-10	6.28834e-09	12.1701	0.231207	0.0813735	0.381041	5.50591	3.28319	0.00491465	0.0750472	-2.65894	-1.21494	-1.43243	-0.997458	5.50591	-11.8858	3.90401e-09	5.25693e-08	10.9254	0.0992139	-0.0961394	0.294567	5.69258	1.22377	0.264121	0.356168	-7.05372
AFUA_1G12670	-0.149387	-0.337123	0.0383484	5.20903	-1.69305	0.110686	0.138704	-7.00362	0.151696	-0.0531437	0.356535	5.20903	1.57567	0.135535	0.384882	-5.61853	-0.301083	-0.578938	-0.023227	5.20903	-2.30553	0.0355203	0.0549722	-5.4593	0.254332	-0.0400282	0.548693	5.21636	2.08195	0.079546	0.139107	-5.92047
AFUA_1G12680	0.966661	0.848699	1.08462	7.21205	17.4355	1.62923e-11	2.13937e-10	16.0474	-0.0287185	-0.152345	0.094908	7.21205	-0.494259	0.628139	0.814568	-7.01726	0.99538	0.824504	1.16626	7.21205	12.394	2.1768e-09	3.29505e-08	11.3332	-0.00239981	-0.194442	0.189643	6.97657	-0.0301111	0.976895	0.982739	-7.82979
AFUA_1G12690	-1.41711	-1.61078	-1.22345	6.16454	-15.569	8.45294e-11	8.64675e-10	14.4405	0.250953	0.0557656	0.44614	6.16454	2.73555	0.0151078	0.135787	-3.82548	-1.66807	-1.94303	-1.39311	6.16454	-12.9076	1.2304e-09	2.08428e-08	12.0378	0.691385	0.48571	0.89706	6.45939	8.10004	0.000135021	0.00165011	1.07296
AFUA_1G12700	1.0165	0.916467	1.11653	7.29922	21.6209	6.82691e-13	1.4323e-11	19.3879	-0.00365098	-0.108945	0.101643	7.29922	-0.0737755	0.942144	0.978792	-7.14605	1.02015	0.874915	1.16538	7.29922	14.9451	1.52455e-10	3.68981e-09	14.1197	0.0883401	-0.0591671	0.235847	7.04553	1.44309	0.196039	0.280933	-6.78987
AFUA_1G12720	0.644179	0.52832	0.760037	5.59634	11.83	4.1681e-09	2.58534e-08	10.3609	0.0696316	-0.0643696	0.203633	5.59634	1.10561	0.285964	0.553915	-6.25056	0.574547	0.397404	0.751689	5.59634	6.90092	4.52247e-06	1.98275e-05	3.54453	0.23882	0.0907296	0.386911	5.41827	3.8859	0.00713639	0.0227245	-3.35863
AFUA_1G12730	-0.212529	-0.311153	-0.113906	7.21291	-4.58503	0.000339719	0.000660356	-1.61891	-0.0499977	-0.147701	0.0477054	7.21291	-1.08879	0.293085	0.560441	-6.57911	-0.162532	-0.301357	-0.0237062	7.21291	-2.491	0.0246706	0.0398669	-5.42449	-0.375935	-0.479213	-0.272658	7.27803	-8.77116	8.41519e-05	0.00122912	1.60386
AFUA_1G12740	0.0014368	-0.150259	0.153133	5.15558	0.0201523	0.984182	0.986164	-8.36379	0.114644	-0.0421128	0.2714	5.15558	1.55607	0.140116	0.390552	-5.66163	-0.113207	-0.331345	0.104932	5.15558	-1.10419	0.28656	0.349722	-7.25219	-0.0775849	-0.294817	0.139647	5.12925	-0.8606	0.420486	0.513458	-7.42586
AFUA_1G12750	0.107692	0.0155176	0.199867	5.70088	2.48586	0.0249231	0.0348989	-5.72765	-0.0670357	-0.165242	0.0311704	5.70088	-1.45235	0.166587	0.428612	-5.89825	0.174728	0.040041	0.309415	5.70088	2.7602	0.014372	0.0246729	-4.69825	-0.0220415	-0.127737	0.0836537	5.68943	-0.502497	0.632119	0.705998	-7.68739
AFUA_1G12760	0.597192	0.514156	0.680229	7.96521	15.302	1.08508e-10	1.07722e-09	14.0183	-0.0678409	-0.152271	0.0165892	7.96521	-1.70962	0.107519	0.34501	-5.78721	0.665033	0.546612	0.783454	7.96521	11.9487	3.62801e-09	4.96656e-08	10.7577	-0.146652	-0.255208	-0.0380953	7.83243	-3.25522	0.0158019	0.0407341	-4.22492
AFUA_1G12770	-0.057628	-0.160043	0.0447865	5.88958	-1.19723	0.249425	0.292007	-7.77072	0.0520455	-0.0512357	0.155327	5.88958	1.07218	0.300249	0.567818	-6.41836	-0.109674	-0.255124	0.0357766	5.88958	-1.60432	0.129066	0.173793	-6.75892	-0.174938	-0.280071	-0.0698053	5.88981	-4.00953	0.00615005	0.0204339	-3.19509
AFUA_1G12780	-0.104888	-0.274007	0.0642306	4.43639	-1.31959	0.206363	0.245356	-7.31958	-0.123762	-0.298747	0.0512234	4.43639	-1.50484	0.152712	0.407774	-5.57258	0.0188738	-0.22448	0.262227	4.43639	0.165016	0.87109	0.897884	-7.69454	-0.151423	-0.347155	0.0443095	4.49693	-1.86413	0.108462	0.17701	-6.22859
AFUA_1G12790	0.493965	0.412492	0.575437	7.38164	12.9	1.24064e-09	9.02025e-09	11.4646	0.00677313	-0.0767989	0.0903452	7.38164	0.172438	0.865352	0.946493	-7.15736	0.487191	0.370478	0.603905	7.38164	8.88144	1.97515e-07	1.38087e-06	6.58298	-0.0478058	-0.163075	0.0674636	7.25619	-0.999342	0.353858	0.448208	-7.29474
AFUA_1G12800	0.00420515	-0.0824313	0.0908416	9.31656	0.103273	0.919087	0.930858	-8.7483	-0.0522965	-0.139119	0.0345263	9.31656	-1.28157	0.21906	0.487118	-6.43547	0.0565017	-0.0661526	0.179156	9.31656	0.980128	0.342256	0.407975	-7.7855	-0.253895	-0.349229	-0.15856	9.32878	-6.41729	0.000519115	0.00384073	-0.440105
AFUA_1G12820	0.230577	0.0771192	0.384034	5.45053	3.19692	0.00587373	0.00923854	-4.27826	0.071716	-0.0938217	0.237254	5.45053	0.921772	0.370944	0.635738	-6.44756	0.158861	-0.0668647	0.384586	5.45053	1.49741	0.154616	0.203933	-6.8224	0.031864	-0.192749	0.256477	5.37563	0.341833	0.74341	0.800596	-7.76348
AFUA_1G12830	1.61522	1.39947	1.83096	6.33764	15.9292	6.07042e-11	6.48738e-10	14.7738	0.216386	-0.00551023	0.438282	6.33764	2.07483	0.0552537	0.246993	-5.03498	1.39883	1.08934	1.70832	6.33764	9.61664	6.9599e-08	5.83748e-07	7.80076	-0.456736	-0.712306	-0.201165	5.87312	-4.30628	0.00434437	0.0159122	-2.81156
AFUA_1G12840	1.60193	1.3753	1.82856	7.08179	15.0395	1.39244e-10	1.3255e-09	13.8311	0.347282	0.124034	0.57053	7.08179	3.30978	0.00465168	0.0732986	-2.78694	1.25465	0.936531	1.57277	7.08179	8.39144	4.09548e-07	2.58578e-06	5.85587	-0.682429	-0.987991	-0.376867	6.58986	-5.38154	0.00137124	0.00724548	-1.52856
AFUA_1G12850	0.0193277	-0.218199	0.256854	3.05309	0.17313	0.864817	0.885012	-7.81509	0.294946	0.0394978	0.550394	3.05309	2.45665	0.0264074	0.17715	-3.68214	-0.275618	-0.624434	0.0731979	3.05309	-1.68119	0.113005	0.15444	-5.94792	0.0869718	-0.25582	0.429763	2.9814	0.611359	0.56201	0.644962	-7.62067
AFUA_1G12870	0.333686	0.237056	0.430316	5.79944	7.34736	2.13697e-06	6.49955e-06	3.77983	-0.00843142	-0.114763	0.0979006	5.79944	-0.16871	0.868233	0.946493	-6.9245	0.342117	0.198438	0.485797	5.79944	5.06622	0.00013086	0.000380857	0.0126891	0.0952571	-0.036223	0.226737	5.71782	1.74576	0.1283	0.201354	-6.39192
AFUA_1G12875	-0.32105	-0.451089	-0.19101	4.86295	-5.25292	9.10399e-05	0.000197089	0.0647164	0.0041463	-0.139112	0.147405	4.86295	0.0615809	0.951693	0.982607	-6.7464	-0.325196	-0.518673	-0.131719	4.86295	-3.57619	0.00267941	0.00547714	-2.86758	0.299873	0.147145	0.452601	4.93771	4.73115	0.00270182	0.0113885	-2.2848
AFUA_1G12880	0.0646622	-0.148528	0.277852	2.68878	0.645338	0.52826	0.57483	-7.60767	-0.168852	-0.447243	0.109539	2.68878	-1.29049	0.216026	0.483205	-5.29463	0.233514	-0.11713	0.584159	2.68878	1.41694	0.176526	0.229843	-6.20636	0.531326	0.271035	0.791617	2.72062	4.91869	0.00220886	0.00989048	-2.06061
AFUA_1G12890	-0.0800987	-0.154481	-0.00571637	10.854	-2.29118	0.0365244	0.0498801	-6.40006	-0.152783	-0.227432	-0.0781343	10.854	-4.35468	0.000540946	0.0226342	-0.782489	0.0726845	-0.0326967	0.178066	10.854	1.46752	0.162475	0.212971	-7.25782	-0.201552	-0.29946	-0.103645	10.9122	-4.96043	0.00211342	0.00956725	-2.0114
AFUA_1G12900	0.147244	0.0383013	0.256186	7.54258	2.8757	0.0113627	0.0169285	-5.17104	0.179968	0.0694412	0.290494	7.54258	3.46444	0.00337721	0.0613727	-2.50343	-0.0327238	-0.187916	0.122468	7.54258	-0.448641	0.659974	0.7149	-8.10675	0.0359069	-0.107205	0.179019	7.46063	0.604573	0.566241	0.64866	-7.62517
AFUA_1G12910	0.398696	0.314237	0.483156	6.64165	10.0438	3.89863e-08	1.81478e-07	7.86555	-0.0485764	-0.140445	0.0432919	6.64165	-1.12503	0.277903	0.547234	-6.43162	0.447273	0.32248	0.572066	6.64165	7.62583	1.35683e-06	7.04499e-06	4.63192	0.216234	0.116484	0.315985	6.55516	5.22347	0.00160858	0.00806578	-1.70692
AFUA_1G12920	0.573638	0.461477	0.685799	7.38152	10.8818	1.31757e-08	7.04034e-08	8.95587	0.0273541	-0.0935977	0.148306	7.38152	0.481187	0.637187	0.819557	-7.01659	0.546284	0.381331	0.711236	7.38152	7.04634	3.53224e-06	1.59901e-05	3.57509	0.681661	0.488965	0.874358	7.23112	8.52398	9.97866e-05	0.00137998	1.41258
AFUA_1G12930	-0.158863	-0.288623	-0.0291021	5.14752	-2.60485	0.0196584	0.0279819	-5.38982	-0.0777353	-0.21627	0.0607989	5.14752	-1.19389	0.250688	0.518893	-6.11076	-0.0811274	-0.270942	0.108687	5.14752	-0.909374	0.377245	0.443701	-7.44639	0.0811422	-0.0474119	0.209696	5.20311	1.52093	0.175979	0.258439	-6.69076
AFUA_1G12940	0.426279	0.329973	0.522585	7.54968	9.41772	9.17575e-08	3.88762e-07	6.91506	-0.116325	-0.215361	-0.0172895	7.54968	-2.49912	0.0242761	0.168657	-4.40919	0.542604	0.404463	0.680745	7.54968	8.35729	4.31359e-07	2.70046e-06	5.75587	0.0623954	-0.0573384	0.182129	7.47223	1.25569	0.253071	0.343456	-7.01689
AFUA_1G12950	0.474132	0.384376	0.563887	6.23439	11.2394	8.45925e-09	4.73181e-08	9.54399	-0.0371042	-0.131893	0.0576843	6.23439	-0.83286	0.417725	0.673103	-6.67552	0.511236	0.380695	0.641777	6.23439	8.33258	4.479e-07	2.77667e-06	5.84268	-0.129481	-0.252797	-0.00616487	6.12489	-2.53008	0.0422274	0.085075	-5.27054
AFUA_1G12960	-0.0145035	-0.0955203	0.0665133	8.14597	-0.380892	0.708516	0.744505	-8.63528	-0.0331398	-0.114991	0.0487115	8.14597	-0.861447	0.402281	0.661673	-6.82874	0.0186363	-0.0965304	0.133803	8.14597	0.3443	0.735304	0.783435	-8.17275	0.0133936	-0.0944215	0.121209	8.15773	0.29934	0.774153	0.824828	-7.77896
AFUA_1G12970	0.239171	-0.0537833	0.532126	2.10404	1.73705	0.102446	0.129694	-6.15633	0.217787	-0.137456	0.57303	2.10404	1.3044	0.211364	0.478411	-5.16569	0.0213846	-0.439072	0.481841	2.10404	0.0988139	0.922568	0.939621	-7.03968	0.407232	0.0264244	0.78804	1.99691	2.57682	0.0395616	0.0809462	-5.20236
AFUA_1G12980	-0.0183058	-0.162941	0.12633	4.41465	-0.269289	0.791302	0.821127	-8.19422	0.0916732	-0.071749	0.255095	4.41465	1.19354	0.250824	0.518994	-5.91459	-0.109979	-0.328213	0.108255	4.41465	-1.07224	0.300223	0.364141	-7.10774	0.258464	0.0971679	0.419761	4.39446	3.86122	0.00735355	0.0232253	-3.39154
AFUA_1G12990	0.609564	0.491897	0.727231	4.81404	11.0222	1.10565e-08	6.01649e-08	9.47947	0.0702638	-0.0693287	0.209856	4.81404	1.07096	0.300778	0.56811	-6.11056	0.539301	0.356731	0.72187	4.81404	6.28503	1.32994e-05	5.10076e-05	2.58356	0.231386	0.101304	0.361468	4.64402	4.28617	0.00444608	0.0161252	-2.83715
AFUA_1G13000	-0.612866	-0.845091	-0.380642	2.52384	-5.61516	4.56014e-05	0.000106069	1.37851	-0.16623	-0.429506	0.0970455	2.52384	-1.34339	0.198716	0.46411	-5.25142	-0.446636	-0.797695	-0.095577	2.52384	-2.70694	0.0160077	0.0271272	-4.00463	0.391246	0.15298	0.629512	2.72251	3.95673	0.00655155	0.0213466	-3.26467
AFUA_1G13010	-0.0127519	-0.120508	0.0950038	6.15143	-0.251791	0.804551	0.832512	-8.54382	-0.122731	-0.238893	-0.00656962	6.15143	-2.248	0.0397093	0.216324	-4.7095	0.109979	-0.0484657	0.268425	6.15143	1.47685	0.159986	0.210043	-6.98221	0.136169	0.0207765	0.251562	6.18518	2.84347	0.0273922	0.0615213	-4.81453
AFUA_1G13020	0.125022	0.0272292	0.222814	6.44916	2.7201	0.0155876	0.0226091	-5.38808	-0.108481	-0.20934	-0.00762161	6.44916	-2.28845	0.0367187	0.20727	-4.70249	0.233502	0.0930178	0.373987	6.44916	3.53644	0.00290929	0.00589017	-3.2511	-0.161224	-0.271746	-0.0507026	6.44634	-3.51504	0.0113065	0.031706	-3.86186
AFUA_1G13030	0.202447	-0.285921	0.690816	1.24062	0.882	0.391412	0.439545	-6.82785	0.00477031	-0.426953	0.436493	1.24062	0.0235096	0.981547	0.992944	-5.89693	0.197677	-0.454158	0.849512	1.24062	0.645242	0.528321	0.591585	-6.60322	-0.783263	-1.2686	-0.297929	1.17958	-3.88879	0.00711141	0.0226964	-3.35478
AFUA_1G13040	0.194065	0.00738065	0.38075	3.83761	2.21179	0.0425781	0.0574168	-5.77221	0.157867	-0.0335632	0.349297	3.83761	1.75463	0.0993069	0.33159	-5.06423	0.036198	-0.231191	0.303587	3.83761	0.288036	0.777181	0.819915	-7.50327	-0.199126	-0.442689	0.0444363	3.75416	-1.97	0.0932928	0.1574	-6.07987
AFUA_1G13050	0.0369767	-0.0862701	0.160224	6.23486	0.638348	0.532679	0.579043	-8.34093	0.0748004	-0.0487107	0.198312	6.23486	1.28855	0.216683	0.484236	-6.23118	-0.0378237	-0.212308	0.136661	6.23486	-0.461224	0.651122	0.706861	-7.97023	-0.243052	-0.41511	-0.0709947	6.20598	-3.40388	0.0130316	0.0352619	-4.01621
AFUA_1G13060	0.115378	0.0141387	0.216617	7.71186	2.42481	0.0281209	0.0391031	-6.04748	-0.0830591	-0.185361	0.0192426	7.71186	-1.72746	0.104195	0.338598	-5.75398	0.198437	0.05451	0.342364	7.71186	2.93349	0.0100971	0.01798	-4.58638	-0.105784	-0.236433	0.0248642	7.70405	-1.95104	0.0958463	0.160742	-6.10667
AFUA_1G13070	0.129529	-0.0395235	0.298582	5.44067	1.63023	0.123446	0.153447	-7.11204	0.0144572	-0.157582	0.186497	5.44067	0.178798	0.860441	0.943644	-6.89516	0.115072	-0.126126	0.35627	5.44067	1.01508	0.325839	0.390796	-7.40616	-0.243716	-0.393847	-0.0935846	5.41048	-3.91166	0.0069173	0.0222447	-3.32438
AFUA_1G13090	0.301268	0.206683	0.395853	8.38443	6.77695	5.59578e-06	1.5452e-05	2.57199	-0.0903661	-0.187084	0.00635194	8.38443	-1.98794	0.0650031	0.269112	-5.35415	0.391634	0.256354	0.526914	8.38443	6.15957	1.66737e-05	6.22406e-05	1.90757	0.126622	0.0137429	0.2395	8.33126	2.70299	0.0332131	0.0710093	-5.01853
AFUA_1G13100	0.313708	0.201597	0.425819	8.44336	5.95361	2.42814e-05	5.94867e-05	1.04398	-0.0889957	-0.202783	0.0247913	8.44336	-1.66411	0.116417	0.356801	-5.87324	0.402704	0.242965	0.562442	8.44336	5.36389	7.35295e-05	0.000229095	0.367615	-0.0789733	-0.249282	0.0913359	8.38727	-1.11735	0.303976	0.397115	-7.1721
AFUA_1G13110	1.41046	1.01449	1.80642	1.03632	7.57894	1.46364e-06	4.64826e-06	5.15422	-0.254717	-0.886295	0.376862	1.03632	-0.858094	0.404073	0.662832	-5.24516	1.66517	0.919734	2.41061	1.03632	4.75282	0.000242877	0.000654804	0.512149	0.869483	0.145076	1.59389	0.738295	2.89219	0.025636	0.0587075	-4.74405
AFUA_1G13130	0.105161	-0.00566231	0.215984	5.1873	2.01896	0.0613557	0.0804676	-6.46719	-0.0673644	-0.186673	0.0519445	5.1873	-1.20133	0.247876	0.516682	-6.10518	0.172525	0.00968681	0.335364	5.1873	2.25424	0.0392338	0.0602708	-5.54811	-0.0104139	-0.131288	0.11046	5.17783	-0.2076	0.841983	0.879014	-7.80552
AFUA_1G13140	1.31816	1.19267	1.44365	8.21957	22.349	4.17214e-13	9.47819e-12	19.8783	-0.0529679	-0.181487	0.0755515	8.21957	-0.876897	0.394093	0.655288	-6.81193	1.37113	1.1915	1.55075	8.21957	16.241	4.58248e-11	1.40239e-09	15.3416	-0.324039	-0.516281	-0.131796	7.90319	-4.06159	0.0057807	0.0195043	-3.12689
AFUA_1G13150	0.00540498	-0.136713	0.147523	4.63133	0.0809188	0.936555	0.945648	-8.30596	-0.0965621	-0.264744	0.0716194	4.63133	-1.22161	0.24033	0.509197	-5.91143	0.101967	-0.11822	0.322155	4.63133	0.985308	0.339787	0.405685	-7.24675	0.36989	0.240583	0.499197	4.65398	6.89285	0.000345598	0.00296926	0.0168387
AFUA_1G13160	-0.0773644	-0.199426	0.0446972	5.26202	-1.34855	0.197091	0.235163	-7.49323	0.0701211	-0.06143	0.201672	5.26202	1.13412	0.274188	0.544309	-6.19644	-0.147486	-0.326942	0.0319712	5.26202	-1.74861	0.100371	0.139309	-6.41536	0.145876	-0.0232847	0.315037	5.26648	2.07794	0.0800016	0.139574	-5.92621
AFUA_1G13170	1.37943	1.18618	1.57269	4.03494	15.187	1.20986e-10	1.17898e-09	14.4107	0.0035712	-0.226859	0.234001	4.03494	0.0329746	0.974121	0.99088	-6.47424	1.37586	1.07512	1.6766	4.03494	9.73385	5.92548e-08	5.07005e-07	8.39027	-0.11477	-0.276915	0.0473745	3.69618	-1.70559	0.135801	0.210626	-6.44652
AFUA_1G13180	-0.149689	-0.269946	-0.0294328	5.38334	-2.64842	0.0180118	0.0258621	-5.33822	0.00735919	-0.116538	0.131256	5.38334	0.126378	0.901077	0.960751	-6.88694	-0.157048	-0.32971	0.0156135	5.38334	-1.93527	0.0716471	0.103133	-6.14377	-0.0558712	-0.175875	0.0641322	5.41698	-1.12187	0.302187	0.395686	-7.16722
AFUA_1G13190	-0.0780559	-0.190632	0.0345205	5.56142	-1.47524	0.160413	0.195173	-7.37822	0.0428077	-0.0764191	0.162034	5.56142	0.763927	0.456521	0.702034	-6.61492	-0.120864	-0.28484	0.0431134	5.56142	-1.56825	0.137252	0.183184	-6.74753	0.0692581	-0.0569689	0.195485	5.57037	1.32211	0.231365	0.319502	-6.93846
AFUA_1G13195	0.00234053	-0.111999	0.11668	6.07507	0.0435533	0.965823	0.971068	-8.54457	0.0481158	-0.070344	0.166576	6.07507	0.864213	0.400806	0.660519	-6.63675	-0.0457753	-0.210415	0.118865	6.07507	-0.591562	0.562777	0.625157	-7.87213	-0.0481095	-0.208664	0.112445	6.06396	-0.722032	0.495768	0.585498	-7.54107
AFUA_1G13200	-0.535649	-0.690369	-0.380928	6.3842	-7.36608	2.07204e-06	6.31504e-06	3.77158	-0.114888	-0.265219	0.0354419	6.3842	-1.62605	0.124339	0.368088	-5.81428	-0.42076	-0.636486	-0.205034	6.3842	-4.14989	0.000821193	0.00191672	-1.96835	-0.257253	-0.485319	-0.0291865	6.54844	-2.71798	0.0325333	0.0700616	-4.99671
AFUA_1G13210	0.384352	0.172157	0.596547	3.0463	3.85388	0.00150893	0.00262635	-2.3272	0.456338	0.217429	0.695246	3.0463	4.06405	0.000979119	0.0312558	-0.598209	-0.0719856	-0.391523	0.247552	3.0463	-0.479323	0.638483	0.695076	-7.1914	0.158958	-0.0797475	0.397663	2.84132	1.6046	0.156552	0.235608	-6.58155
AFUA_1G13220	-0.68982	-0.929477	-0.450163	3.29184	-6.12421	1.7778e-05	4.47076e-05	2.22643	0.308416	0.0783934	0.538438	3.29184	2.8528	0.0119061	0.120132	-3.04332	-0.998236	-1.33042	-0.666052	3.29184	-6.39381	1.09509e-05	4.27982e-05	3.13153	0.0721303	-0.24433	0.388591	3.38796	0.54922	0.601456	0.678711	-7.66021
AFUA_1G13230	-0.946273	-1.24274	-0.649804	2.59105	-6.79111	5.46068e-06	1.50959e-05	3.62755	0.220326	-0.0708128	0.511464	2.59105	1.61016	0.127781	0.37394	-4.97535	-1.1666	-1.58212	-0.75108	2.59105	-5.97359	2.34062e-05	8.37019e-05	2.51886	0.290453	0.0778718	0.503035	2.77548	3.2923	0.0150556	0.0393605	-4.17263
AFUA_1G13240	-0.0640327	-0.21945	0.0913846	4.48062	-0.87661	0.394243	0.442073	-7.8276	-0.0114116	-0.178692	0.155868	4.48062	-0.145147	0.886488	0.954125	-6.65787	-0.0526211	-0.280957	0.175715	4.48062	-0.490332	0.630851	0.688285	-7.59073	0.0631873	-0.0813279	0.207702	4.49404	1.05357	0.330174	0.424305	-7.23958
AFUA_1G13250	0.506046	0.340534	0.671558	4.9866	6.50526	8.98935e-06	2.3845e-05	2.4571	0.2484	0.0701147	0.426685	4.9866	2.96442	0.00947724	0.105865	-3.14005	0.257646	0.0143772	0.500915	4.9866	2.25342	0.0392963	0.0603543	-5.49907	-0.047919	-0.255828	0.15999	4.8042	-0.55537	0.597483	0.675242	-7.65646
AFUA_1G13260	-0.0317252	-0.122656	0.0592055	7.32376	-0.742333	0.469121	0.516933	-8.39434	-0.0435719	-0.135971	0.0488268	7.32376	-1.00333	0.331293	0.600479	-6.66125	0.0118467	-0.117791	0.141484	7.32376	0.194433	0.848393	0.88037	-8.18306	-0.0400574	-0.155193	0.0750778	7.34246	-0.838345	0.43199	0.524565	-7.44547
AFUA_1G13280	-0.130808	-0.210457	-0.0511596	7.64256	-3.49431	0.00317461	0.00522742	-3.91349	-0.136166	-0.216575	-0.0557577	7.64256	-3.60306	0.0025344	0.0515653	-2.22545	0.00535808	-0.107821	0.118537	7.64256	0.100728	0.921074	0.938692	-8.21246	-0.0558064	-0.164314	0.0527011	7.70937	-1.23929	0.258698	0.34994	-7.03589
AFUA_1G13290	-0.277845	-0.408483	-0.147207	5.00702	-4.52521	0.000383162	0.000737255	-1.42349	-0.0327708	-0.170337	0.104795	5.00702	-0.506851	0.61948	0.810291	-6.67026	-0.245074	-0.434786	-0.0553624	5.00702	-2.74857	0.0147147	0.0251969	-4.57952	0.069164	-0.0836064	0.221934	5.08611	1.09091	0.314623	0.408321	-7.20041
AFUA_1G13300	0.181729	0.0824187	0.281039	6.3693	3.89345	0.0013907	0.0024343	-2.97645	0.125132	0.0231946	0.227069	6.3693	2.6118	0.0193866	0.151205	-4.09208	0.056597	-0.0857185	0.198913	6.3693	0.846147	0.4105	0.476514	-7.72921	-0.122704	-0.247184	0.00177647	6.29022	-2.37523	0.0524818	0.10093	-5.4963
AFUA_1G13310	-0.312441	-0.42591	-0.198972	5.47115	-5.85861	2.89348e-05	6.96733e-05	1.16538	0.195324	0.0810083	0.30964	5.47115	3.63542	0.00237021	0.0504331	-1.91468	-0.507765	-0.668835	-0.346696	5.47115	-6.7074	6.31158e-06	2.65287e-05	3.2071	-0.00963271	-0.130184	0.110919	5.49843	-0.192541	0.853276	0.88805	-7.80898
AFUA_1G13320	-0.295921	-0.408995	-0.182848	6.73281	-5.56825	4.98238e-05	0.000114756	0.393585	-0.0857299	-0.199635	0.0281756	6.73281	-1.60137	0.12972	0.376693	-5.87846	-0.210191	-0.370691	-0.0496918	6.73281	-2.78641	0.0136277	0.0234987	-4.81204	-0.114475	-0.247148	0.0181973	6.8252	-2.07912	0.0798675	0.139483	-5.92453
AFUA_1G13330	0.314609	0.238707	0.390511	7.96173	8.8191	2.16379e-07	8.35072e-07	6.0035	-0.0128145	-0.0895579	0.0639289	7.96173	-0.355276	0.727229	0.873028	-7.13951	0.327424	0.219486	0.435362	7.96173	6.45416	9.83861e-06	3.91115e-05	2.471	-0.124555	-0.231356	-0.0177533	7.88612	-2.81016	0.0286667	0.0637745	-4.86281
AFUA_1G13340	0.540167	0.407488	0.672847	5.59724	8.66221	2.72763e-07	1.02128e-06	5.96979	-0.0295325	-0.178352	0.119287	5.59724	-0.422227	0.678728	0.843824	-6.79562	0.5697	0.370323	0.769076	5.59724	6.07962	1.92798e-05	7.06864e-05	2.03205	0.0710749	-0.124396	0.266546	5.47445	0.876157	0.412579	0.506139	-7.41191
AFUA_1G13350	1.35206	1.0155	1.68862	2.83198	8.54746	3.23692e-07	1.1903e-06	6.36624	-0.0696828	-0.542048	0.402682	2.83198	-0.313872	0.757854	0.890415	-6.02149	1.42174	0.841743	2.00175	2.83198	5.21551	9.78718e-05	0.00029513	1.04294	0.407764	-0.111305	0.926833	2.52466	1.89292	0.104111	0.171841	-6.18838
AFUA_1G13360	-0.1727	-0.458213	0.112813	2.49701	-1.28698	0.217218	0.257024	-6.81532	0.233909	-0.0610889	0.528907	2.49701	1.68707	0.111851	0.350855	-4.82544	-0.406609	-0.817147	0.00392882	2.49701	-2.10731	0.0519677	0.0774704	-5.10155	0.0506697	-0.177535	0.278874	2.47372	0.535022	0.610685	0.686694	-7.6687
AFUA_1G13370	-0.804538	-0.976641	-0.632434	4.12399	-9.94627	4.44276e-08	2.03608e-07	8.23978	0.281995	0.106365	0.457625	4.12399	3.41622	0.00373184	0.064878	-2.09171	-1.08653	-1.33243	-0.840635	4.12399	-9.4014	9.388e-08	7.46804e-07	7.86869	0.327679	0.124012	0.531345	4.25212	3.87684	0.0072153	0.022944	-3.3707
AFUA_1G13380	-0.464517	-0.66708	-0.261955	3.13309	-4.87918	0.000189023	0.000385118	-0.191714	0.102927	-0.099878	0.305732	3.13309	1.07983	0.296934	0.564593	-5.76356	-0.567445	-0.854083	-0.280806	3.13309	-4.21205	0.000723222	0.0017096	-1.11292	0.000161026	-0.199828	0.20015	3.22471	0.00194016	0.998511	0.998563	-7.83031
AFUA_1G13390	0.057905	-0.0374559	0.153266	6.28626	1.29196	0.21553	0.255312	-7.74397	-0.184478	-0.284781	-0.0841759	6.28626	-3.91326	0.00133507	0.038029	-1.45507	0.242383	0.103984	0.380782	6.28626	3.72627	0.00196404	0.00416067	-2.83296	-0.0522382	-0.166248	0.0617715	6.31768	-1.10406	0.309288	0.402918	-7.18638
AFUA_1G13400	0.474239	0.25686	0.691618	3.82244	4.64177	0.000303179	0.000594951	-0.888209	-0.0157565	-0.246445	0.214932	3.82244	-0.145324	0.886351	0.954115	-6.48955	0.489995	0.173024	0.806967	3.82244	3.28909	0.00485504	0.00932721	-3.19671	-0.238576	-0.48038	0.00322776	3.70835	-2.37745	0.0523176	0.100692	-5.49306
AFUA_1G13420	0.258722	0.142836	0.374608	6.86329	4.75016	0.000244168	0.000486759	-1.26723	0.0669315	-0.0524434	0.186306	6.86329	1.19295	0.251047	0.519055	-6.41178	0.191791	0.0254179	0.358163	6.86329	2.45273	0.0266131	0.0426801	-5.46378	-0.0735326	-0.193756	0.0466903	6.77949	-1.47381	0.187884	0.27193	-6.75106
AFUA_1G13430	0.0247587	-0.10787	0.157388	6.19093	0.397186	0.696711	0.733558	-8.47697	0.116924	-0.0194409	0.253288	6.19093	1.82434	0.087675	0.310977	-5.45354	-0.0921648	-0.28239	0.0980606	6.19093	-1.03086	0.318614	0.383497	-7.5284	-0.0614537	-0.236339	0.113432	6.15462	-0.846725	0.427632	0.520125	-7.43813
AFUA_1G13440	0.752113	0.501021	1.00321	1.85563	6.37315	1.13612e-05	2.95231e-05	2.90476	0.107703	-0.237171	0.452576	1.85563	0.664462	0.516277	0.746204	-5.62927	0.644411	0.217813	1.07101	1.85563	3.21402	0.00566988	0.0107394	-2.80067	0.604868	0.359561	0.850175	1.65345	5.94153	0.000798635	0.00502523	-0.923382
AFUA_1G13450	-0.30688	-0.409255	-0.204505	7.93874	-6.3779	1.12655e-05	2.93155e-05	1.86745	-0.0161149	-0.118777	0.0865469	7.93874	-0.333982	0.742924	0.882385	-7.15027	-0.290765	-0.435748	-0.145782	7.93874	-4.26706	0.000646471	0.00154994	-1.84495	-0.0367683	-0.177753	0.104217	8.01962	-0.628418	0.551458	0.635813	-7.60916
AFUA_1G13460	-0.368491	-0.498651	-0.238331	5.28484	-6.02355	2.13579e-05	5.26554e-05	1.50685	-0.0514403	-0.185351	0.0824701	5.28484	-0.817323	0.426279	0.679222	-6.5315	-0.317051	-0.503795	-0.130306	5.28484	-3.6123	0.00248638	0.00512358	-2.88783	0.0211948	-0.0950384	0.137428	5.38375	0.439387	0.674813	0.741901	-7.72054
AFUA_1G13470	-0.167753	-0.258423	-0.0770826	7.70299	-3.9365	0.00127266	0.00224253	-2.99161	-0.0610235	-0.151593	0.0295463	7.70299	-1.43357	0.1718	0.434991	-6.18213	-0.106729	-0.234885	0.0214269	7.70299	-1.77194	0.0962988	0.134159	-6.70057	-0.272683	-0.394669	-0.150697	7.75981	-5.38637	0.00136463	0.00721891	-1.52316
AFUA_1G13480	0.107419	-0.00331961	0.218157	6.99985	2.06389	0.0564035	0.0744209	-6.65549	0.0758828	-0.0362312	0.187997	6.99985	1.44008	0.169976	0.433337	-6.12596	0.031536	-0.126047	0.189119	6.99985	0.425795	0.676182	0.728302	-8.08313	-0.173126	-0.327644	-0.0186073	6.95307	-2.69979	0.0333601	0.0712413	-5.02319
AFUA_1G13490	-0.301994	-0.386668	-0.21732	8.77413	-7.58841	1.44138e-06	4.58149e-06	3.98852	-0.0841839	-0.16865	0.000282383	8.77413	-2.12056	0.0506795	0.238167	-5.15526	-0.21781	-0.337411	-0.0982095	8.77413	-3.8748	0.00144522	0.00316104	-2.69178	-0.220914	-0.319146	-0.122683	8.87051	-5.41905	0.00132089	0.00707338	-1.48673
AFUA_1G13500	-0.305043	-0.40241	-0.207677	10.4005	-6.66586	6.78434e-06	1.84047e-05	2.31353	-0.0883472	-0.185329	0.00863461	10.4005	-1.93824	0.0712571	0.279222	-5.51884	-0.216696	-0.354122	-0.0792708	10.4005	-3.35497	0.0042364	0.00825435	-3.82473	-0.288664	-0.425684	-0.151645	10.4985	-5.07644	0.00187158	0.00881177	-1.87592
AFUA_1G13510	-1.20904	-1.3475	-1.07057	5.8497	-18.5782	6.42436e-12	9.59251e-11	17.2455	-0.144279	-0.269802	-0.0187553	5.8497	-2.44558	0.0269918	0.178802	-4.37688	-1.06476	-1.25165	-0.877868	5.8497	-12.1217	2.96938e-09	4.20741e-08	11.1599	-0.191032	-0.345484	-0.0365802	6.19055	-2.98031	0.0227577	0.0537912	-4.61698
AFUA_1G13520	0.235806	0.0881572	0.383455	4.24582	3.39805	0.00387498	0.00626322	-3.61722	-0.224791	-0.393989	-0.0555935	4.24582	-2.82676	0.0125545	0.124137	-3.23258	0.460597	0.236035	0.685159	4.24582	4.36405	0.000530761	0.00129901	-1.08327	0.0561509	-0.0836083	0.19591	4.2411	0.968109	0.368095	0.462432	-7.32554
AFUA_1G13530	-0.0655721	-0.383233	0.252088	1.5237	-0.439198	0.666653	0.706328	-7.35688	0.462879	0.0789513	0.846807	1.5237	2.56521	0.0212817	0.159658	-3.20163	-0.528451	-1.02676	-0.0301454	1.5237	-2.25638	0.0390714	0.0600338	-4.57328	0.677544	0.29714	1.05795	1.42354	4.29181	0.00441727	0.0160679	-2.82996
AFUA_1G13540	0.2202	0.118864	0.321536	5.90789	4.62337	0.000314567	0.000614512	-1.39871	-0.0954512	-0.201649	0.0107461	5.90789	-1.91237	0.0747222	0.287477	-5.25581	0.315651	0.168863	0.46244	5.90789	4.5753	0.000346423	0.000892385	-1.00956	-0.149606	-0.258854	-0.0403582	5.87724	-3.29978	0.0149097	0.0390734	-4.1621
AFUA_1G13550	-0.413895	-0.578453	-0.249336	5.39036	-5.35146	7.5304e-05	0.000166032	0.174863	0.00762967	-0.163294	0.178554	5.39036	0.0949745	0.925567	0.972628	-6.88804	-0.421524	-0.658789	-0.184259	5.39036	-3.78001	0.00175754	0.00376196	-2.5608	0.126784	0.0171062	0.236462	5.49157	2.78544	0.0296532	0.0652829	-4.89868
AFUA_1G13560	-0.512198	-0.74961	-0.274785	3.00015	-4.59027	0.000336165	0.00065362	-0.81277	0.135501	-0.139255	0.410257	3.00015	1.0493	0.31032	0.578462	-5.6911	-0.647698	-1.01082	-0.284579	3.00015	-3.79514	0.00170346	0.00365359	-1.9326	0.550373	0.266989	0.833756	3.09824	4.67983	0.00285739	0.0117762	-2.34703
AFUA_1G13570	-0.268368	-0.376778	-0.159958	7.72697	-5.26703	8.8593e-05	0.000192391	-0.263523	-0.0901294	-0.198186	0.0179276	7.72697	-1.77467	0.0958308	0.324464	-5.68872	-0.178239	-0.331304	-0.0251732	7.72697	-2.47759	0.0253354	0.0408611	-5.47429	-0.301207	-0.401995	-0.20042	7.81715	-7.20123	0.000268578	0.00253526	0.300158
AFUA_1G13580	-0.297994	-0.3748	-0.221188	6.99243	-8.25502	5.04297e-07	1.77679e-06	5.16458	-0.0663497	-0.14365	0.0109505	6.99243	-1.82626	0.0873718	0.310497	-5.56271	-0.231644	-0.340614	-0.122675	6.99243	-4.52293	0.000384925	0.000979978	-1.2687	-0.112928	-0.209139	-0.0167172	7.08371	-2.8283	0.0279649	0.0625137	-4.83651
AFUA_1G13590	0.404931	0.313245	0.496617	7.53714	9.39684	9.44817e-08	3.9939e-07	6.88832	0.00867859	-0.0847471	0.102104	7.53714	0.197646	0.845922	0.936038	-7.16469	0.396252	0.265353	0.527152	7.53714	6.44077	1.00748e-05	3.98367e-05	2.46279	-0.0638809	-0.18898	0.0612177	7.43347	-1.23046	0.261772	0.353581	-7.04605
AFUA_1G13600	-0.689257	-0.850664	-0.527849	4.30453	-9.08577	1.46927e-07	5.92669e-07	6.94869	-0.0150168	-0.176046	0.146013	4.30453	-0.198417	0.84533	0.936038	-6.64155	-0.67424	-0.902237	-0.446243	4.30453	-6.292	1.31342e-05	5.04783e-05	2.69578	0.0556161	-0.0802559	0.191488	4.48739	0.986323	0.359739	0.454389	-7.30766
AFUA_1G13610	-0.427754	-0.529331	-0.326178	7.74742	-8.95994	1.76193e-07	6.98172e-07	6.24127	0.0560823	-0.0437033	0.155868	7.74742	1.19581	0.249961	0.518547	-6.48859	-0.483837	-0.626227	-0.341446	7.74742	-7.22975	2.59686e-06	1.23284e-05	3.86793	-0.52702	-0.65203	-0.40201	7.84004	-10.1585	3.47264e-05	0.000696976	2.59549
AFUA_1G13620	-0.0285759	-0.137722	0.0805698	6.26779	-0.557055	0.585541	0.629576	-8.4324	0.0734425	-0.0443439	0.191229	6.26779	1.32665	0.204071	0.468482	-6.1514	-0.102018	-0.2626	0.0585631	6.26779	-1.35172	0.196096	0.251522	-7.1666	0.256009	0.11131	0.400707	6.26011	4.26323	0.00456533	0.016421	-2.86641
AFUA_1G13630	3.32473	3.08553	3.56392	2.49257	29.5739	6.27813e-15	3.09972e-13	24.5289	-0.00129958	-0.324632	0.322033	2.49257	-0.00855178	0.993287	0.997165	-5.91628	3.32603	2.92384	3.72822	2.49257	17.5953	1.42572e-11	5.70751e-10	16.7116	-0.0546025	-0.270148	0.160943	1.66508	-0.610409	0.562601	0.645362	-7.6213
AFUA_1G13660	1.80073	1.54928	2.05219	4.26857	15.2366	1.15426e-10	1.13218e-09	14.4829	0.379072	0.120014	0.638131	4.26857	3.11336	0.00697848	0.0909906	-2.68441	1.42166	1.06063	1.78269	4.26857	8.37833	4.17777e-07	2.62653e-06	6.32382	-0.562948	-0.823304	-0.302591	3.71702	-5.21012	0.00163066	0.00813548	-1.72214
AFUA_1G13670	4.56774	4.11171	5.02377	2.47671	21.3116	8.45549e-13	1.69247e-11	19.74	0.150809	-0.421496	0.723113	2.47671	0.560665	0.583138	0.788762	-5.73019	4.41693	3.68516	5.1487	2.47671	12.8425	1.32133e-09	2.17461e-08	12.4128	-0.362644	-0.704928	-0.0203598	1.30208	-2.55295	0.0409005	0.0830343	-5.23719
AFUA_1G13690	0.0859814	-0.00507748	0.17704	7.24857	2.00903	0.0625024	0.0818265	-6.77456	0.0672769	-0.0263398	0.160893	7.24857	1.52903	0.146649	0.399313	-6.01376	0.0187045	-0.111893	0.149302	7.24857	0.30473	0.764674	0.80891	-8.14744	0.105054	-0.0291365	0.239244	7.2104	1.88642	0.105078	0.172985	-6.19747
AFUA_1G13700	0.232245	0.124688	0.339803	7.00734	4.59421	0.000333516	0.000648641	-1.60898	-0.00987666	-0.122843	0.103089	7.00734	-0.186023	0.854869	0.941323	-7.11631	0.242122	0.0861414	0.398102	7.00734	3.30269	0.00472036	0.00910154	-3.79357	0.158178	0.0175193	0.298837	6.95427	2.70974	0.0329052	0.0706168	-5.0087
AFUA_1G13710	0.711788	0.615284	0.808292	9.34863	15.6932	7.53515e-11	7.82683e-10	14.3531	-0.0258532	-0.124452	0.0727455	9.34863	-0.557888	0.584986	0.78972	-7.08933	0.737641	0.599675	0.875607	9.34863	11.3757	7.16574e-09	8.69992e-08	9.99526	-0.0196814	-0.136039	0.0966766	9.17684	-0.407575	0.696855	0.761308	-7.73567
AFUA_1G13720	0.20999	0.132379	0.287601	8.18477	5.75676	3.49666e-05	8.30808e-05	0.675327	-0.0271265	-0.105796	0.0515426	8.18477	-0.733658	0.474242	0.715679	-6.93223	0.237116	0.126607	0.347626	8.18477	4.56527	0.00035348	0.000909299	-1.2375	-0.00814906	-0.103872	0.0875743	8.13893	-0.205134	0.843829	0.880694	-7.80611
AFUA_1G13730	0.117156	0.0378708	0.196441	7.29634	3.14396	0.00655194	0.0102026	-4.62288	-0.0855966	-0.166735	-0.00445776	7.29634	-2.24456	0.0399737	0.217361	-4.86701	0.202753	0.0893081	0.316197	7.29634	3.80266	0.00167723	0.00361208	-2.78299	-0.0145685	-0.113863	0.0847262	7.28866	-0.353538	0.735027	0.795036	-7.75887
AFUA_1G13740	-0.261964	-0.375854	-0.148074	9.03572	-4.89395	0.000183587	0.00037497	-1.06729	-0.100581	-0.214883	0.0137216	9.03572	-1.87225	0.0803965	0.299145	-5.57897	-0.161383	-0.32274	-2.62862e-05	9.03572	-2.12802	0.0499671	0.0748193	-6.15935	-0.108711	-0.250849	0.0334267	9.12635	-1.84295	0.111778	0.180788	-6.25808
AFUA_1G13750	-0.0826791	-0.212862	0.0475038	7.38917	-1.35128	0.196233	0.234328	-7.76653	0.218137	0.0859428	0.350331	7.38917	3.51092	0.0030672	0.0579499	-2.40109	-0.300816	-0.48635	-0.115282	7.38917	-3.4497	0.00348186	0.00693749	-3.52059	0.101173	-0.0579274	0.260274	7.35602	1.53229	0.173215	0.25529	-6.67609
AFUA_1G13760	1.37315	1.23465	1.51165	5.49925	21.0944	9.84359e-13	1.90344e-11	19.1774	-0.0342188	-0.199033	0.130595	5.49925	-0.441747	0.664847	0.837312	-6.71785	1.40737	1.19208	1.62265	5.49925	13.9092	4.26475e-10	8.53627e-09	13.2608	0.0991993	-0.0653171	0.263716	5.16373	1.45294	0.193389	0.278158	-6.77747
AFUA_1G13780	0.26541	0.190495	0.340326	9.77752	7.5379	1.56437e-06	4.91962e-06	3.85928	-0.0666033	-0.142494	0.00928778	9.77752	-1.86728	0.0811258	0.30074	-5.60743	0.332014	0.225375	0.438652	9.77752	6.62439	7.29317e-06	2.98445e-05	2.71788	-0.0278942	-0.12676	0.0709716	9.72757	-0.679855	0.520388	0.607311	-7.57276
AFUA_1G13790	0.274119	0.192395	0.355843	9.92577	7.13663	3.03413e-06	8.90989e-06	3.16139	-0.035486	-0.118183	0.0472111	9.92577	-0.913001	0.375394	0.637161	-6.84678	0.309605	0.193339	0.42587	9.92577	5.66581	4.14567e-05	0.000137558	0.907105	-0.0446742	-0.149474	0.0601254	9.86584	-1.02718	0.341538	0.435658	-7.26669
AFUA_1G13800	1.34492	1.01922	1.67062	5.55404	8.78573	2.27251e-07	8.73388e-07	6.25069	-0.113542	-0.430888	0.203805	5.55404	-0.761247	0.458074	0.703368	-6.63669	1.45846	1.00372	1.91321	5.55404	6.8239	5.16091e-06	2.22607e-05	3.41949	-0.928718	-1.31466	-0.542777	5.24965	-5.79844	0.000913647	0.00550567	-1.07416
AFUA_1G13820	0.495691	0.168617	0.822765	2.22604	3.22455	0.00554789	0.00875883	-3.39139	0.305358	-0.0576296	0.668346	2.22604	1.78987	0.0932663	0.320822	-4.58179	0.190332	-0.298275	0.67894	2.22604	0.828813	0.419942	0.4858	-6.7251	0.0396259	-0.437813	0.517064	2.03065	0.199991	0.847684	0.883845	-7.8073
AFUA_1G13840	-0.563265	-0.72385	-0.40268	4.06006	-7.46298	1.76747e-06	5.49765e-06	4.37721	-0.0224015	-0.192073	0.14727	4.06006	-0.280913	0.782538	0.902766	-6.53047	-0.540863	-0.774478	-0.307248	4.06006	-4.92596	0.000172346	0.000484584	0.10399	0.209257	0.0164125	0.402101	4.20672	2.61469	0.0375315	0.077925	-5.14714
AFUA_1G13850	-0.117211	-0.241539	0.00711619	5.4142	-2.00589	0.0628693	0.0822924	-6.55997	0.0408457	-0.0993258	0.181017	5.4142	0.619999	0.544375	0.765429	-6.65539	-0.158057	-0.345422	0.0293072	5.4142	-1.79486	0.0924375	0.129388	-6.37198	0.37584	0.194635	0.557044	5.43499	4.99784	0.0020318	0.00932312	-1.96751
AFUA_1G13860	0.163915	-0.0704992	0.398329	2.62093	1.48778	0.157112	0.191534	-6.69963	-0.0225757	-0.324868	0.279717	2.62093	-0.158898	0.875826	0.949909	-6.06562	0.18649	-0.196041	0.569022	2.62093	1.03727	0.315712	0.380437	-6.63547	0.530161	0.209393	0.85093	2.59063	3.98258	0.00635148	0.0209063	-3.23056
AFUA_1G13870	-0.0138637	-0.13421	0.106483	5.42682	-0.245104	0.80963	0.836629	-8.4193	-0.0595495	-0.191429	0.0723302	5.42682	-0.960737	0.351611	0.618829	-6.4007	0.0456858	-0.132851	0.224223	5.42682	0.544449	0.593973	0.654663	-7.77597	0.145199	0.0161046	0.274294	5.45017	2.71022	0.0328835	0.0706168	-5.00801
AFUA_1G13880	0.482684	0.298449	0.666919	5.78977	5.57435	4.92526e-05	0.000113563	0.529223	-0.195288	-0.391144	0.000568022	5.78977	-2.1215	0.050589	0.238167	-4.87476	0.677972	0.409081	0.946863	5.78977	5.36464	7.34249e-05	0.000228962	0.608133	-0.238314	-0.49802	0.0213919	5.72196	-2.21114	0.0661993	0.120757	-5.7345
AFUA_1G13890	0.0511608	-0.0525092	0.154831	6.32758	1.05	0.310009	0.355194	-8.02573	-0.0507211	-0.159532	0.05809	6.32758	-0.99179	0.336715	0.60459	-6.55187	0.101882	-0.0484089	0.252173	6.32758	1.44234	0.169348	0.221275	-7.05845	-0.000345732	-0.119487	0.118796	6.32976	-0.00699236	0.994634	0.99544	-7.83028
AFUA_1G13900	-0.013508	-0.169914	0.142898	8.37611	-0.183756	0.856616	0.877833	-8.69883	-0.136539	-0.293383	0.0203047	8.37611	-1.85223	0.0833704	0.303835	-5.58523	0.123031	-0.09847	0.344532	8.37611	1.1818	0.255315	0.317099	-7.53254	-0.24996	-0.488744	-0.0111759	8.41403	-2.5224	0.0426834	0.0857838	-5.28175
AFUA_1G13910	-0.0345	-0.137036	0.0680361	5.91055	-0.71589	0.484834	0.532742	-8.25145	-0.0477235	-0.154483	0.0590356	5.91055	-0.951112	0.35632	0.622824	-6.52748	0.0132235	-0.134801	0.161248	5.91055	0.190072	0.85175	0.88314	-8.00877	-0.0576222	-0.172839	0.0575944	5.93183	-1.2051	0.270774	0.362894	-7.07499
AFUA_1G13920	-0.272188	-0.379841	-0.164535	6.65189	-5.37957	7.13527e-05	0.00015812	0.0214507	-0.0631431	-0.173933	0.0476471	6.65189	-1.21263	0.243649	0.512826	-6.36916	-0.209045	-0.363524	-0.0545667	6.65189	-2.87923	0.0112812	0.0198308	-4.61806	0.0551088	-0.0522713	0.162489	6.73383	1.23665	0.259615	0.350987	-7.03893
AFUA_1G13930	0.0438047	-0.0475944	0.135204	6.58967	1.01972	0.323701	0.369388	-8.08632	-0.0328172	-0.127245	0.0616107	6.58967	-0.739444	0.470823	0.7138	-6.81655	0.0766219	-0.0547951	0.208039	6.58967	1.24052	0.233454	0.292903	-7.35371	-0.0573906	-0.168833	0.0540515	6.58558	-1.24091	0.258138	0.349246	-7.03402
AFUA_1G13940	-0.784049	-0.928283	-0.639815	6.73029	-11.5659	5.69926e-09	3.39014e-08	9.95937	0.010551	-0.122862	0.143964	6.73029	0.168267	0.868575	0.946493	-7.15195	-0.7946	-0.991075	-0.598125	6.73029	-8.60489	2.97056e-07	1.95382e-06	6.21059	-0.549631	-0.726035	-0.373226	6.92183	-7.50774	0.000210827	0.00219604	0.572241
AFUA_1G13950	0.287083	-0.0413056	0.615472	1.52871	1.86005	0.0821975	0.105449	-5.79091	0.263558	-0.12258	0.649696	1.52871	1.45224	0.166618	0.428612	-4.87575	0.0235253	-0.483369	0.53042	1.52871	0.0987467	0.922621	0.939621	-6.88541	0.308084	0.0353612	0.580807	1.39839	2.72205	0.0323517	0.06972	-4.9908
AFUA_1G13960	0.29706	0.148246	0.445873	4.77879	4.24724	0.000673116	0.00124255	-1.98725	-0.111539	-0.283529	0.0604509	4.77879	-1.37984	0.187453	0.452531	-5.76058	0.408599	0.181165	0.636032	4.77879	3.8225	0.0016099	0.00348726	-2.33088	0.174882	-0.00575134	0.355515	4.72762	2.3329	0.0557133	0.1055	-5.5579
AFUA_1G13970	-0.163574	-0.275414	-0.0517348	5.89902	-3.11189	0.00699962	0.0108337	-4.49366	0.0917341	-0.0180667	0.201535	5.89902	1.77758	0.095335	0.323565	-5.50193	-0.255308	-0.412038	-0.0985784	5.89902	-3.46591	0.00336692	0.00673021	-3.30952	-0.25293	-0.396446	-0.109414	5.91673	-4.24666	0.00465366	0.016682	-2.88759
AFUA_1G13980	-1.05181	-1.17147	-0.932155	5.42548	-18.7025	5.82428e-12	8.7317e-11	17.4114	-0.117057	-0.226246	-0.00786793	5.42548	-2.28099	0.0372543	0.209337	-4.59806	-0.934757	-1.09675	-0.772768	5.42548	-12.2777	2.4838e-09	3.68638e-08	11.4119	-0.204075	-0.332915	-0.0752356	5.71726	-3.81671	0.00776379	0.0241489	-3.45109
AFUA_1G13990	-1.23042	-1.36572	-1.09512	5.87733	-19.3495	3.52955e-12	5.68257e-11	17.8923	-0.0413499	-0.158357	0.0756575	5.87733	-0.751909	0.463507	0.707052	-6.7743	-1.18907	-1.36794	-1.0102	5.87733	-14.1437	3.35955e-10	7.12917e-09	13.4397	-0.408599	-0.557607	-0.25959	6.19704	-6.60743	0.000439978	0.00344177	-0.254383
AFUA_1G14010	0.61112	0.484123	0.738117	4.8872	10.2385	3.01171e-08	1.45213e-07	8.42685	0.131024	-0.0137956	0.275844	4.8872	1.92499	0.0730135	0.283703	-4.98758	0.480096	0.287479	0.672712	4.8872	5.30321	8.2624e-05	0.000254434	0.676625	0.0928617	-0.0734022	0.259126	4.70343	1.34582	0.224022	0.311395	-6.9099
AFUA_1G14020	-0.12349	-0.203553	-0.0434267	6.47211	-3.28173	0.00492955	0.00783943	-4.2649	-0.0203245	-0.103026	0.062377	6.47211	-0.522891	0.608534	0.80637	-6.94257	-0.103165	-0.218273	0.0119418	6.47211	-1.90694	0.0754693	0.10788	-6.38285	-0.000488103	-0.0961978	0.0952216	6.50838	-0.0122886	0.990569	0.992579	-7.83023
AFUA_1G14030	0.169463	0.0657019	0.273225	5.34975	3.47492	0.0033047	0.00542073	-3.69167	0.0991624	-0.0140299	0.212355	5.34975	1.86395	0.0816174	0.301193	-5.20946	0.0703009	-0.0832533	0.223855	5.34975	0.9741	0.345145	0.410824	-7.42455	0.111074	-0.0111038	0.233252	5.28287	2.19063	0.0681555	0.123564	-5.76415
AFUA_1G14060	-0.011486	-0.155448	0.132476	4.38424	-0.169755	0.867425	0.887068	-8.19768	-0.12004	-0.278271	0.03819	4.38424	-1.61414	0.126911	0.372238	-5.37667	0.108554	-0.105366	0.322475	4.38424	1.07969	0.296994	0.360757	-7.0954	0.0523344	-0.0803539	0.185023	4.4094	0.950392	0.376367	0.470602	-7.34269
AFUA_1G14070	0.387585	0.271767	0.503402	7.29184	7.12028	3.11856e-06	9.12889e-06	3.2246	0.00883806	-0.110717	0.128393	7.29184	0.157288	0.877074	0.950521	-7.15138	0.378746	0.212292	0.545201	7.29184	4.84125	0.000203755	0.000562644	-0.634219	0.0493631	-0.111666	0.210392	7.19353	0.738664	0.486276	0.576033	-7.52813
AFUA_1G14080	0.298186	0.0449482	0.551424	1.77252	2.50532	0.0239788	0.0336786	-4.77862	0.228473	-0.106083	0.563029	1.77252	1.45301	0.166406	0.428512	-4.88181	0.0697133	-0.349879	0.489305	1.77252	0.353503	0.728532	0.777674	-6.87935	0.709189	0.521391	0.896988	1.64955	9.0995	6.75295e-05	0.001065	1.85073
AFUA_1G14090	-0.708629	-0.80504	-0.612218	6.90358	-15.6385	7.9252e-11	8.17466e-10	14.416	-0.075696	-0.171471	0.0200791	6.90358	-1.68161	0.112922	0.352608	-5.78297	-0.632933	-0.76883	-0.497036	6.90358	-9.90951	4.6682e-08	4.16037e-07	8.1273	-0.0183533	-0.127265	0.0905582	7.09934	-0.406058	0.697914	0.762225	-7.73636
AFUA_1G14100	0.0351347	-0.0479766	0.118246	6.98078	0.899457	0.382337	0.430594	-8.24069	-0.0332853	-0.11826	0.0516893	6.98078	-0.833427	0.417415	0.673041	-6.78977	0.06842	-0.050442	0.187282	6.98078	1.22474	0.239181	0.299026	-7.41629	-0.0768725	-0.17685	0.0231051	6.98115	-1.85275	0.110232	0.17898	-6.24445
AFUA_1G14110	0.0816322	-0.0204924	0.183757	5.63041	1.70073	0.109208	0.137131	-7.05577	0.0101872	-0.096124	0.116498	5.63041	0.203882	0.841131	0.934365	-6.91683	0.0714451	-0.0759711	0.218861	5.63041	1.03117	0.318473	0.383452	-7.42766	-0.102011	-0.225731	0.0217092	5.60876	-1.9868	0.0910871	0.154369	-6.05607
AFUA_1G14120	0.138883	0.0228314	0.254934	8.83414	2.54626	0.022102	0.0312321	-5.85623	-0.14322	-0.259505	-0.0269343	8.83414	-2.62049	0.0190516	0.150417	-4.23992	0.282102	0.117815	0.446389	8.83414	3.65349	0.00228317	0.00474577	-3.15441	-0.352855	-0.46005	-0.245659	8.83581	-7.93174	0.000152812	0.00177108	0.933894
AFUA_1G14130	-0.301969	-0.657211	0.0532734	1.268	-1.8086	0.0901906	0.115065	-5.85869	-0.0755446	-0.536114	0.385024	1.268	-0.34899	0.731849	0.875618	-5.67485	-0.226424	-0.808078	0.355229	1.268	-0.828253	0.42025	0.486005	-6.46468	0.819622	0.30247	1.33678	1.36253	3.81894	0.00774258	0.0240931	-3.44809
AFUA_1G14150	-0.0747158	-0.218041	0.0686098	4.23125	-1.10916	0.284479	0.329034	-7.52122	0.0947832	-0.0559951	0.245562	4.23125	1.33751	0.200585	0.465671	-5.73238	-0.169499	-0.377529	0.0385306	4.23125	-1.73359	0.103074	0.142552	-6.19594	-0.00327217	-0.110187	0.103642	4.22089	-0.0737476	0.94346	0.957947	-7.82718
AFUA_1G14170	1.56781	1.40918	1.72643	4.59001	21.0298	1.03013e-12	1.97647e-11	19.229	-0.0825259	-0.308935	0.143883	4.59001	-0.775534	0.449837	0.696964	-6.20768	1.65033	1.37389	1.92678	4.59001	12.7019	1.54277e-09	2.46776e-08	12.0931	0.613627	0.492277	0.734977	4.21146	12.1846	1.13921e-05	0.000344368	3.83682
AFUA_1G14180	0.11709	-0.0147659	0.248946	7.86974	1.8894	0.077925	0.100298	-6.99122	-0.108403	-0.240877	0.0240718	7.86974	-1.74105	0.101724	0.335474	-5.7415	0.225493	0.0385825	0.412404	7.86974	2.56687	0.0212111	0.0348468	-5.30969	-0.262414	-0.428709	-0.0961196	7.86808	-3.80239	0.00790103	0.024473	-3.4703
AFUA_1G14190	0.212749	-0.0934334	0.518931	1.85656	1.4784	0.159576	0.194219	-6.5502	-0.0364303	-0.472832	0.399971	1.85656	-0.177615	0.861353	0.944173	-5.81704	0.249179	-0.283919	0.782278	1.85656	0.994509	0.335432	0.401132	-6.45366	0.91415	0.527244	1.30106	1.79281	5.69324	0.0010102	0.00586957	-1.18667
AFUA_1G14200	-0.0657577	-0.14875	0.0172347	10.4205	-1.68583	0.112094	0.140347	-7.39803	-0.0804658	-0.163206	0.00227481	10.4205	-2.06917	0.0558457	0.248553	-5.29887	0.0147081	-0.102483	0.131899	10.4205	0.267033	0.793007	0.833951	-8.27848	-0.375601	-0.481433	-0.269768	10.4569	-8.55177	9.78727e-05	0.00136506	1.43432
AFUA_1G14210	-0.763989	-1.13365	-0.394328	1.47644	-4.39732	0.000496136	0.000934958	-0.747064	0.285382	-0.0961849	0.666949	1.47644	1.59133	0.131966	0.379991	-4.73549	-1.04937	-1.58064	-0.518106	1.47644	-4.20264	0.000737252	0.00174054	-0.722695	0.371091	0.0353268	0.706855	1.6036	2.66314	0.0350931	0.0741169	-5.07654
AFUA_1G14220	-0.279612	-0.404591	-0.154633	8.22754	-4.76018	0.000239345	0.000478215	-1.30445	-0.0907514	-0.215391	0.0338881	8.22754	-1.54918	0.141757	0.393055	-6.04101	-0.188861	-0.365368	-0.0123537	8.22754	-2.27659	0.0375734	0.05784	-5.86255	-0.244604	-0.393082	-0.096127	8.32044	-3.96965	0.00645072	0.0211389	-3.24761
AFUA_1G14240	-0.400379	-0.480812	-0.319945	6.83986	-10.5911	1.90528e-08	9.7381e-08	8.62397	0.0672715	-0.0143512	0.148894	6.83986	1.75358	0.0994924	0.331826	-5.65725	-0.46765	-0.582244	-0.353056	6.83986	-8.68288	2.64524e-07	1.7714e-06	6.313	0.0682999	-0.0302519	0.166852	6.9231	1.66995	0.142806	0.219195	-6.49455
AFUA_1G14250	0.470253	0.28237	0.658137	4.64104	5.32534	7.91793e-05	0.000173594	0.230227	0.120362	-0.103627	0.34435	4.64104	1.14332	0.270468	0.541437	-5.99245	0.349892	0.0575376	0.642246	4.64104	2.54641	0.0220952	0.036131	-4.86869	0.309983	0.059833	0.560134	4.49622	2.98597	0.022585	0.0535419	-4.60884
AFUA_1G14260	0.209891	0.131002	0.288779	6.86174	5.66089	4.18411e-05	9.79214e-05	0.545856	-0.0322864	-0.114851	0.0502784	6.86174	-0.832011	0.41819	0.673139	-6.7654	0.242177	0.127983	0.356371	6.86174	4.51225	0.000393295	0.000997173	-1.27409	0.0563336	-0.0391166	0.151784	6.81636	1.42213	0.201787	0.286674	-6.81611
AFUA_1G14270	0.245831	0.0954697	0.396193	4.70874	3.4786	0.00327959	0.00538551	-3.56514	-0.194793	-0.367064	-0.0225215	4.70874	-2.40583	0.0291922	0.185343	-4.122	0.440624	0.211963	0.669285	4.70874	4.09996	0.000909603	0.00208949	-1.74041	0.0969245	-0.0251755	0.219024	4.6932	1.91278	0.10121	0.1681	-6.16052
AFUA_1G14280	0.457693	0.34902	0.566366	6.50867	8.96099	1.75925e-07	6.97483e-07	6.31203	-0.0711049	-0.184848	0.0426381	6.50867	-1.33008	0.202964	0.467724	-6.19395	0.528798	0.371485	0.686111	6.50867	7.15204	2.95675e-06	1.37808e-05	3.83099	-0.1443	-0.305767	0.017167	6.40999	-2.15343	0.0718548	0.128634	-5.8178
AFUA_1G14290	-0.0437313	-0.214316	0.126853	3.90348	-0.545453	0.5933	0.637178	-7.8865	-0.0390681	-0.210903	0.132767	3.90348	-0.483742	0.635414	0.818271	-6.43248	-0.00466322	-0.246792	0.237466	3.90348	-0.0409773	0.967843	0.975616	-7.56791	-0.242655	-0.441398	-0.0439134	3.92075	-2.94204	0.0239628	0.0557375	-4.6721
AFUA_1G14300	1.02091	0.910193	1.13163	6.15953	19.6191	2.87788e-12	4.7469e-11	17.9616	0.326567	0.200563	0.45257	6.15953	5.51432	5.51838e-05	0.0042572	1.81437	0.694342	0.526607	0.862078	6.15953	8.80752	2.20088e-07	1.51203e-06	6.61676	0.296544	0.17229	0.420797	5.82256	5.75079	0.000956023	0.00567815	-1.12494
AFUA_1G14310	0.233721	0.154209	0.313233	6.94557	6.25417	1.40571e-05	3.61107e-05	1.66959	0.0616149	-0.0221798	0.14541	6.94557	1.56449	0.138131	0.387792	-5.92553	0.172106	0.0565914	0.287621	6.94557	3.17003	0.00620895	0.0116532	-4.05857	0.187324	0.0875263	0.287121	6.87183	4.52295	0.00339872	0.0134102	-2.53965
AFUA_1G14320	-0.00562567	-0.0936399	0.0823886	6.87215	-0.135996	0.893596	0.909063	-8.64461	-0.108579	-0.199333	-0.0178257	6.87215	-2.54558	0.0221317	0.162337	-4.27808	0.102953	-0.0234692	0.229376	6.87215	1.73269	0.103239	0.142726	-6.70852	-0.0300168	-0.148058	0.0880241	6.90143	-0.612745	0.561148	0.64452	-7.61975
AFUA_1G14330	0.12432	-0.0193439	0.267984	8.70235	1.84119	0.0850515	0.108902	-7.09411	-0.0424415	-0.185081	0.100198	8.70235	-0.633076	0.536025	0.759751	-7.03282	0.166761	-0.0356868	0.36921	8.70235	1.75261	0.0996626	0.138429	-6.76687	-0.518807	-0.727373	-0.31024	8.68172	-5.99389	0.000760715	0.00487779	-0.868845
AFUA_1G14340	-0.0972415	-0.288831	0.0943485	4.10211	-1.0799	0.296904	0.341599	-7.50902	0.0405968	-0.156691	0.237885	4.10211	0.43782	0.66763	0.838369	-6.49519	-0.137838	-0.412846	0.13717	4.10211	-1.06642	0.30276	0.366884	-7.03846	-0.0870558	-0.245124	0.0710127	4.11282	-1.32709	0.229804	0.318024	-6.93248
AFUA_1G14350	0.526124	0.256561	0.795687	2.16754	4.15272	0.000816451	0.00148712	-1.50303	0.228831	-0.0988656	0.556528	2.16754	1.48576	0.157641	0.416217	-4.9539	0.297293	-0.127029	0.721615	2.16754	1.49071	0.156349	0.205969	-5.96164	0.298685	0.0619646	0.535405	1.98163	3.04037	0.0209958	0.050716	-4.53073
AFUA_1G14360	-0.410729	-0.579075	-0.242383	3.83754	-5.19107	0.000102618	0.000219777	0.179105	0.11216	-0.0804741	0.304794	3.83754	1.23882	0.234066	0.502463	-5.71238	-0.522889	-0.778718	-0.267061	3.83754	-4.34876	0.000547495	0.00133574	-1.01271	0.470755	0.250671	0.690839	3.91406	5.15412	0.00172707	0.00842603	-1.78626
AFUA_1G14380	-0.372816	-0.596603	-0.14903	3.03434	-3.54458	0.00286069	0.00474283	-3.02669	0.063901	-0.215767	0.343569	3.03434	0.486148	0.633746	0.817529	-6.08916	-0.436717	-0.7949	-0.0785346	3.03434	-2.59418	0.0200834	0.0331559	-4.35484	0.70597	0.541596	0.870345	3.12736	10.349	3.10145e-05	0.000656268	2.72184
AFUA_1G14390	-1.07169	-1.30673	-0.836651	2.47654	-9.7013	6.19538e-08	2.73439e-07	8.26315	0.205815	-0.0518829	0.463512	2.47654	1.6993	0.109482	0.34742	-4.77529	-1.27751	-1.62629	-0.92872	2.47654	-7.79304	1.03794e-06	5.68145e-06	5.72673	0.711333	0.486877	0.935789	2.69261	7.63642	0.000190911	0.00205099	0.683756
AFUA_1G14400	-0.788204	-1.11682	-0.459585	1.86858	-5.10328	0.000121726	0.000257351	0.513244	-0.132848	-0.528202	0.262506	1.86858	-0.714946	0.485401	0.723754	-5.6639	-0.655356	-1.16945	-0.141259	1.86858	-2.71229	0.0158354	0.0268675	-3.81634	0.739722	0.343311	1.13613	2.09924	4.49646	0.00350096	0.0136895	-2.57252
AFUA_1G14410	-0.0286702	-0.100669	0.0433284	10.2199	-0.847248	0.409904	0.457472	-8.41055	-0.0765438	-0.148915	-0.00417272	10.2199	-2.25035	0.03953	0.215932	-4.97126	0.0478736	-0.0542114	0.149959	10.2199	0.997788	0.33389	0.399353	-7.79664	-0.130112	-0.225413	-0.0348107	10.2462	-3.28978	0.015105	0.039438	-4.17617
AFUA_1G14420	0.994729	0.872775	1.11668	5.05762	17.3545	1.74401e-11	2.26203e-10	16.2427	0.109881	-0.0294171	0.249179	5.05762	1.67835	0.113566	0.353838	-5.40051	0.884848	0.699708	1.06999	5.05762	10.1689	3.30147e-08	3.11077e-07	8.78603	-0.00507604	-0.144724	0.134572	4.77886	-0.0875865	0.932879	0.949677	-7.82589
AFUA_1G14430	0.350933	0.162634	0.539233	2.80289	3.96533	0.00119931	0.00212315	-2.11284	-0.356784	-0.60616	-0.107407	2.80289	-3.04406	0.00804806	0.098679	-2.48764	0.707717	0.395235	1.0202	2.80289	4.81879	0.000213034	0.000584344	0.230747	0.378734	0.20753	0.549939	2.80843	5.33049	0.00144328	0.00750243	-1.58579
AFUA_1G14440	0.294615	0.160551	0.428679	5.37684	4.6757	0.000283276	0.000558376	-1.226	0.00314079	-0.149111	0.155393	5.37684	0.0438914	0.965558	0.987908	-6.8404	0.291474	0.0886103	0.494339	5.37684	3.05703	0.0078364	0.0143315	-4.03685	0.203356	0.0791283	0.327584	5.30755	3.94445	0.00664902	0.0215598	-3.28091
AFUA_1G14450	4.30213	3.98462	4.61964	4.28064	28.8289	9.219e-15	4.16316e-13	24.2458	-0.0288621	-0.407926	0.350201	4.28064	-0.162002	0.873423	0.948719	-6.37618	4.33099	3.83652	4.82546	4.28064	18.6359	6.13812e-12	3.0306e-10	17.7736	-0.475425	-0.679621	-0.271229	3.21903	-5.61026	0.00109453	0.00621154	-1.27643
AFUA_1G14460	0.231698	0.0249548	0.438442	2.9897	2.38449	0.0304422	0.0420782	-5.32189	0.0961003	-0.165162	0.357363	2.9897	0.782621	0.445785	0.694464	-5.88141	0.135598	-0.19757	0.468766	2.9897	0.865952	0.399882	0.466235	-6.90449	0.46201	0.304512	0.619509	2.91343	7.06845	0.000299053	0.00270784	0.179377
AFUA_1G14490	-0.306781	-0.527232	-0.0863302	4.199	-2.96088	0.0095463	0.0144403	-4.45985	-0.229012	-0.462303	0.00427926	4.199	-2.08864	0.0538339	0.244298	-4.60513	-0.0777696	-0.398742	0.243203	4.199	-0.515521	0.613552	0.672016	-7.50815	-0.00722714	-0.295771	0.281317	4.32823	-0.0603535	0.953713	0.966634	-7.82821
AFUA_1G14500	-0.311251	-0.493269	-0.129233	6.77124	-3.63832	0.00235602	0.00395927	-3.52838	-0.122341	-0.297051	0.0523686	6.77124	-1.48991	0.156557	0.414538	-6.06204	-0.18891	-0.441207	0.0633876	6.77124	-1.59311	0.131565	0.176676	-6.90616	-0.555636	-0.840789	-0.270484	6.88041	-4.69528	0.00280955	0.0116438	-2.32826
AFUA_1G14510	-0.493416	-0.63065	-0.356181	5.64115	-7.64987	1.30527e-06	4.19387e-06	4.36473	-0.122907	-0.26078	0.0149669	5.64115	-1.8967	0.0768943	0.292341	-5.25568	-0.370509	-0.565041	-0.175978	5.64115	-4.05241	0.00100279	0.00227881	-2.0449	-0.056846	-0.241556	0.127864	5.79344	-0.741581	0.484623	0.574848	-7.52583
AFUA_1G14520	-0.184996	-0.51614	0.146148	1.58812	-1.18864	0.25269	0.295363	-6.71442	-0.143978	-0.507135	0.219179	1.58812	-0.843539	0.411911	0.669288	-5.54342	-0.0410184	-0.532485	0.450448	1.58812	-0.177578	0.861382	0.890231	-6.8983	0.13004	-0.190396	0.450476	1.66136	0.977875	0.363596	0.458153	-7.31599
AFUA_1G14530	-0.282324	-0.440577	-0.12407	3.7984	-3.79575	0.00170134	0.00293162	-2.63797	-0.271464	-0.438323	-0.104605	3.7984	-3.46153	0.00339763	0.0613727	-1.92918	-0.0108595	-0.240829	0.21911	3.7984	-0.100471	0.921274	0.938766	-7.53571	-0.0742056	-0.23228	0.0838685	3.93051	-1.13116	0.298536	0.392065	-7.15714
AFUA_1G14540	0.0822929	-0.083657	0.248243	3.39957	1.05509	0.307748	0.353252	-7.42706	-0.206731	-0.409931	-0.00353102	3.39957	-2.16464	0.0466016	0.231787	-4.22142	0.289024	0.0266699	0.551378	3.39957	2.34396	0.0329566	0.0515365	-4.92658	0.317616	0.176433	0.458798	3.42994	5.42086	0.0013185	0.00706629	-1.48472
AFUA_1G14550	1.03106	0.735567	1.32656	0.987744	7.42404	1.88382e-06	5.80832e-06	4.94343	0.169274	-0.252522	0.591069	0.987744	0.85387	0.406337	0.66445	-5.28555	0.861788	0.346785	1.37679	0.987744	3.56037	0.00276867	0.00564092	-1.89579	0.771643	0.466729	1.07656	0.68891	6.09799	0.000691233	0.00458716	-0.761435
AFUA_1G14560	-0.918755	-1.11401	-0.723496	5.55236	-10.0113	4.07137e-08	1.8869e-07	8.00078	-0.176004	-0.383188	0.0311798	5.55236	-1.80747	0.0903732	0.316306	-5.35202	-0.742751	-1.02745	-0.458056	5.55236	-5.55095	5.14822e-05	0.000166788	1.01699	0.4142	0.306225	0.522175	5.83309	9.24346	6.14524e-05	0.00100913	1.95646
AFUA_1G14570	0.752751	0.621853	0.88365	7.40503	12.2355	2.6063e-09	1.71575e-08	10.682	-0.0875132	-0.221223	0.0461968	7.40503	-1.39256	0.183645	0.448279	-6.20923	0.840264	0.653147	1.02738	7.40503	9.55448	7.58428e-08	6.30406e-07	7.58676	-0.238052	-0.445172	-0.0309325	7.23851	-2.76948	0.0303091	0.0663915	-4.92185
AFUA_1G14580	-0.235107	-0.42541	-0.0448042	5.25216	-2.6286	0.0187437	0.0268165	-5.3468	-0.147213	-0.342042	0.047616	5.25216	-1.60767	0.128328	0.374763	-5.61447	-0.0878941	-0.360242	0.184454	5.25216	-0.686657	0.502566	0.56686	-7.6523	-0.122783	-0.368379	0.122813	5.35291	-1.20467	0.27093	0.362972	-7.07548
AFUA_1G14590	-0.362682	-0.500912	-0.224451	4.29433	-5.58247	4.85031e-05	0.000112079	0.897794	0.00142495	-0.136888	0.139738	4.29433	0.0219199	0.982795	0.99312	-6.65916	-0.364107	-0.559652	-0.168561	4.29433	-3.96172	0.00120826	0.00269529	-1.93581	-0.0980731	-0.210439	0.0142925	4.38767	-2.10312	0.0771848	0.136135	-5.89012
AFUA_1G14600	0.869515	0.737	1.00203	4.6483	13.9611	4.04456e-10	3.41345e-09	12.9934	-0.0975011	-0.257517	0.0625146	4.6483	-1.29644	0.214024	0.48098	-5.80373	0.967016	0.759254	1.17478	4.6483	9.90311	4.7087e-08	4.18137e-07	8.49627	0.118238	-0.0463149	0.28279	4.45493	1.73141	0.130933	0.204404	-6.41149
AFUA_1G14610	-0.128843	-0.237257	-0.020428	8.25227	-2.52858	0.0228947	0.0322723	-5.86522	0.197059	0.0888014	0.305317	8.25227	3.87295	0.00145073	0.0398961	-1.69425	-0.325902	-0.479112	-0.172691	8.25227	-4.52587	0.000382646	0.000974846	-1.32102	-0.129521	-0.27883	0.0197891	8.235	-2.09025	0.0786114	0.137765	-5.90857
AFUA_1G14620	-0.194529	-0.304315	-0.0847434	7.72812	-3.77002	0.00179422	0.00308235	-3.34069	0.0565389	-0.0534556	0.166533	7.72812	1.09366	0.291013	0.558204	-6.59274	-0.251068	-0.406476	-0.0956598	7.72812	-3.43734	0.00357219	0.00709647	-3.5615	-0.104278	-0.227443	0.018886	7.762	-2.04013	0.0844262	0.145173	-5.98024
AFUA_1G14630	-0.154275	-0.337223	0.028674	3.3614	-1.7942	0.0925481	0.117971	-6.36912	-0.146965	-0.342804	0.0488745	3.3614	-1.59668	0.130765	0.378004	-5.15933	-0.00730966	-0.275308	0.260689	3.3614	-0.0580322	0.954474	0.965511	-7.41571	-0.0355531	-0.243837	0.172731	3.43678	-0.411311	0.694249	0.758797	-7.73394
AFUA_1G14640	-0.301456	-0.478137	-0.124775	5.10263	-3.63026	0.00239563	0.00401676	-3.2889	0.02111	-0.159878	0.202098	5.10263	0.248167	0.807303	0.914798	-6.80659	-0.322566	-0.575494	-0.0696372	5.10263	-2.71347	0.0157978	0.0268346	-4.66955	-0.00349151	-0.248079	0.241096	5.17318	-0.0343976	0.973607	0.980224	-7.82963
AFUA_1G14650	-0.633311	-0.897362	-0.36926	3.23289	-5.1031	0.000121769	0.00025737	0.260558	-0.0482551	-0.29694	0.20043	3.23289	-0.412855	0.685436	0.847469	-6.31395	-0.585056	-0.947778	-0.222335	3.23289	-3.43185	0.003613	0.00717178	-2.75015	-0.192758	-0.400517	0.0150006	3.40571	-2.23564	0.0639375	0.117545	-5.69905
AFUA_1G14660	0.146065	0.00369178	0.288438	5.70601	2.18284	0.0450085	0.0604083	-6.2948	-0.0742872	-0.229688	0.0811141	5.70601	-1.0171	0.324909	0.593848	-6.40057	0.220352	0.00959226	0.431112	5.70601	2.22451	0.0415493	0.0634462	-5.70555	0.0890075	-0.117065	0.29508	5.6889	1.04077	0.335647	0.429921	-7.25278
AFUA_1G14670	1.00117	0.894864	1.10749	5.62997	20.0372	2.10772e-12	3.70779e-11	18.3485	0.0999847	-0.0267619	0.226731	5.62997	1.67842	0.113551	0.353838	-5.49188	0.90119	0.735761	1.06662	5.62997	11.5907	5.53291e-09	7.05279e-08	10.558	0.293042	0.155902	0.430182	5.3587	5.1489	0.00173637	0.00843665	-1.79225
AFUA_1G14680	0.493006	0.396542	0.58947	9.03045	10.8741	1.33047e-08	7.09391e-08	8.90107	-0.0458841	-0.143757	0.0519892	9.03045	-0.997475	0.334037	0.602543	-6.73381	0.53889	0.40147	0.676311	9.03045	8.34358	4.40457e-07	2.7389e-06	5.67898	-0.152446	-0.303656	-0.00123605	8.91849	-2.42931	0.0486336	0.0952103	-5.4175
AFUA_1G14690	0.00368234	-0.0821426	0.0895073	7.91367	0.0912881	0.928447	0.938586	-8.70088	-0.0393773	-0.126296	0.0475413	7.91367	-0.963912	0.350067	0.617579	-6.72562	0.0430596	-0.079091	0.16521	7.91367	0.750031	0.464605	0.529853	-7.93347	0.0746939	-0.0417484	0.191136	7.92311	1.54569	0.170008	0.251665	-6.65872
AFUA_1G14695	1.1139	0.920087	1.30771	2.96351	12.2284	2.62745e-09	1.72814e-08	11.3501	-0.0596616	-0.338767	0.219444	2.96351	-0.454811	0.655627	0.831291	-5.99584	1.17356	0.833762	1.51336	2.96351	7.34833	2.13355e-06	1.03886e-05	4.92641	0.568711	0.343744	0.793677	2.69439	6.09146	0.000695375	0.00460227	-0.768134
AFUA_1G14710	-0.54615	-0.704745	-0.387555	4.47846	-7.32702	2.20995e-06	6.69402e-06	4.04975	-0.0180685	-0.182427	0.146289	4.47846	-0.233903	0.818158	0.920973	-6.65896	-0.528081	-0.75648	-0.299683	4.47846	-4.9194	0.000174592	0.000490341	-0.0118007	0.129707	-0.031734	0.291148	4.62608	1.93597	0.0979249	0.163541	-6.12792
AFUA_1G14720	-0.43543	-0.59145	-0.279409	4.75715	-5.93801	2.49889e-05	6.10584e-05	1.46834	-0.0290417	-0.186795	0.128711	4.75715	-0.391695	0.700681	0.856331	-6.68704	-0.406388	-0.628263	-0.184513	4.75715	-3.89706	0.00138038	0.00303176	-2.18095	-0.039939	-0.227381	0.147503	4.87512	-0.513427	0.624871	0.699274	-7.68123
AFUA_1G14730	-0.401978	-0.503093	-0.300863	8.41862	-8.45847	3.70043e-07	1.34472e-06	5.42636	0.032983	-0.0686138	0.13458	8.41862	0.69074	0.500067	0.735404	-6.97656	-0.434961	-0.5783	-0.291622	8.41862	-6.45639	9.79993e-06	3.89996e-05	2.45922	0.074547	-0.0521812	0.201275	8.51075	1.41744	0.203093	0.288078	-6.82195
AFUA_1G14740	0.607077	0.511971	0.702183	6.93125	13.5813	5.98917e-10	4.74394e-09	12.2636	-0.029425	-0.127886	0.0690355	6.93125	-0.635857	0.534259	0.759611	-6.92142	0.636502	0.499609	0.773395	6.93125	9.89289	4.77406e-08	4.22927e-07	8.10684	-0.151586	-0.270802	-0.0323706	6.7856	-3.0639	0.0203459	0.0496318	-4.49702
AFUA_1G14750	-0.0273423	-0.159898	0.105214	6.48949	-0.438873	0.666883	0.706471	-8.50289	0.0520956	-0.0837825	0.187974	6.48949	0.815747	0.427152	0.679536	-6.74691	-0.0794379	-0.269264	0.110388	6.48949	-0.89038	0.387038	0.453473	-7.70958	-0.0655405	-0.23831	0.107229	6.48443	-0.914092	0.393761	0.487658	-7.37708
AFUA_1G14770	-0.312311	-0.478532	-0.146091	6.17905	-3.99768	0.00112213	0.00199724	-2.7248	-0.0975356	-0.26521	0.0701391	6.17905	-1.23766	0.234487	0.502636	-6.28264	-0.214776	-0.450877	0.0213262	6.17905	-1.93549	0.0716186	0.103112	-6.29257	-0.120942	-0.307649	0.0657663	6.28345	-1.56085	0.166446	0.24748	-6.63899
AFUA_1G14780	-0.118666	-0.224573	-0.0127599	6.84694	-2.38402	0.0304703	0.0421092	-6.07364	0.0311158	-0.077091	0.139323	6.84694	0.61183	0.549628	0.767946	-6.94124	-0.149782	-0.301192	0.00162754	6.84694	-2.1048	0.0522151	0.0777904	-6.09438	-0.0183928	-0.155255	0.118469	6.86859	-0.323826	0.756379	0.810871	-7.77028
AFUA_1G14790	0.0691383	-0.0393716	0.177648	5.98376	1.35567	0.194863	0.232918	-7.63199	0.134527	0.0153365	0.253717	5.98376	2.40144	0.0294449	0.186262	-4.39388	-0.0653882	-0.226573	0.095797	5.98376	-0.863135	0.401381	0.467689	-7.64863	0.291592	0.128041	0.455142	5.93411	4.29607	0.0043957	0.0160154	-2.82455
AFUA_1G14800	3.83969	3.60322	4.07617	3.61268	34.5479	6.0049e-16	4.75919e-14	26.9741	-0.130487	-0.537816	0.276842	3.61268	-0.681592	0.505676	0.739103	-5.82793	3.97018	3.49919	4.44117	3.61268	17.9349	1.07764e-11	4.77902e-10	17.1603	0.766061	0.427898	1.10422	2.69605	5.45866	0.00126997	0.00690555	-1.44277
AFUA_1G14810	1.38003	1.24382	1.51624	7.21076	21.5568	7.1346e-13	1.47594e-11	19.3469	-0.0767898	-0.221685	0.0681051	7.21076	-1.1276	0.276849	0.546613	-6.4858	1.45682	1.25796	1.65569	7.21076	15.5866	8.31604e-11	2.31059e-09	14.7648	0.0176335	-0.189131	0.224398	6.88373	0.2055	0.843556	0.880532	-7.80602
AFUA_1G14830	-0.892263	-0.985932	-0.798595	5.98763	-20.2676	1.7798e-12	3.18387e-11	18.5394	-0.0279066	-0.119334	0.0635205	5.98763	-0.649436	0.525679	0.75303	-6.81548	-0.864357	-0.995249	-0.733464	5.98763	-14.0502	3.69333e-10	7.70502e-09	13.3151	0.0473404	-0.0620101	0.156691	6.21853	1.04318	0.334612	0.428891	-7.25031
AFUA_1G14840	1.46029	1.2055	1.71508	1.94034	12.1945	2.73136e-09	1.78697e-08	11.5381	-0.164139	-0.514596	0.186319	1.94034	-0.996507	0.334492	0.60303	-5.37827	1.62443	1.19114	2.05772	1.94034	7.97682	7.76382e-07	4.43322e-06	6.12092	0.273674	-0.0390525	0.5864	1.62509	2.10871	0.0765735	0.135347	-5.8821
AFUA_1G14850	0.528883	0.442282	0.615484	6.44629	12.994	1.11991e-09	8.25279e-09	11.6337	-0.0372754	-0.132191	0.0576407	6.44629	-0.835578	0.416241	0.672419	-6.68237	0.566158	0.437672	0.694645	6.44629	9.37531	9.73806e-08	7.6887e-07	7.41696	0.157675	0.0562682	0.259082	6.32269	3.74666	0.00846149	0.0257143	-3.54539
AFUA_1G14870	0.563074	0.457668	0.66848	5.50187	11.366	7.25069e-09	4.17888e-08	9.78643	-0.0242802	-0.148123	0.0995629	5.50187	-0.417143	0.682364	0.845505	-6.7538	0.587354	0.424728	0.749981	5.50187	7.68444	1.2347e-06	6.54093e-06	4.91539	0.28088	0.159007	0.402754	5.36962	5.5534	0.0011569	0.00648109	-1.33846
AFUA_1G14880	0.0615017	-0.0875665	0.21057	4.04213	0.877822	0.393606	0.441607	-7.77894	-0.0403724	-0.224423	0.143678	4.04213	-0.466715	0.647275	0.825219	-6.37497	0.101874	-0.134972	0.33872	4.04213	0.915172	0.374289	0.440487	-7.15865	0.478812	0.339137	0.618487	4.04082	8.26028	0.000120251	0.00153878	1.20309
AFUA_1G14890	1.61911	1.46611	1.77211	3.71311	22.5155	3.73549e-13	8.67243e-12	20.4445	0.0957677	-0.116064	0.307599	3.71311	0.961906	0.351042	0.618415	-5.84125	1.52334	1.26203	1.78465	3.71311	12.4036	2.15337e-09	3.268e-08	11.8777	0.391464	0.293241	0.489687	3.28803	9.60343	4.88126e-05	0.000859021	2.21449
AFUA_1G14910	0.796223	0.699257	0.89319	6.8384	17.471	1.58158e-11	2.09163e-10	16.1047	-0.0425245	-0.145115	0.0600658	6.8384	-0.881936	0.391446	0.652792	-6.70625	0.838748	0.697584	0.979912	6.8384	12.6419	1.64889e-09	2.60933e-08	11.6541	-0.0381052	-0.178051	0.10184	6.649	-0.656104	0.534594	0.620079	-7.58988
AFUA_1G14920	1.47808	1.38495	1.57121	6.77646	33.7684	8.48029e-16	6.09758e-14	26.4302	-0.100155	-0.20505	0.00474039	6.77646	-2.03152	0.0599332	0.25957	-5.11909	1.57824	1.43797	1.71851	6.77646	23.9389	1.49734e-13	1.98023e-11	21.3778	0.24528	0.10029	0.390271	6.43205	4.07634	0.00568056	0.0192453	-3.10764
AFUA_1G14930	-0.00615606	-0.174513	0.162201	8.77394	-0.0777994	0.938995	0.947697	-8.73108	-0.211737	-0.381007	-0.0424669	8.77394	-2.66147	0.0175451	0.145267	-4.15742	0.205581	-0.0331584	0.44432	8.77394	1.83216	0.0864482	0.121764	-6.64468	-0.22984	-0.441638	-0.0180409	8.82765	-2.61487	0.0375225	0.077925	-5.14689
AFUA_1G14940	0.329887	0.199422	0.460351	7.91454	5.37994	7.13029e-05	0.000158057	-0.0535474	-0.15218	-0.284418	-0.019942	7.91454	-2.44853	0.0268349	0.17879	-4.52553	0.482067	0.296304	0.667829	7.91454	5.52144	5.44433e-05	0.000175307	0.696903	-0.143544	-0.313652	0.0265639	7.87089	-2.03333	0.0852469	0.146245	-5.98992
AFUA_1G14945	-0.561281	-0.830794	-0.291769	2.29859	-4.43104	0.000463387	0.000879284	-0.861077	-0.0237237	-0.284493	0.237045	2.29859	-0.193567	0.849059	0.938387	-6.10836	-0.537558	-0.912574	-0.162541	2.29859	-3.04985	0.00795288	0.014525	-3.27116	-0.10684	-0.351555	0.137876	2.44585	-1.05201	0.33084	0.424906	-7.2412
AFUA_1G14950	-0.526412	-0.621173	-0.431651	6.91932	-11.8196	4.21936e-09	2.6084e-08	10.2227	-0.0339152	-0.12696	0.0591301	6.91932	-0.77554	0.449833	0.696964	-6.85146	-0.492497	-0.625301	-0.359692	6.91932	-7.89033	8.89587e-07	4.97229e-06	5.03537	-0.23397	-0.36001	-0.10793	7.05962	-4.47302	0.00359433	0.013937	-2.6017
AFUA_1G14960	0.148804	0.0513357	0.246271	7.35975	3.2483	0.00528222	0.00835543	-4.41707	-0.11227	-0.213164	-0.0113768	7.35975	-2.36759	0.0314681	0.193084	-4.64041	0.261074	0.12079	0.401358	7.35975	3.95969	0.00121334	0.00270255	-2.45751	0.19971	0.0665404	0.332879	7.35031	3.61362	0.00998428	0.0291002	-3.72629
AFUA_1G14970	-1.20831	-1.42328	-0.99334	3.33723	-11.9594	3.58302e-09	2.2719e-08	11.1033	-0.0708365	-0.269526	0.127853	3.33723	-0.758554	0.459637	0.704913	-6.13964	-1.13747	-1.4302	-0.844745	3.33723	-8.26767	4.94608e-07	3.00991e-06	6.31763	0.0848808	-0.148602	0.318363	3.64981	0.875998	0.412659	0.506154	-7.41205
AFUA_1G14990	-0.0697275	-0.238327	0.0988724	6.94804	-0.879936	0.392495	0.440627	-8.2524	-0.150709	-0.321715	0.0202977	6.94804	-1.87512	0.0799775	0.298395	-5.47679	0.080981	-0.159163	0.321125	6.94804	0.717491	0.483874	0.549038	-7.9066	-0.174738	-0.408249	0.0587725	7.00453	-1.80314	0.118279	0.188869	-6.31319
AFUA_1G15000	-0.83779	-0.983226	-0.692354	8.13566	-12.2565	2.54444e-09	1.68101e-08	10.6935	0.0194813	-0.124169	0.163132	8.13566	0.288547	0.776798	0.90186	-7.17969	-0.857271	-1.06169	-0.652853	8.13566	-8.92281	1.85958e-07	1.31288e-06	6.61608	-0.185161	-0.319173	-0.0511495	8.34061	-3.32932	0.0143485	0.0381077	-4.12057
AFUA_1G15010	-0.0286183	-0.122434	0.0651978	7.74153	-0.649039	0.525929	0.572799	-8.47535	-0.0136342	-0.108111	0.0808428	7.74153	-0.307049	0.762942	0.893618	-7.15059	-0.0149841	-0.148128	0.11816	7.74153	-0.239449	0.813933	0.851772	-8.19124	-0.0795983	-0.1893	0.0301031	7.75187	-1.7484	0.127823	0.200648	-6.38833
AFUA_1G15020	0.0352755	-0.0476586	0.11821	10.4597	0.904992	0.379489	0.427842	-8.36714	-0.0755742	-0.159002	0.00785344	10.4597	-1.92738	0.0726931	0.282607	-5.53373	0.11085	-0.00678629	0.228486	10.4597	2.00493	0.0629819	0.0918558	-6.41759	-0.141534	-0.263571	-0.0194965	10.4698	-2.79458	0.0292845	0.0647794	-4.88542
AFUA_1G15030	-0.690053	-0.839368	-0.540739	6.64956	-9.83298	5.1773e-08	2.3323e-07	7.60063	-0.176393	-0.32496	-0.0278269	6.64956	-2.52619	0.0230039	0.164492	-4.30829	-0.51366	-0.724294	-0.303026	6.64956	-5.18861	0.000103109	0.000308537	0.11987	-0.0455927	-0.240966	0.14978	6.8685	-0.562314	0.593015	0.671437	-7.65219
AFUA_1G15040	-0.274827	-0.469984	-0.0796692	4.29669	-2.99625	0.0088785	0.0135102	-4.40511	0.0867226	-0.116702	0.290148	4.29669	0.907052	0.378433	0.640917	-6.21977	-0.361549	-0.64345	-0.0796483	4.29669	-2.72882	0.0153149	0.0260981	-4.44861	0.0419039	-0.209674	0.293482	4.35432	0.401356	0.701202	0.765154	-7.7385
AFUA_1G15050	0.470122	0.30933	0.630914	8.34186	6.22085	1.49262e-05	3.81053e-05	1.55105	-0.134267	-0.298417	0.0298817	8.34186	-1.74035	0.10185	0.335669	-5.75122	0.604389	0.374609	0.83417	8.34186	5.59639	4.72448e-05	0.000154684	0.828725	-0.0213428	-0.218932	0.176246	8.25907	-0.260278	0.802813	0.847197	-7.79142
AFUA_1G15070	0.298502	0.205254	0.391751	5.88332	6.81098	5.27696e-06	1.46646e-05	2.80435	-0.0478629	-0.154017	0.0582912	5.88332	-0.959327	0.352298	0.619061	-6.465	0.346365	0.205071	0.487659	5.88332	5.21572	9.78306e-05	0.000295126	0.300487	0.296545	0.167829	0.425261	5.82055	5.55146	0.0011591	0.00648332	-1.34058
AFUA_1G15080	-0.0764251	-0.217845	0.0649953	6.32445	-1.14982	0.267862	0.31128	-7.91526	0.18474	0.0365786	0.332902	6.32445	2.65296	0.0178481	0.146025	-3.99828	-0.261165	-0.465986	-0.0563445	6.32445	-2.71297	0.0158136	0.0268538	-4.89761	0.138073	-0.0960596	0.372206	6.29917	1.42101	0.202099	0.286952	-6.81751
AFUA_1G15090	-0.219161	-0.346141	-0.0921803	4.95937	-3.67223	0.00219631	0.00371197	-3.19674	0.104886	-0.032819	0.242591	4.95937	1.62059	0.125513	0.369549	-5.50434	-0.324047	-0.511361	-0.136732	4.95937	-3.68079	0.00215778	0.004513	-2.6728	0.235846	0.115466	0.356226	4.99239	4.72088	0.00273219	0.0114579	-2.29723
AFUA_1G15100	0.103125	-0.167431	0.373681	2.64276	0.810985	0.4298	0.476849	-7.45373	-0.130706	-0.472924	0.211512	2.64276	-0.812636	0.428881	0.680338	-5.76726	0.233831	-0.202419	0.670081	2.64276	1.14044	0.271628	0.334348	-6.53421	0.438668	0.128992	0.748344	2.6454	3.41332	0.0128744	0.035003	-4.00304
AFUA_1G15110	-0.15119	-0.295771	-0.00660968	6.76247	-2.22494	0.0415147	0.0560952	-6.35564	0.177157	0.0286819	0.325631	6.76247	2.53869	0.0224382	0.162337	-4.2808	-0.328347	-0.535586	-0.121107	6.76247	-3.37104	0.00409778	0.00802012	-3.632	0.0831713	-0.139719	0.306061	6.7559	0.899147	0.401097	0.49451	-7.39094
AFUA_1G15120	0.139404	0.0355431	0.243266	5.76464	2.85579	0.0118336	0.0175279	-5.05432	-0.0586609	-0.17732	0.059998	5.76464	-1.05185	0.309187	0.577835	-6.35148	0.198065	0.0403722	0.355758	5.76464	2.67239	0.0171632	0.0287906	-4.87487	0.346705	0.205599	0.48781	5.74711	5.92057	0.000814409	0.00508559	-0.945306
AFUA_1G15130	0.00913307	-0.0777994	0.0960655	6.56087	0.223532	0.826077	0.851485	-8.59806	0.0292081	-0.0618922	0.120308	6.56087	0.682163	0.505325	0.738975	-6.84674	-0.020075	-0.145998	0.105848	6.56087	-0.339201	0.739066	0.786691	-8.0683	0.0820186	-0.0370288	0.201066	6.55147	1.66012	0.144797	0.221654	-6.50772
AFUA_1G15140	-0.0874889	-0.172747	-0.00223029	9.8589	-2.18333	0.0449666	0.0603629	-6.55869	0.0833189	-0.001605	0.168243	9.8589	2.08746	0.0539543	0.244348	-5.25115	-0.170808	-0.291145	-0.0504704	9.8589	-3.02003	0.00845549	0.0153558	-4.49095	-0.320183	-0.425039	-0.215327	9.85968	-7.35791	0.000237071	0.00237584	0.440389
AFUA_1G15150	-0.100643	-0.302942	0.101656	4.30777	-1.05851	0.306236	0.351625	-7.59833	-0.157861	-0.371159	0.0554382	4.30777	-1.57467	0.135765	0.385106	-5.43526	0.0572174	-0.236757	0.351192	4.30777	0.414116	0.684532	0.736011	-7.58507	-0.0719362	-0.380807	0.236934	4.36786	-0.561202	0.593729	0.672142	-7.65288
AFUA_1G15160	-2.05008	-2.36491	-1.73524	3.98349	-13.8544	4.51161e-10	3.69612e-09	13.2259	-0.0476021	-0.283821	0.188617	3.98349	-0.42876	0.674068	0.841279	-6.58833	-2.00248	-2.39608	-1.60887	3.98349	-10.8247	1.41575e-08	1.54487e-07	9.89247	-0.0618644	-0.337472	0.213743	4.50563	-0.540877	0.60687	0.684091	-7.66522
AFUA_1G15170	-0.440889	-0.64709	-0.234688	2.97393	-4.54928	0.000365036	0.000704944	-0.928873	-0.0789204	-0.336852	0.179011	2.97393	-0.651012	0.524689	0.752487	-5.97904	-0.361968	-0.692192	-0.0317449	2.97393	-2.33221	0.0337217	0.0525111	-4.82749	0.675476	0.439603	0.91135	3.10394	6.90049	0.000343407	0.00295386	0.0239838
AFUA_1G15180	-1.25168	-1.39031	-1.11305	4.4076	-19.2106	3.92526e-12	6.22493e-11	17.9021	-0.352866	-0.520191	-0.185541	4.4076	-4.48696	0.000413877	0.0192778	0.0629543	-0.898812	-1.1161	-0.681519	4.4076	-8.80093	2.2223e-07	1.52392e-06	6.9257	1.00835	0.896197	1.1205	4.80919	21.6646	3.09134e-07	4.01988e-05	7.72659
AFUA_1G15200	1.56352	1.45729	1.66974	7.70958	31.3175	2.64686e-15	1.54919e-13	25.2034	-0.0801476	-0.191768	0.0314725	7.70958	-1.52775	0.146966	0.399424	-6.02402	1.64366	1.48958	1.79775	7.70958	22.6963	3.31619e-13	3.41107e-11	20.5038	0.0245248	-0.136928	0.185977	7.33769	0.366023	0.72613	0.786906	-7.75379
AFUA_1G15210	-0.510723	-0.632662	-0.388783	4.87705	-8.91136	1.89084e-07	7.43288e-07	6.51976	0.0271574	-0.10318	0.157494	4.87705	0.443327	0.663729	0.837312	-6.66385	-0.53788	-0.716365	-0.359395	4.87705	-6.41191	1.06042e-05	4.16409e-05	2.78948	0.280684	0.141575	0.419792	4.9971	4.86196	0.00234644	0.0102575	-2.1279
AFUA_1G15220	-0.417646	-0.617086	-0.218205	2.99799	-4.45553	0.000440998	0.000840245	-1.065	-0.151746	-0.370292	0.0667995	2.99799	-1.47734	0.159857	0.419822	-5.21782	-0.2659	-0.561769	0.0299696	2.99799	-1.91215	0.0747522	0.107061	-5.57336	0.182802	0.00907057	0.356533	3.13574	2.53542	0.0419133	0.0846265	-5.26275
AFUA_1G15230	-1.3703	-1.50828	-1.23231	5.68281	-21.1293	9.6051e-13	1.87198e-11	19.2934	-0.133387	-0.250746	-0.0160275	5.68281	-2.41824	0.0284874	0.182954	-4.42276	-1.23691	-1.41805	-1.05576	5.68281	-14.5284	2.28832e-10	5.22645e-09	13.8709	-0.382575	-0.507358	-0.257791	6.06151	-7.38766	0.000231576	0.00233978	0.466742
AFUA_1G15240	-0.52698	-0.638475	-0.415485	5.25756	-10.0564	3.83349e-08	1.79154e-07	8.13617	0.0272746	-0.0869856	0.141535	5.25756	0.507888	0.61877	0.810194	-6.73692	-0.554254	-0.7139	-0.394609	5.25756	-7.38682	2.0025e-06	9.84719e-06	4.44321	0.112364	-0.0107189	0.235447	5.38503	2.19977	0.0672761	0.122329	-5.75093
AFUA_1G15250	0.425915	0.337731	0.514099	6.28288	10.2763	2.8658e-08	1.39266e-07	8.22795	-0.0372349	-0.135442	0.0609719	6.28288	-0.806702	0.43219	0.682473	-6.6754	0.46315	0.331161	0.595139	6.28288	7.46602	1.75872e-06	8.79479e-06	4.41029	0.240511	0.146635	0.334387	6.18444	6.17347	0.000645343	0.00439297	-0.684374
AFUA_1G15260	1.31747	1.1963	1.43864	5.06224	23.134	2.49466e-13	6.28418e-12	20.6649	-0.205476	-0.358359	-0.0525936	5.06224	-2.85962	0.0117417	0.119778	-3.27337	1.52294	1.32787	1.71802	5.06224	16.6104	3.30454e-11	1.08289e-09	15.9768	0.208164	0.0678776	0.348451	4.77695	3.57551	0.0104743	0.0301721	-3.77856
AFUA_1G15270	-0.387685	-0.512484	-0.262885	10.3076	-6.60952	7.4852e-06	2.01291e-05	2.21365	0.134084	0.00975805	0.25841	10.3076	2.29467	0.0362783	0.206121	-4.89852	-0.521769	-0.697928	-0.34561	10.3076	-6.302	1.2901e-05	4.96851e-05	2.10784	-0.128652	-0.264853	0.00754845	10.3707	-2.27607	0.0603764	0.112575	-5.64044
AFUA_1G15280	-0.399056	-0.511525	-0.286588	5.99721	-7.54932	1.53565e-06	4.84164e-06	4.13021	-0.107051	-0.219942	0.00583939	5.99721	-2.01761	0.0615101	0.262791	-5.12022	-0.292005	-0.451358	-0.132652	5.99721	-3.89882	0.00137538	0.00302167	-2.42942	-0.107852	-0.257474	0.0417704	6.1248	-1.73692	0.129917	0.203003	-6.40398
AFUA_1G15300	-3.98851	-4.45183	-3.52519	3.55992	-18.3161	7.9151e-12	1.14491e-10	17.5045	0.356888	0.169388	0.544389	3.55992	4.0498	0.00100817	0.0320452	-0.957089	-4.3454	-4.84522	-3.84557	3.55992	-18.4977	6.84735e-12	3.31448e-10	17.5312	-0.690688	-0.881199	-0.500177	4.47536	-8.73593	8.61984e-05	0.001242	1.57689
AFUA_1G15310	0.781957	0.688349	0.875566	6.58215	17.7734	1.2303e-11	1.67802e-10	16.3854	-0.174791	-0.276902	-0.0726812	6.58215	-3.64213	0.0023375	0.050205	-2.02188	0.956749	0.818224	1.09527	6.58215	14.6952	1.94263e-10	4.52425e-09	13.9249	0.0398642	-0.0908285	0.170557	6.4305	0.734987	0.488364	0.578229	-7.53101
AFUA_1G15330	-0.7182	-1.06919	-0.367207	1.30814	-4.35363	0.000542106	0.00101667	-0.939528	0.0590438	-0.43059	0.548678	1.30814	0.256571	0.800925	0.912843	-5.67735	-0.777243	-1.37969	-0.1748	1.30814	-2.74502	0.014821	0.0253614	-3.59995	1.40998	1.00523	1.81473	1.47558	8.39409	0.000109322	0.00145641	1.3101
AFUA_1G15340	0.420827	0.332483	0.509171	6.43953	10.1352	3.45227e-08	1.63162e-07	8.02709	-0.0083292	-0.102629	0.0859702	6.43953	-0.187931	0.853398	0.941008	-7.04035	0.429156	0.299939	0.558373	6.43953	7.06643	3.41446e-06	1.5552e-05	3.69128	0.0180684	-0.0973511	0.133488	6.33678	0.377215	0.718193	0.779903	-7.74909
AFUA_1G15350	-0.565173	-0.883675	-0.246671	1.67122	-3.77549	0.00177404	0.0030491	-2.03497	0.33265	0.0340537	0.631247	1.67122	2.37032	0.0312998	0.192692	-3.61344	-0.897824	-1.33441	-0.461242	1.67122	-4.37552	0.000518549	0.00127333	-0.413599	-0.0866126	-0.227823	0.0545977	1.72569	-1.47796	0.186806	0.270793	-6.74578
AFUA_1G15360	-0.356325	-0.602472	-0.110178	2.58559	-3.08004	0.00747402	0.0115006	-3.83902	0.234212	-0.0668628	0.535287	2.58559	1.65516	0.118239	0.359475	-4.82402	-0.590538	-0.979426	-0.201649	2.58559	-3.23092	0.00547537	0.0103976	-2.97371	0.696208	0.484747	0.907669	2.61413	7.93334	0.000152629	0.00177108	0.935235
AFUA_1G15370	0.238159	0.114059	0.36226	6.16419	4.08317	0.000941454	0.00169686	-2.5915	0.0950787	-0.0448058	0.234963	6.16419	1.44616	0.168289	0.431016	-5.95387	0.14308	-0.0439185	0.330079	6.16419	1.62797	0.123929	0.167945	-6.76096	0.406692	0.245308	0.568076	6.07889	6.0723	0.000707688	0.00465052	-0.787821
AFUA_1G15380	-0.0827541	-0.213302	0.047794	6.85796	-1.34872	0.197036	0.235163	-7.7416	0.165647	0.029376	0.301918	6.85796	2.58633	0.0204013	0.156248	-4.19154	-0.248401	-0.437114	-0.0596882	6.85796	-2.80063	0.0132397	0.0228829	-4.7936	0.218862	0.0766474	0.361077	6.83786	3.70829	0.00887261	0.0266254	-3.59731
AFUA_1G15390	-0.422271	-0.526866	-0.317675	6.81358	-8.58979	3.03827e-07	1.12272e-06	5.71237	-0.0328296	-0.138507	0.0728479	6.81358	-0.660978	0.518449	0.748174	-6.91186	-0.389441	-0.538128	-0.240754	6.81358	-5.57278	4.93992e-05	0.000160884	0.86097	-0.00519619	-0.114846	0.104454	6.92755	-0.114189	0.912582	0.934877	-7.8228
AFUA_1G15400	-0.0499879	-0.169301	0.0693256	5.60935	-0.891414	0.386501	0.434557	-8.06175	-0.12039	-0.247367	0.00658733	5.60935	-2.01729	0.0615472	0.262791	-5.02297	0.0704019	-0.103836	0.24464	5.60935	0.859698	0.403215	0.469235	-7.58685	0.0119384	-0.147153	0.171029	5.64964	0.180821	0.862092	0.894961	-7.81149
AFUA_1G15410	-0.744248	-1.04717	-0.44133	2.33962	-5.22754	9.56184e-05	0.000206217	0.691981	0.0207626	-0.305175	0.346701	2.33962	0.135535	0.893954	0.957291	-6.07759	-0.765011	-1.20998	-0.320045	2.33962	-3.65801	0.00226191	0.00470554	-2.04308	0.375179	0.0585232	0.691834	2.52323	2.85496	0.026967	0.0609266	-4.79791
AFUA_1G15420	-0.446879	-0.774074	-0.119685	1.85651	-2.90595	0.010682	0.0160176	-3.92216	0.0623608	-0.287467	0.412189	1.85651	0.379281	0.709687	0.862054	-5.89263	-0.50924	-0.988235	-0.0302454	1.85651	-2.26202	0.0386481	0.0594328	-4.65855	0.221733	-0.109086	0.552552	1.95658	1.61506	0.154272	0.232743	-6.56773
AFUA_1G15430	2.13964	1.96264	2.31663	3.54786	25.7204	5.11576e-14	1.59862e-12	22.5246	0.0751078	-0.14836	0.298576	3.54786	0.715112	0.485301	0.723754	-6.02392	2.06453	1.77946	2.3496	3.54786	15.4089	9.8142e-11	2.61453e-09	15.0183	-0.0361476	-0.180578	0.108282	2.984	-0.603073	0.567179	0.649433	-7.62616
AFUA_1G15440	-0.193683	-0.421004	0.0336375	7.89235	-1.81283	0.0895077	0.114213	-7.11802	0.233413	0.00377523	0.46305	7.89235	2.16265	0.0467793	0.231842	-5.04351	-0.427096	-0.750218	-0.103974	7.89235	-2.81231	0.0129292	0.0224142	-4.83346	0.252518	0.0629845	0.442051	7.88297	3.21037	0.0167587	0.0425197	-4.28837
AFUA_1G15450	0.537341	0.423595	0.651088	8.3432	10.0512	3.86024e-08	1.80144e-07	7.80442	-0.0984636	-0.213719	0.0167921	8.3432	-1.81768	0.0887311	0.313522	-5.63418	0.635805	0.473872	0.797737	8.3432	8.354	4.33523e-07	2.71172e-06	5.72123	-0.241536	-0.39195	-0.0911208	8.23343	-3.86936	0.00728114	0.0231037	-3.38068
AFUA_1G15460	0.19281	0.105717	0.279903	6.52014	4.71032	0.000264349	0.000523747	-1.3158	0.101458	0.0102188	0.192696	6.52014	2.36597	0.0315678	0.193376	-4.56152	0.0913525	-0.0347813	0.217486	6.52014	1.54097	0.143734	0.190907	-6.94732	0.027742	-0.087993	0.143477	6.44657	0.577592	0.583252	0.66363	-7.64263
AFUA_1G15470	-0.565229	-0.686054	-0.444404	5.20994	-9.95343	4.40017e-08	2.02157e-07	8.00038	0.141914	0.0177063	0.266121	5.20994	2.43098	0.027781	0.180829	-4.2309	-0.707143	-0.880423	-0.533862	5.20994	-8.68284	2.64538e-07	1.7714e-06	6.56607	0.202183	0.0708227	0.333544	5.31519	3.70876	0.00886755	0.0266254	-3.59668
AFUA_1G15490	1.88194	1.75486	2.00902	6.02625	31.5084	2.41494e-15	1.44234e-13	25.3564	-0.339813	-0.525223	-0.154404	6.02625	-3.89953	0.00137336	0.038821	-1.24718	2.22175	1.99697	2.44653	6.02625	21.0301	1.02997e-12	7.78363e-11	19.4825	1.19955	0.987586	1.41152	5.64492	13.6363	5.67048e-06	0.000213175	4.60742
AFUA_1G15500	-0.688139	-0.801313	-0.574966	6.1691	-12.9371	1.19147e-09	8.71216e-09	11.6723	0.13357	0.0268749	0.240266	6.1691	2.6636	0.0174699	0.145047	-4.00344	-0.82171	-0.977248	-0.666171	6.1691	-11.2405	8.44767e-09	1.00262e-07	10.0118	-0.230207	-0.367036	-0.0933775	6.30941	-4.05403	0.00583277	0.0196352	-3.13677
AFUA_1G15510	0.200202	0.067597	0.332808	4.3031	3.21227	0.00569042	0.00897046	-4.01133	0.0105103	-0.1411	0.16212	4.3031	0.147499	0.884663	0.953368	-6.58075	0.189692	-0.0117274	0.391112	4.3031	2.00379	0.0631154	0.0920324	-5.77185	0.170104	0.0234818	0.316727	4.25234	2.79552	0.0292467	0.0647343	-4.88405
AFUA_1G15520	-0.297681	-0.553227	-0.0421343	3.24969	-2.47848	0.0252907	0.0353535	-5.09023	0.0561318	-0.189995	0.302259	3.24969	0.485237	0.634378	0.817647	-6.27414	-0.353812	-0.708612	0.000986918	3.24969	-2.12175	0.0505648	0.0756072	-5.29119	-0.219977	-0.543243	0.10329	3.2989	-1.6397	0.149021	0.226751	-6.535
AFUA_1G15540	-0.108637	-0.355812	0.138539	3.33208	-0.935137	0.364232	0.412084	-7.38065	-0.283337	-0.50809	-0.0585846	3.33208	-2.68227	0.0168246	0.142567	-3.40008	0.1747	-0.159379	0.50878	3.33208	1.11262	0.283033	0.346298	-6.77591	-0.695445	-0.916972	-0.473918	3.42608	-7.56456	0.000201754	0.00211342	0.621674
AFUA_1G15550	-0.638364	-0.834475	-0.442252	6.14136	-6.92579	4.33449e-06	1.22758e-05	3.06948	-0.0381225	-0.217553	0.141308	6.14136	-0.452054	0.657568	0.833324	-6.98557	-0.600241	-0.866051	-0.334431	6.14136	-4.80462	0.000219113	0.00059872	-0.577711	-0.506277	-0.757065	-0.255489	6.31265	-4.8644	0.00234033	0.0102438	-2.125
AFUA_1G15560	-0.616708	-0.776687	-0.45673	4.37239	-8.20206	5.47067e-07	1.913e-06	5.59385	-0.0321317	-0.179026	0.114762	4.37239	-0.465408	0.64819	0.825715	-6.60702	-0.584576	-0.801765	-0.367388	4.37239	-5.72675	3.69825e-05	0.00012444	1.6118	-0.311762	-0.445262	-0.178262	4.53036	-5.62717	0.00107672	0.0061387	-1.25807
AFUA_1G15570	0.288602	0.164574	0.41263	4.49272	4.95089	0.000164086	0.000338698	-0.455361	0.0775431	-0.0603955	0.215482	4.49272	1.19608	0.249857	0.518547	-5.93589	0.211059	0.0255592	0.396558	4.49272	2.42083	0.0283423	0.0451988	-5.07823	0.0622535	-0.0583385	0.182846	4.40266	1.24392	0.257098	0.348092	-7.03054
AFUA_1G15580	0.131807	0.00409992	0.259513	5.14273	2.19598	0.04389	0.0590141	-6.14944	-0.178117	-0.315487	-0.0407463	5.14273	-2.75877	0.0144137	0.133401	-3.57808	0.309923	0.122361	0.497485	5.14273	3.51571	0.00303696	0.00612019	-3.05487	-0.0770074	-0.230381	0.0763664	5.15403	-1.20984	0.26907	0.36132	-7.0696
AFUA_1G15590	0.00803797	-0.0937488	0.109825	7.72137	0.168019	0.868767	0.88824	-8.67773	0.0321196	-0.0696575	0.133897	7.72137	0.671466	0.511927	0.74238	-6.96821	-0.0240816	-0.168023	0.11986	7.72137	-0.355962	0.726726	0.776306	-8.15422	-0.280554	-0.428144	-0.132965	7.71087	-4.58046	0.00318796	0.0127899	-2.46862
AFUA_1G15610	1.25912	1.10268	1.41557	4.50198	17.1245	2.11934e-11	2.64685e-10	16.1142	-0.153927	-0.350987	0.0431324	4.50198	-1.66197	0.116851	0.357159	-5.24602	1.41305	1.16144	1.66466	4.50198	11.9491	3.62604e-09	4.96656e-08	11.2004	0.132934	-0.00290433	0.268773	4.21893	2.3581	0.0537655	0.102705	-5.52123
AFUA_1G15620	0.201004	0.0498128	0.352195	6.26004	2.82867	0.0125058	0.0184497	-5.13086	-0.0428358	-0.194156	0.108484	6.26004	-0.602302	0.555788	0.771105	-6.87913	0.24384	0.029932	0.457747	6.26004	2.42539	0.0280887	0.0448426	-5.4376	-0.373674	-0.564527	-0.182822	6.22233	-4.71784	0.00274125	0.0114712	-2.30091
AFUA_1G15640	-0.701038	-0.873406	-0.52867	5.44448	-8.65344	2.76337e-07	1.03257e-06	6.04399	0.133296	-0.0362079	0.302799	5.44448	1.67318	0.114594	0.355545	-5.57353	-0.834334	-1.07608	-0.592586	5.44448	-7.34312	2.15195e-06	1.04713e-05	4.33369	0.0629133	-0.117984	0.24381	5.58439	0.838029	0.432155	0.524679	-7.44574
AFUA_1G15670	-1.10783	-1.3531	-0.862571	3.15115	-9.61055	7.01857e-08	3.04865e-07	7.99471	-0.116035	-0.370154	0.138083	3.15115	-0.971536	0.346379	0.614699	-5.85469	-0.991798	-1.34497	-0.638627	3.15115	-5.97506	2.3343e-05	8.35563e-05	2.38832	0.402882	0.153074	0.65269	3.45519	3.88615	0.00713426	0.0227245	-3.3583
AFUA_1G15680	-1.0679	-1.39248	-0.743319	1.88475	-7.00019	3.81926e-06	1.09847e-05	4.16605	0.180484	-0.140333	0.501302	1.88475	1.19698	0.249518	0.518547	-5.31882	-1.24839	-1.70476	-0.792012	1.88475	-5.82012	3.10762e-05	0.000106947	2.37889	0.328989	-0.0183905	0.676369	2.10843	2.28205	0.0598675	0.111795	-5.63177
AFUA_1G15700	0.59013	0.461215	0.719046	4.94915	9.73974	5.87795e-08	2.6114e-07	7.69295	0.0411942	-0.111268	0.193656	4.94915	0.574882	0.573721	0.782187	-6.55187	0.548936	0.349277	0.748595	4.94915	5.84974	2.94144e-05	0.000102339	1.73158	0.230362	0.0815441	0.37918	4.7926	3.72996	0.00863785	0.0261495	-3.56797
AFUA_1G15710	0.0893363	-0.0299326	0.208605	5.53368	1.59369	0.131434	0.162559	-7.24671	-0.018536	-0.156754	0.119682	5.53368	-0.285337	0.77921	0.902487	-6.82098	0.107872	-0.0746905	0.290435	5.53368	1.25719	0.227522	0.286612	-7.14734	0.411483	0.252802	0.570165	5.51681	6.24847	0.00060314	0.00422871	-0.60849
AFUA_1G15720	0.259732	0.147525	0.37194	7.87107	4.92501	0.000172669	0.000354823	-0.96351	-0.118951	-0.232423	-0.00547841	7.87107	-2.23039	0.041081	0.220628	-4.92262	0.378683	0.219101	0.538265	7.87107	5.04888	0.000135375	0.000391483	-0.241727	-0.154955	-0.320115	0.0102052	7.83618	-2.26073	0.0617033	0.114129	-5.6627
AFUA_1G15730	-0.00158982	-0.0890293	0.0858496	9.33322	-0.0386853	0.969641	0.974113	-8.75658	-0.0840205	-0.172151	0.00410958	9.33322	-2.02845	0.0602773	0.26001	-5.3294	0.0824307	-0.0417167	0.206578	9.33322	1.41272	0.177741	0.231142	-7.28339	-0.104821	-0.215905	0.00626348	9.35492	-2.27375	0.0605753	0.112804	-5.64381
AFUA_1G15740	-0.261374	-0.544619	0.0218703	2.94205	-1.96338	0.0680276	0.0884658	-5.98133	-0.00501703	-0.313482	0.303448	2.94205	-0.0346055	0.972841	0.990359	-6.24946	-0.256357	-0.675139	0.162425	2.94205	-1.30245	0.212012	0.269833	-6.44192	0.144043	-0.194653	0.482739	3.02109	1.02478	0.342587	0.436545	-7.26913
AFUA_1G15750	0.0689657	-0.05661	0.194541	5.70617	1.16851	0.260473	0.30379	-7.80082	0.209599	0.0739888	0.345209	5.70617	3.28852	0.00486074	0.0749902	-2.62863	-0.140633	-0.325456	0.0441892	5.70617	-1.61897	0.125863	0.170255	-6.69888	0.180793	-0.0194609	0.381047	5.63892	2.17545	0.0696411	0.125704	-5.78606
AFUA_1G15760	0.0265662	-0.0516762	0.104809	8.00527	0.722422	0.480924	0.528995	-8.43317	-0.0281111	-0.107024	0.0508019	8.00527	-0.757938	0.459995	0.704913	-6.90989	0.0546773	-0.0564494	0.165804	8.00527	1.04687	0.311404	0.376041	-7.66734	-0.049118	-0.152852	0.0546164	8.00556	-1.14095	0.294729	0.388185	-7.14646
AFUA_1G15770	-0.0533492	-0.176878	0.0701796	5.02441	-0.91889	0.372402	0.420364	-7.92582	0.0612768	-0.0739208	0.196474	5.02441	0.964343	0.349858	0.617357	-6.31257	-0.114626	-0.297759	0.0685072	5.02441	-1.33174	0.20243	0.25875	-6.95262	0.179968	0.00855555	0.351381	5.02504	2.52989	0.0422389	0.085075	-5.27083
AFUA_1G15780	0.591939	0.499727	0.68415	8.23829	13.6583	5.52663e-10	4.41534e-09	12.2875	-0.0508355	-0.144892	0.0432212	8.23829	-1.14996	0.267805	0.538373	-6.5397	0.642774	0.511057	0.774492	8.23829	10.3829	2.49319e-08	2.49521e-07	8.72288	-0.0546692	-0.157431	0.0480922	8.10321	-1.28192	0.244295	0.3342	-6.9862
AFUA_1G15790	0.364398	0.210203	0.518593	4.64639	5.02818	0.000140976	0.000295018	-0.322864	0.0539043	-0.113156	0.220964	4.64639	0.686524	0.502648	0.737296	-6.4579	0.310494	0.0831503	0.537837	4.64639	2.90586	0.010684	0.0188844	-4.17956	-0.0745685	-0.274021	0.124884	4.5371	-0.900875	0.400243	0.493951	-7.38934
AFUA_1G15800	-0.102593	-0.216088	0.0109019	5.83721	-1.92329	0.0732408	0.0946138	-6.7527	-0.00597192	-0.126673	0.114729	5.83721	-0.105271	0.917527	0.970605	-6.96169	-0.0966212	-0.262301	0.0690585	5.83721	-1.24082	0.233349	0.292863	-7.2332	0.100542	-0.0560329	0.257117	5.86645	1.5473	0.169627	0.251302	-6.65664
AFUA_1G15810	-0.0235264	-0.151556	0.104503	7.4041	-0.390977	0.701201	0.737445	-8.60416	-0.00388865	-0.133493	0.125715	7.4041	-0.0638387	0.949925	0.982013	-7.18162	-0.0196378	-0.201815	0.16254	7.4041	-0.229351	0.821631	0.858493	-8.17965	-0.0696445	-0.258417	0.119128	7.41106	-0.888989	0.40614	0.499909	-7.40025
AFUA_1G15820	-0.284247	-0.414549	-0.153945	8.58471	-4.64139	0.000303411	0.000595248	-1.5569	-0.0259934	-0.154726	0.102739	8.58471	-0.429616	0.673459	0.840974	-7.14312	-0.258253	-0.441422	-0.0750849	8.58471	-2.99985	0.00881316	0.0159079	-4.48496	-0.438585	-0.613463	-0.263708	8.66103	-6.04322	0.000726848	0.00473859	-0.81778
AFUA_1G15830	-0.760671	-0.878392	-0.642949	6.95373	-13.7482	5.03422e-10	4.07025e-09	12.4608	0.00631583	-0.110387	0.123019	6.95373	0.115147	0.909825	0.965906	-7.15414	-0.766987	-0.932751	-0.601222	6.95373	-9.84465	5.09602e-08	4.49299e-07	8.03162	0.0225142	-0.134028	0.179056	7.14012	0.346556	0.740023	0.798411	-7.76164
AFUA_1G15840	-0.697263	-0.860167	-0.534358	3.84285	-9.10686	1.42545e-07	5.78144e-07	7.07265	0.0258968	-0.144294	0.196088	3.84285	0.323752	0.750506	0.886765	-6.46394	-0.723159	-0.95875	-0.487569	3.84285	-6.53102	8.59052e-06	3.4558e-05	3.24563	0.251541	0.12129	0.381792	4.0141	4.65345	0.00294125	0.0120215	-2.37917
AFUA_1G15850	0.794356	0.599825	0.988886	3.73216	8.68823	2.62432e-07	9.88089e-07	6.41219	0.137521	-0.095864	0.370906	3.73216	1.25372	0.228749	0.495724	-5.63135	0.656835	0.353008	0.960662	3.73216	4.59975	0.000329823	0.000854978	-0.452693	0.151202	0.0178749	0.284529	3.48757	2.73267	0.0318819	0.0690436	-4.97535
AFUA_1G15860	0.171968	0.0891961	0.254739	8.36848	4.42048	0.000473397	0.00089644	-2.01575	-0.161539	-0.245338	-0.0777403	8.36848	-4.10151	0.000906723	0.0300556	-1.2206	0.333507	0.215722	0.451293	8.36848	6.02445	2.13227e-05	7.74479e-05	1.65283	-0.107996	-0.215025	-0.000967594	8.366	-2.4314	0.0484911	0.0949816	-5.41446
AFUA_1G15870	-0.103642	-0.220522	0.0132377	7.26628	-1.88669	0.078311	0.100759	-6.9744	0.00277055	-0.115828	0.121369	7.26628	0.0497042	0.961001	0.98633	-7.17365	-0.106413	-0.272925	0.0600998	7.26628	-1.35972	0.193604	0.248843	-7.27089	-0.0291177	-0.194034	0.135798	7.29177	-0.425444	0.684432	0.750171	-7.7273
AFUA_1G15880	1.40195	1.28365	1.52024	6.56265	25.2158	6.88345e-14	2.06392e-12	21.8622	0.0577754	-0.0703894	0.18594	6.56265	0.959132	0.352393	0.619061	-6.57507	1.34417	1.16976	1.51858	6.56265	16.3976	3.98611e-11	1.24562e-09	15.5938	-0.0646877	-0.198137	0.0687616	6.20026	-1.16803	0.284407	0.377004	-7.1166
AFUA_1G15890	-0.112973	-0.223797	-0.00214791	6.29909	-2.16891	0.0462237	0.0618935	-6.40493	0.108341	-0.00823094	0.224913	6.29909	1.97744	0.066281	0.271963	-5.21063	-0.221314	-0.382159	-0.0604686	6.29909	-2.92755	0.0102204	0.0181821	-4.47058	0.153143	-0.00717853	0.313464	6.29897	2.30172	0.0582234	0.109498	-5.6032
AFUA_1G15900	-0.108767	-0.242891	0.0253574	7.64364	-1.72541	0.104571	0.132049	-7.24242	-0.121442	-0.255908	0.0130229	7.64364	-1.92161	0.0734679	0.284573	-5.44797	0.0126754	-0.177246	0.202597	7.64364	0.142001	0.888931	0.912336	-8.20762	-0.244202	-0.448164	-0.0402395	7.70107	-2.88501	0.0258871	0.0591544	-4.75443
AFUA_1G15910	-0.44264	-0.862914	-0.0223656	1.47464	-2.2409	0.0402575	0.0545258	-5.06472	0.281844	-0.150818	0.714505	1.47464	1.386	0.1856	0.450565	-4.99761	-0.724484	-1.32766	-0.121304	1.47464	-2.55556	0.0216956	0.0355404	-4.02279	0.152466	-0.353546	0.658479	1.52971	0.72604	0.49347	0.583435	-7.53797
AFUA_1G15920	0.44277	0.329015	0.556524	5.79434	8.28159	4.84178e-07	1.71899e-06	5.32818	-0.124251	-0.252209	0.0037068	5.79434	-2.06603	0.0561765	0.249576	-4.94194	0.567021	0.39581	0.738232	5.79434	7.04646	3.5315e-06	1.59901e-05	3.76051	0.121111	-0.0477484	0.289971	5.71576	1.72825	0.131519	0.205059	-6.41578
AFUA_1G15930	-0.562812	-0.655113	-0.470511	6.23671	-12.9736	1.14497e-09	8.4207e-09	11.6912	0.0854028	-0.00374463	0.17455	6.23671	2.0383	0.0591776	0.256748	-5.14049	-0.648215	-0.776538	-0.519892	6.23671	-10.7478	1.56021e-08	1.68685e-07	9.35669	-0.179178	-0.271244	-0.0871111	6.35739	-4.68954	0.00282722	0.0117032	-2.33523
AFUA_1G15940	0.071347	-0.0613334	0.204027	5.31303	1.14412	0.270143	0.313783	-7.7588	0.187964	0.0418924	0.334037	5.31303	2.73787	0.0150371	0.135315	-3.6392	-0.116617	-0.313953	0.0807176	5.31303	-1.25737	0.227459	0.286588	-7.10564	0.228913	0.0486276	0.409199	5.24892	3.05955	0.0204644	0.0498386	-4.50324
AFUA_1G15950	0.260724	0.15801	0.363439	6.25299	5.40074	6.8519e-05	0.000152568	0.115609	0.0150953	-0.0921561	0.122347	6.25299	0.299463	0.768613	0.897281	-6.99785	0.245629	0.097126	0.394132	6.25299	3.51924	0.00301485	0.0060806	-3.25538	-0.0974008	-0.229031	0.0342293	6.18462	-1.78302	0.121703	0.193088	-6.3409
AFUA_1G15960	0.344899	0.254826	0.434973	8.65266	8.14702	5.95583e-07	2.06502e-06	4.91249	-0.148884	-0.240301	-0.0574667	8.65266	-3.46517	0.00337212	0.0613727	-2.54044	0.493783	0.365446	0.62212	8.65266	8.18632	5.60498e-07	3.35303e-06	5.44059	-0.135887	-0.273382	0.0016074	8.60326	-2.38145	0.0520238	0.100388	-5.48724
AFUA_1G15970	0.972545	0.554056	1.39103	1.11086	4.94459	0.000166136	0.000342445	0.415064	0.0325708	-0.443155	0.508296	1.11086	0.145672	0.886081	0.954102	-5.73185	0.939974	0.306375	1.57357	1.11086	3.1565	0.00638467	0.0119376	-2.75517	-0.176707	-0.707157	0.353744	0.8665	-0.802706	0.450882	0.542612	-7.476
AFUA_1G15990	0.0517069	-0.124803	0.228217	4.11036	0.623279	0.542274	0.587948	-7.92421	0.287747	0.0975817	0.477912	4.11036	3.21947	0.00560648	0.0800031	-2.46035	-0.23604	-0.495498	0.0234186	4.11036	-1.93563	0.0715999	0.103105	-5.83835	0.110252	-0.1281	0.348605	4.03153	1.11459	0.305074	0.398217	-7.17508
AFUA_1G16000	0.485645	0.359295	0.611994	5.27544	8.17803	5.67714e-07	1.97579e-06	5.24841	-0.0613373	-0.207757	0.0850821	5.27544	-0.891313	0.386553	0.648281	-6.40003	0.546982	0.353584	0.74038	5.27544	6.01762	2.1591e-05	7.82687e-05	1.97949	0.191028	0.00794032	0.374115	5.16853	2.51412	0.0431802	0.0865959	-5.29382
AFUA_1G16010	-0.796086	-1.12199	-0.470184	1.47499	-5.19728	0.000101389	0.000217523	0.826286	-0.382479	-0.750761	-0.0141975	1.47499	-2.20969	0.0427498	0.224653	-3.79676	-0.413607	-0.905383	0.078169	1.47499	-1.78947	0.093333	0.130469	-5.35077	0.401417	0.109383	0.693451	1.77805	3.31216	0.0146717	0.0387098	-4.14468
AFUA_1G16020	-0.653068	-0.923554	-0.382581	2.71919	-5.13708	0.000113967	0.000241915	0.371098	-0.217588	-0.531815	0.0966388	2.71919	-1.47332	0.160925	0.422177	-5.12572	-0.435479	-0.85009	-0.0208693	2.71919	-2.23477	0.0407363	0.0623076	-4.93726	0.509854	0.302629	0.717078	2.93601	5.92861	0.000808316	0.00506035	-0.936889
AFUA_1G16030	-1.99869	-2.18039	-1.81698	4.58641	-23.4036	2.09871e-13	5.46188e-12	20.9873	-0.034083	-0.219785	0.151619	4.58641	-0.390505	0.701542	0.856374	-6.61435	-1.96461	-2.22442	-1.7048	4.58641	-16.0887	5.25391e-11	1.57532e-09	15.5497	1.01272	0.836092	1.18935	5.09667	13.8159	5.22708e-06	0.000203074	4.69695
AFUA_1G16050	-0.349575	-0.442544	-0.256606	5.82482	-8.0003	7.48335e-07	2.53183e-06	4.91521	0.212922	0.119504	0.30634	5.82482	4.84948	0.000200464	0.0121728	0.493606	-0.562498	-0.694294	-0.430702	5.82482	-9.08077	1.47984e-07	1.07978e-06	7.06218	0.0128864	-0.0866264	0.112399	5.85737	0.312034	0.76492	0.817106	-7.77454
AFUA_1G16060	-0.0869577	-0.299956	0.126041	3.02559	-0.868631	0.398459	0.446376	-7.39743	0.123185	-0.0898165	0.336187	3.02559	1.23049	0.237081	0.505417	-5.56962	-0.210143	-0.511371	0.0910849	3.02559	-1.48431	0.15802	0.207831	-6.22738	-0.158756	-0.317173	-0.000339706	3.02076	-2.41478	0.0496377	0.0967414	-5.43868
AFUA_1G16070	0.233404	0.0435467	0.423262	5.00761	2.61568	0.019236	0.0274493	-5.35559	0.0535301	-0.158122	0.265182	5.00761	0.538121	0.598229	0.798019	-6.62115	0.179874	-0.104454	0.464202	5.00761	1.34603	0.197885	0.253641	-6.92723	0.141393	-0.0799078	0.362695	4.93763	1.53955	0.171471	0.25346	-6.66669
AFUA_1G16090	1.22892	0.852094	1.60574	1.48263	6.93886	4.2389e-06	1.20512e-05	4.1106	0.105488	-0.312009	0.522985	1.48263	0.537594	0.598584	0.798041	-5.69785	1.12343	0.561025	1.68584	1.48263	4.25011	0.00066918	0.00159715	-0.614566	-0.325204	-0.695555	0.0451461	1.16098	-2.11588	0.0757961	0.134197	-5.8718
AFUA_1G16100	-0.0360379	-0.354433	0.282357	1.47058	-0.240822	0.812888	0.839293	-7.39765	-0.14558	-0.514973	0.223812	1.47058	-0.838529	0.414632	0.6715	-5.49583	0.109542	-0.378132	0.597217	1.47058	0.477921	0.639458	0.696035	-6.76094	0.227434	-0.0940022	0.54887	1.51262	1.70494	0.135926	0.210732	-6.4474
AFUA_1G16110	0.303119	0.0585376	0.547701	2.43592	2.6369	0.0184338	0.0264369	-4.67225	0.0700628	-0.230013	0.370139	2.43592	0.496776	0.626403	0.814297	-5.92614	0.233057	-0.154068	0.620182	2.43592	1.2809	0.219291	0.277904	-6.31172	0.346634	0.0852435	0.608024	2.34238	3.19543	0.0170911	0.0431871	-4.30955
AFUA_1G16120	0.30123	0.110266	0.492194	3.50806	3.35623	0.00422537	0.00678514	-3.50498	-0.0443395	-0.263924	0.175245	3.50806	-0.429628	0.67345	0.840974	-6.28275	0.34557	0.0545634	0.636576	3.50806	2.52661	0.0229847	0.0374367	-4.61923	0.0547753	-0.118131	0.227682	3.44661	0.763345	0.472417	0.56331	-7.50847
AFUA_1G16130	-0.336552	-0.424172	-0.248933	7.30551	-8.17253	5.72559e-07	1.99078e-06	5.01114	0.0530307	-0.0348425	0.140904	7.30551	1.28403	0.218221	0.486497	-6.35426	-0.389583	-0.513675	-0.265491	7.30551	-6.67974	6.62232e-06	2.74494e-05	2.90939	-0.0738672	-0.181261	0.0335268	7.37678	-1.65737	0.145359	0.222364	-6.51141
AFUA_1G16140	6.24399	5.48083	7.00715	-1.90727	17.4081	1.66725e-11	2.17555e-10	15.8282	-0.588032	-1.70869	0.532621	-1.90727	-1.11644	0.281449	0.550601	-4.66936	6.83202	5.47619	8.18785	-1.90727	10.7213	1.61355e-08	1.72438e-07	8.34394	0.37327	-0.334525	1.08106	-3.31616	1.27076	0.247996	0.338243	-6.99931
AFUA_1G16150	-0.266742	-0.419997	-0.113486	4.14653	-3.70321	0.00205996	0.0034975	-2.91174	0.0175169	-0.140905	0.175939	4.14653	0.235259	0.817125	0.9205	-6.57634	-0.284259	-0.504678	-0.0638391	4.14653	-2.7439	0.0148547	0.0254014	-4.38128	-0.0152063	-0.147594	0.117182	4.20763	-0.276773	0.790667	0.838442	-7.78637
AFUA_1G16160	-0.270316	-0.549014	0.00838259	2.2492	-2.06367	0.0564262	0.0744375	-5.6159	-0.0729316	-0.377806	0.231943	2.2492	-0.508977	0.618024	0.810103	-5.92735	-0.197384	-0.610448	0.215679	2.2492	-1.01672	0.325085	0.390081	-6.56648	0.145033	-0.0701675	0.360234	2.32329	1.62395	0.152358	0.23056	-6.55595
AFUA_1G16170	0.0715144	-0.0211228	0.164152	5.92652	1.64253	0.120854	0.150478	-7.19507	0.0733829	-0.0223722	0.169138	5.92652	1.63056	0.123376	0.366809	-5.70285	-0.00186852	-0.1351	0.131363	5.92652	-0.0298396	0.97658	0.98215	-8.0295	-0.0856171	-0.196068	0.0248337	5.88992	-1.86784	0.107892	0.176312	-6.22342
AFUA_1G16190	-0.758428	-0.953357	-0.5635	8.72833	-8.27834	4.86594e-07	1.72509e-06	5.14761	-0.0179815	-0.205536	0.169573	8.72833	-0.203987	0.84105	0.934365	-7.2375	-0.740447	-1.01095	-0.46994	8.72833	-5.82398	3.08539e-05	0.00010638	1.25544	-0.879905	-1.08217	-0.677642	8.92094	-10.4826	2.86842e-05	0.000636033	2.80909
AFUA_1G16200	1.00421	0.868242	1.14017	4.21357	15.7145	7.38898e-11	7.69659e-10	14.8986	0.05904	-0.0955841	0.213664	4.21357	0.812407	0.429009	0.680338	-6.21896	0.945167	0.739266	1.15107	4.21357	9.76685	5.66444e-08	4.90102e-07	8.3896	-0.126015	-0.218762	-0.0332676	3.94444	-3.27393	0.0154204	0.0400574	-4.19851
AFUA_1G16210	-0.0286752	-0.151104	0.0937533	6.39104	-0.498343	0.625324	0.666928	-8.45627	-0.0986106	-0.223062	0.0258411	6.39104	-1.68588	0.112083	0.351256	-5.7043	0.0699354	-0.104641	0.244512	6.39104	0.852345	0.407157	0.473079	-7.73011	-0.193969	-0.350391	-0.0375473	6.42253	-2.98802	0.0225229	0.0534459	-4.60589
AFUA_1G16220	-0.303142	-0.398649	-0.207635	6.20493	-6.75331	5.82907e-06	1.60245e-05	2.71153	0.0686015	-0.0253886	0.162592	6.20493	1.55294	0.140858	0.392032	-5.88593	-0.371744	-0.505743	-0.237745	6.20493	-5.90265	2.66723e-05	9.41112e-05	1.58045	-0.201064	-0.296882	-0.105247	6.26405	-5.05636	0.00191112	0.00894674	-1.89923
AFUA_1G16230	-0.126857	-0.233752	-0.0199632	5.01107	-2.52503	0.0230572	0.0324827	-5.52852	0.11216	-0.00625618	0.230577	5.01107	2.01526	0.0617807	0.263157	-4.88653	-0.239018	-0.398545	-0.0794908	5.01107	-3.18787	0.00598449	0.0112805	-3.69744	0.291718	0.174109	0.409328	5.01494	5.9768	0.000772865	0.00492108	-0.886611
AFUA_1G16240	0.135761	-0.0912912	0.362814	3.66325	1.2722	0.222285	0.262433	-7.1336	0.203455	-0.0158058	0.422716	3.66325	1.97429	0.0666684	0.272512	-4.7013	-0.0676939	-0.383333	0.247945	3.66325	-0.456313	0.654571	0.709886	-7.38866	-0.356512	-0.543925	-0.169099	3.57035	-4.58376	0.00317632	0.0127639	-2.46455
AFUA_1G16250	-1.7891	-1.98289	-1.59531	4.39126	-19.643	2.8267e-12	4.68438e-11	18.2686	-0.255309	-0.482014	-0.0286042	4.39126	-2.39613	0.0297543	0.187222	-4.04353	-1.53379	-1.83204	-1.23555	4.39126	-10.9421	1.22182e-08	1.37103e-07	9.95205	1.30039	1.09804	1.50274	4.9074	15.4851	2.56439e-06	0.000125985	5.47568
AFUA_1G16270	0.506949	0.311174	0.702723	3.52642	5.5095	5.56916e-05	0.000127104	0.796048	0.267552	-0.0138085	0.548912	3.52642	2.02325	0.0608665	0.261169	-4.40947	0.239397	-0.103373	0.582167	3.52642	1.486	0.157576	0.207321	-6.32334	0.910531	0.623035	1.19803	3.34172	7.63154	0.000191626	0.00205099	0.679556
AFUA_1G16280	0.0227791	-0.0598003	0.105358	8.571	0.586906	0.565821	0.610588	-8.54393	0.070667	-0.0122849	0.153619	8.571	1.81257	0.0895498	0.315429	-5.655	-0.047888	-0.164937	0.0691606	8.571	-0.870491	0.397474	0.463939	-7.85796	-0.124044	-0.247385	-0.000702187	8.54755	-2.42334	0.0490442	0.0958116	-5.42621
AFUA_1G16290	-0.0999737	-0.26398	0.0640327	6.21358	-1.29697	0.213845	0.253601	-7.69927	-0.107186	-0.270158	0.0557863	6.21358	-1.39936	0.181637	0.445994	-6.09283	0.00721228	-0.223998	0.238422	6.21358	0.0663697	0.947942	0.96026	-8.07852	-0.310375	-0.561868	-0.0588818	6.26648	-2.97378	0.0229586	0.0541502	-4.62638
AFUA_1G16300	-0.126268	-0.337777	0.0852411	3.60165	-1.27019	0.22298	0.263169	-7.19502	-0.0289733	-0.265124	0.207177	3.60165	-0.261044	0.797537	0.911201	-6.38642	-0.0972947	-0.414317	0.219728	3.60165	-0.652985	0.52345	0.587107	-7.25909	0.165261	-0.137479	0.468001	3.64043	1.31537	0.233489	0.322075	-6.94652
AFUA_1G16310	-0.253395	-0.423694	-0.0830968	3.92876	-3.16586	0.00626253	0.00979107	-3.95513	0.276825	0.102233	0.451416	3.92876	3.37354	0.00407667	0.0686411	-2.1376	-0.53022	-0.774113	-0.286327	3.92876	-4.62552	0.00031321	0.000816772	-0.471589	0.0521408	-0.159629	0.26391	3.92427	0.593285	0.573322	0.655048	-7.63256
AFUA_1G16320	-0.326126	-0.504125	-0.148127	4.60532	-3.89828	0.00137692	0.00241189	-2.61862	-0.0377959	-0.220691	0.145099	4.60532	-0.439691	0.666303	0.837991	-6.62253	-0.28833	-0.543544	-0.0331166	4.60532	-2.40376	0.0293113	0.0465635	-5.14509	-0.0181716	-0.241131	0.204788	4.70305	-0.196388	0.850388	0.885791	-7.80812
AFUA_1G16330	0.0721496	-0.109742	0.254041	7.56724	0.843968	0.411679	0.459309	-8.32006	-0.145682	-0.329146	0.0377821	7.56724	-1.6895	0.111376	0.350104	-5.80723	0.217832	-0.0405161	0.476179	7.56724	1.79399	0.0925817	0.129541	-6.66032	-0.208865	-0.465063	0.0473331	7.58648	-1.96444	0.0940348	0.158351	-6.08774
AFUA_1G16340	-0.64245	-0.76256	-0.52234	6.19673	-11.3806	7.12323e-09	4.11182e-08	9.76621	0.10716	-0.0096396	0.223959	6.19673	1.95207	0.0694638	0.276217	-5.27493	-0.74961	-0.917147	-0.582073	6.19673	-9.51984	7.95766e-08	6.53375e-07	7.65396	-0.077807	-0.201129	0.0455148	6.3332	-1.52029	0.176136	0.258617	-6.69159
AFUA_1G16350	-0.0881435	-0.352255	0.175968	3.18248	-0.71008	0.488329	0.536423	-7.5467	0.268316	0.0156957	0.520936	3.18248	2.25987	0.0388094	0.214404	-4.10595	-0.35646	-0.721935	0.00901545	3.18248	-2.07519	0.0552172	0.0817877	-5.34956	-0.260039	-0.579275	0.0591963	3.14154	-1.9628	0.0942543	0.158584	-6.09005
AFUA_1G16370	0.0314841	-0.125768	0.188737	3.86738	0.425989	0.676043	0.714234	-7.99858	-0.0544356	-0.23393	0.125059	3.86738	-0.645261	0.528309	0.755193	-6.26791	0.0859197	-0.152715	0.324555	3.86738	0.76606	0.455288	0.52051	-7.24744	0.178062	-0.00618337	0.362307	3.87333	2.32875	0.0560406	0.106017	-5.56393
AFUA_1G16380	-0.054302	-0.187288	0.0786837	5.20083	-0.868791	0.398375	0.446349	-8.01571	0.0643301	-0.0829868	0.211647	5.20083	0.929107	0.36725	0.632837	-6.37748	-0.118632	-0.317095	0.0798306	5.20083	-1.27183	0.222413	0.281282	-7.06515	0.257502	0.090766	0.424237	5.19849	3.72134	0.00873035	0.0263583	-3.57962
AFUA_1G16390	-0.603065	-0.975036	-0.231094	1.59479	-3.44953	0.00348313	0.00568884	-2.74515	0.0179878	-0.373914	0.409889	1.59479	0.0976572	0.923471	0.972224	-5.89952	-0.621053	-1.16138	-0.0807299	1.59479	-2.44557	0.0269925	0.0432324	-4.25813	0.234082	-0.19925	0.667414	1.75148	1.30165	0.237868	0.327141	-6.96287
AFUA_1G16400	0.0589579	-0.277688	0.395604	1.2859	0.372626	0.714534	0.749871	-7.26871	0.211018	-0.153446	0.575481	1.2859	1.23188	0.236576	0.504633	-5.11393	-0.15206	-0.648209	0.344089	1.2859	-0.652089	0.524013	0.587471	-6.61197	0.116885	-0.20166	0.43543	1.21622	0.884169	0.40855	0.502111	-7.40465
AFUA_1G16410	-0.470489	-0.751699	-0.189278	2.06233	-3.55977	0.0027721	0.00460421	-2.60803	-0.191927	-0.468239	0.0843847	2.06233	-1.47789	0.159711	0.419716	-5.03253	-0.278561	-0.672805	0.115682	2.06233	-1.50335	0.153091	0.202102	-5.93152	-0.183792	-0.421396	0.0538117	2.23584	-1.8639	0.108499	0.17701	-6.22893
AFUA_1G16430	-0.847703	-1.15901	-0.5364	1.43576	-5.79382	3.26333e-05	7.79872e-05	1.95469	0.0996164	-0.289186	0.488419	1.43576	0.545138	0.593511	0.794184	-5.64422	-0.947319	-1.44539	-0.449247	1.43576	-4.04676	0.00101448	0.00230186	-1.02357	1.04101	0.62693	1.4551	1.62089	6.05781	0.000717161	0.00469196	-0.802733
AFUA_1G16450	0.0630683	-0.140757	0.266893	4.00879	0.658351	0.520089	0.566772	-7.8753	0.352055	0.131123	0.572987	4.00879	3.39044	0.00393645	0.0671736	-2.0968	-0.288987	-0.589579	0.0116053	4.00879	-2.04552	0.0583818	0.0857548	-5.62525	0.163044	-0.0685307	0.394618	3.90235	1.69653	0.137549	0.212744	-6.45876
AFUA_1G16460	0.573121	0.442262	0.70398	7.0241	9.31851	1.05487e-07	4.41877e-07	6.80052	-0.155623	-0.290636	-0.020611	7.0241	-2.45248	0.0266262	0.17783	-4.46146	0.728744	0.540722	0.916767	7.0241	8.2465	5.10934e-07	3.10162e-06	5.6114	-0.195782	-0.413555	0.0219919	6.9187	-2.16628	0.0705542	0.126795	-5.79928
AFUA_1G16470	-0.0429561	-0.154868	0.0689561	7.07267	-0.81668	0.426635	0.473712	-8.32357	-0.0555464	-0.170697	0.059604	7.07267	-1.02635	0.320669	0.589152	-6.61444	0.0125903	-0.147984	0.173164	7.07267	0.166826	0.86969	0.896808	-8.17055	0.0492567	-0.111212	0.209725	7.09675	0.739647	0.485719	0.575834	-7.52735
AFUA_1G16480	-0.0724351	-0.16856	0.0236902	7.61266	-1.6033	0.129292	0.160096	-7.42551	-0.0708622	-0.167421	0.0256967	7.61266	-1.56144	0.138846	0.388622	-5.99919	-0.00157293	-0.137822	0.134676	7.61266	-0.024563	0.980721	0.98511	-8.21688	-0.186079	-0.293385	-0.0787723	7.64775	-4.17849	0.00503765	0.0176401	-2.97516
AFUA_1G16490	-0.0572641	-0.297572	0.183044	4.3712	-0.507011	0.61937	0.66134	-8.09353	0.120243	-0.155465	0.395951	4.3712	0.927931	0.36784	0.633394	-6.17058	-0.177507	-0.543243	0.188229	4.3712	-1.03265	0.317804	0.382833	-7.13695	0.34179	-0.0610225	0.744602	4.35976	2.04458	0.0838924	0.144456	-5.97388
AFUA_1G16500	0.364514	0.265223	0.463805	6.03492	7.81106	1.00862e-06	3.3155e-06	4.51351	-0.0260414	-0.13857	0.0864877	6.03492	-0.492383	0.629433	0.814677	-6.837	0.390555	0.240484	0.540627	6.03492	5.53718	5.28423e-05	0.000170746	0.911167	0.291343	0.159757	0.422929	5.95107	5.3351	0.00143661	0.0074979	-1.58061
AFUA_1G16510	-0.183325	-0.342893	-0.0237578	4.6576	-2.44446	0.0270518	0.0377156	-5.59919	-0.0590139	-0.235471	0.117443	4.6576	-0.711573	0.487429	0.725364	-6.43783	-0.124311	-0.362216	0.113594	4.6576	-1.11176	0.283392	0.346623	-7.12857	0.188138	0.0709057	0.305371	4.72285	3.86703	0.00730178	0.0231445	-3.38378
AFUA_1G16523	-0.068526	-0.153691	0.0166389	10.0268	-1.71198	0.107073	0.134884	-7.35062	-0.116094	-0.201779	-0.0304093	10.0268	-2.88277	0.0111999	0.117488	-3.76732	0.0475681	-0.0732415	0.168378	10.0268	0.837758	0.415052	0.480969	-7.93888	-0.0991399	-0.200509	0.00222885	10.0731	-2.35664	0.0538765	0.102864	-5.52336
AFUA_1G16540	-0.227078	-0.349366	-0.10479	5.24897	-3.9509	0.00123549	0.00218273	-2.67762	-0.0515973	-0.183248	0.0800534	5.24897	-0.833888	0.417163	0.673041	-6.48736	-0.175481	-0.355164	0.00420309	5.24897	-2.0779	0.0549355	0.0814193	-5.87343	0.153795	0.0363708	0.27122	5.31695	3.15597	0.0180043	0.0449712	-4.36562
AFUA_1G16550	0.636431	0.473287	0.799575	5.27606	8.30012	4.70648e-07	1.67497e-06	5.46807	-0.0292109	-0.209624	0.151202	5.27606	-0.344493	0.735161	0.877737	-6.76807	0.665642	0.422404	0.908881	5.27606	5.82254	3.09365e-05	0.000106566	1.60467	-0.0792516	-0.240411	0.0819079	5.13349	-1.18495	0.278113	0.370384	-7.09771
AFUA_1G16553	-0.0194886	-0.178135	0.139157	3.91682	-0.26137	0.79729	0.826183	-8.07576	-0.0384326	-0.22094	0.144075	3.91682	-0.448046	0.660395	0.834195	-6.38723	0.0189439	-0.222878	0.260766	3.91682	0.166678	0.869804	0.896808	-7.55159	0.241176	0.0632646	0.419088	3.93244	3.26647	0.0155713	0.0403221	-4.20904
AFUA_1G16570	0.312698	0.18653	0.438865	4.78013	5.27329	8.75293e-05	0.000190491	0.123644	0.140166	-0.000374982	0.280708	4.78013	2.12199	0.0505416	0.238167	-4.65069	0.172531	-0.0163343	0.361396	4.78013	1.94365	0.0705498	0.101771	-5.98884	0.103946	-0.0418091	0.249701	4.67024	1.71843	0.133358	0.207185	-6.42912
AFUA_1G16580	0.165975	-0.0145443	0.346495	5.05219	1.95625	0.0689308	0.0894988	-6.53583	-0.135815	-0.327343	0.0557132	5.05219	-1.50876	0.151716	0.406517	-5.69297	0.30179	0.0385976	0.564983	5.05219	2.4397	0.0273072	0.0437176	-5.17897	-0.12674	-0.369922	0.116442	5.04418	-1.25583	0.253025	0.343456	-7.01673
AFUA_1G16590	3.00407	2.90437	3.10377	7.03045	64.1097	4.95915e-20	4.08083e-17	36.3705	-1.1577	-1.41023	-0.905161	7.03045	-9.75387	5.76561e-08	3.88183e-05	8.43436	4.16176	3.89026	4.43327	7.03045	32.6142	1.43443e-15	7.58814e-13	25.9093	5.0065	4.86792	5.14507	6.57954	87.0567	4.31344e-11	3.19453e-07	14.5262
AFUA_1G16600	-0.828811	-1.03143	-0.626188	3.39066	-8.70303	2.56742e-07	9.70613e-07	6.55465	0.00927366	-0.211453	0.23	3.39066	0.0893926	0.929929	0.975503	-6.36808	-0.838085	-1.13771	-0.538458	3.39066	-5.95129	2.43852e-05	8.69509e-05	2.28331	0.468358	0.249561	0.687155	3.59695	5.15805	0.00172011	0.008408	-1.78175
AFUA_1G16610	0.014577	-0.115098	0.144252	4.88927	0.239176	0.814141	0.840352	-8.30455	-0.00125174	-0.143867	0.141364	4.88927	-0.0186747	0.985342	0.993931	-6.75423	0.0158288	-0.176927	0.208584	4.88927	0.174721	0.863588	0.891889	-7.7978	0.119833	-0.000372992	0.24004	4.88631	2.40214	0.0505291	0.0980913	-5.4571
AFUA_1G16620	0.485332	0.342037	0.628627	4.14252	7.20631	2.70028e-06	8.01534e-06	3.83697	0.0395669	-0.141897	0.221031	4.14252	0.463922	0.64923	0.826377	-6.38309	0.445765	0.214545	0.676985	4.14252	4.1019	0.000905993	0.00208314	-1.5835	0.44649	0.284044	0.608936	4.00718	6.62295	0.00043415	0.0034169	-0.239407
AFUA_1G16630	-0.397874	-0.764757	-0.0309908	1.6513	-2.3074	0.0353917	0.0484224	-5.00542	0.132791	-0.255269	0.520851	1.6513	0.72807	0.477557	0.717869	-5.65913	-0.530665	-1.0647	0.0033706	1.6513	-2.11424	0.0512899	0.0765678	-4.86506	0.181057	0.0191712	0.342943	1.72332	2.69497	0.0335824	0.0716542	-5.03019
AFUA_1G16635	-0.294121	-0.515077	-0.0731651	3.20676	-2.8322	0.0124161	0.0183285	-4.49988	-0.109255	-0.371871	0.153361	3.20676	-0.885168	0.389755	0.650998	-5.88964	-0.184866	-0.528069	0.158338	3.20676	-1.14606	0.269364	0.332375	-6.6976	0.430911	0.206471	0.655351	3.30738	4.62632	0.00303039	0.0122774	-2.41233
AFUA_1G16650	0.886852	0.797663	0.97604	6.91779	21.1566	9.42264e-13	1.85045e-11	19.0678	0.0807453	-0.015611	0.177102	6.91779	1.78296	0.0944249	0.322369	-5.57322	0.806107	0.674809	0.937404	6.91779	13.0629	1.03937e-09	1.7985e-08	12.1363	0.213825	0.098771	0.32888	6.67673	4.47821	0.00357342	0.0138777	-2.59523
AFUA_1G16660	-0.055236	-0.201297	0.0908249	6.49789	-0.804623	0.433353	0.480451	-8.27629	-0.0247093	-0.176762	0.127344	6.49789	-0.345755	0.734231	0.87691	-7.02219	-0.0305267	-0.241368	0.180314	6.49789	-0.308055	0.762191	0.806744	-8.07172	0.0210046	-0.129771	0.17178	6.52172	0.335686	0.747828	0.8036	-7.76585
AFUA_1G16680	0.709342	0.59424	0.824445	7.14163	13.1122	9.8548e-10	7.35732e-09	11.7293	0.00270041	-0.114168	0.119569	7.14163	0.0491629	0.961425	0.98633	-7.15943	0.706642	0.542609	0.870675	7.14163	9.16585	1.31007e-07	9.83768e-07	7.03002	-0.32491	-0.469463	-0.180357	6.96223	-5.41607	0.00132481	0.00708413	-1.49005
AFUA_1G16690	-0.265856	-0.446127	-0.0855842	3.97891	-3.13779	0.00663585	0.0103203	-4.09881	0.0865451	-0.127461	0.300551	3.97891	0.860439	0.402819	0.66191	-6.11552	-0.352401	-0.632216	-0.0725856	3.97891	-2.6796	0.0169156	0.0284397	-4.4538	0.522422	0.268377	0.776467	4.0313	4.95518	0.00212517	0.00960568	-2.01758
AFUA_1G16700	-0.386201	-0.520375	-0.252028	5.84416	-6.12422	1.77774e-05	4.47076e-05	1.61361	0.103364	-0.027951	0.23468	5.84416	1.67479	0.114273	0.354846	-5.65037	-0.489565	-0.677305	-0.301826	5.84416	-5.54828	5.17428e-05	0.000167412	0.954893	-0.155409	-0.330594	0.0197757	5.91338	-2.13761	0.0734895	0.130895	-5.84057
AFUA_1G16710	0.702557	0.601932	0.803181	8.13948	14.8553	1.66257e-10	1.56058e-09	13.5635	0.0439408	-0.0579429	0.145825	8.13948	0.91763	0.373041	0.635738	-6.77764	0.658616	0.515418	0.801813	8.13948	9.78588	5.51947e-08	4.79217e-07	7.89091	-0.266257	-0.415769	-0.116745	7.95259	-4.29114	0.00442072	0.0160726	-2.83083
AFUA_1G16720	0.147387	0.053719	0.241055	5.58865	3.3479	0.00429886	0.00688972	-3.99866	0.00627963	-0.0950189	0.107578	5.58865	0.131897	0.896783	0.958328	-6.90141	0.141107	0.00313969	0.279075	5.58865	2.17609	0.0455936	0.0689537	-5.76937	0.0560877	-0.0550364	0.167212	5.55073	1.21621	0.266799	0.358944	-7.06236
AFUA_1G16730	-0.476472	-0.597162	-0.355781	6.23118	-8.39979	4.04395e-07	1.45739e-06	5.49988	-0.127182	-0.246284	-0.00808101	6.23118	-2.27203	0.0379063	0.211715	-4.72338	-0.349289	-0.518852	-0.179727	6.23118	-4.38289	0.000510855	0.00125611	-1.46313	-0.18239	-0.327635	-0.0371447	6.38552	-3.02585	0.0214079	0.0514847	-4.55155
AFUA_1G16745	1.07664	0.952233	1.20105	6.52416	18.4132	7.32381e-12	1.07194e-10	16.9467	-0.0201278	-0.155212	0.114957	6.52416	-0.317026	0.755505	0.888702	-6.99594	1.09677	0.913124	1.28041	6.52416	12.707	1.53399e-09	2.45904e-08	11.7702	-0.0222225	-0.204619	0.160174	6.26061	-0.293579	0.778358	0.828235	-7.7809
AFUA_1G16750	-0.173937	-0.313202	-0.0346714	6.2074	-2.65737	0.0176902	0.0254761	-5.47934	0.0484795	-0.0967107	0.19367	6.2074	0.710436	0.488114	0.725712	-6.77876	-0.222416	-0.423601	-0.0212322	6.2074	-2.35222	0.0324291	0.0507973	-5.56542	0.0803533	-0.0545298	0.215236	6.2404	1.43547	0.19811	0.282481	-6.79943
[truncated: 6,131 more rows]
