# Supplementary material for: Reducing Aspergillus fumigatus Virulence through Targeted Dysregulation of the Conidiation Pathway
Source: mBio. 2020 Feb 4;11(1):e03202-19. doi: 10.1128/mBio.03202-19 (PMC7002347; doi:10.1128/mBio.03202-19)
Supplement: TABLE S2 [file mBio.03202-19-st002.xlsx]

## Sheet: KEGG_Results
Cluster	ID	Description	GeneRatio	BgRatio	pvalue	p.adjust	qvalue	geneID	Count
Upregulated	afm04011	MAPK signaling pathway - yeast	0.0745763	61/1991	2.43761e-05	0.0016332	0.00146257	AFUA_1G04830/AFUA_6G08200/AFUA_4G04120/AFUA_2G01060/AFUA_5G05900/AFUA_2G07690/AFUA_6G07980/AFUA_2G03290/AFUA_5G06420/AFUA_5G09100/AFUA_4G11450/AFUA_2G18030/AFUA_1G12680/AFUA_3G02270/AFUA_5G06190/AFUA_3G11080/AFUA_3G06080/AFUA_1G12940/AFUA_4G10280/AFUA_6G03890/AFUA_5G07880/AFUA_5G12210	22
Upregulated	afm00500	Starch and sucrose metabolism	0.0711864	60/1991	6.30657e-05	0.00203473	0.00182215	AFUA_3G07520/AFUA_2G03230/AFUA_2G00690/AFUA_6G03980/AFUA_1G14450/AFUA_3G05650/AFUA_7G04040/AFUA_2G00710/AFUA_1G11460/AFUA_7G06140/AFUA_1G05770/AFUA_2G05910/AFUA_4G13530/AFUA_3G00900/AFUA_5G07080/AFUA_2G09790/AFUA_2G16330/AFUA_1G12920/AFUA_3G07380/AFUA_6G14490/AFUA_3G00230	21
Upregulated	afm00520	Amino sugar and nucleotide sugar metabolism	0.0677966	57/1991	9.11074e-05	0.00203473	0.00182215	AFUA_6G03980/AFUA_1G06210/AFUA_3G11280/AFUA_7G04040/AFUA_4G01290/AFUA_5G03960/AFUA_8G05020/AFUA_2G05910/AFUA_4G04180/AFUA_5G00760/AFUA_6G02460/AFUA_6G07620/AFUA_2G09790/AFUA_2G16330/AFUA_4G00390/AFUA_3G14980/AFUA_1G12600/AFUA_2G00640/AFUA_2G15160/AFUA_1G17020	20
Upregulated	afm04113	Meiosis - yeast	0.0610169	57/1991	0.000899556	0.0150676	0.0134933	AFUA_2G07690/AFUA_6G07980/AFUA_1G04950/AFUA_1G13140/AFUA_6G10830/AFUA_1G15310/AFUA_1G05610/AFUA_2G11520/AFUA_6G13160/AFUA_6G09180/AFUA_1G03920/AFUA_6G10490/AFUA_5G02520/AFUA_2G07900/AFUA_3G14010/AFUA_3G06200/AFUA_2G09060/AFUA_8G04240	18
Upregulated	afm00280	Valine, leucine and isoleucine degradation	0.040678	33/1991	0.00170552	0.0228539	0.0204662	AFUA_4G12870/AFUA_3G10660/AFUA_6G11430/AFUA_5G08910/AFUA_2G10420/AFUA_4G12010/AFUA_3G01450/AFUA_6G08830/AFUA_6G11020/AFUA_5G08930/AFUA_5G06680/AFUA_1G11880	12
Downregulated	afm00330	Arginine and proline metabolism	0.0564103	35/1991	0.000304199	0.0130327	0.0107639	AFUA_6G08750/AFUA_6G02490/AFUA_4G10410/AFUA_5G11290/AFUA_2G05750/AFUA_2G07570/AFUA_5G13940/AFUA_2G09650/AFUA_6G08000/AFUA_6G08780/AFUA_1G05050	11
Downregulated	afm01210	2-Oxocarboxylic acid metabolism	0.0564103	36/1991	0.000401007	0.0130327	0.0107639	AFUA_4G10460/AFUA_6G02490/AFUA_3G10310/AFUA_4G10410/AFUA_2G11260/AFUA_1G15000/AFUA_3G08660/AFUA_6G07770/AFUA_2G09650/AFUA_1G03550/AFUA_6G13590	11
Downregulated	afm00250	Alanine, aspartate and glutamate metabolism	0.0512821	32/1991	0.000607091	0.0131536	0.0108637	AFUA_6G08750/AFUA_2G15390/AFUA_6G02490/AFUA_4G10410/AFUA_5G06780/AFUA_4G06620/AFUA_4G08170/AFUA_6G07770/AFUA_2G09650/AFUA_4G03710	10
Downregulated	afm00350	Tyrosine metabolism	0.0461538	28/1991	0.000912428	0.014827	0.0122457	AFUA_6G02490/AFUA_4G10410/AFUA_1G14090/AFUA_4G08170/AFUA_2G09650/AFUA_2G04220/AFUA_7G04380/AFUA_3G00680/AFUA_1G11560	9
Downregulated	afm00052	Galactose metabolism	0.0461538	31/1991	0.00205097	0.0266627	0.022021	AFUA_3G07910/AFUA_1G16250/AFUA_7G06380/AFUA_3G10300/AFUA_2G02120/AFUA_4G10150/AFUA_5G02130/AFUA_6G06660/AFUA_2G00450	9
Downregulated	afm00220	Arginine biosynthesis	0.0358974	21/1991	0.00273655	0.0296459	0.0244849	AFUA_2G15390/AFUA_6G02490/AFUA_4G10410/AFUA_4G06620/AFUA_6G07770/AFUA_2G09650/AFUA_4G03710	7
Downregulated	afm00360	Phenylalanine metabolism	0.0358974	23/1991	0.00486744	0.0451977	0.0373293	AFUA_6G02490/AFUA_4G10410/AFUA_1G14090/AFUA_2G09650/AFUA_6G08000/AFUA_3G00680/AFUA_1G11560	7

## Sheet: MAPK signaling
		BrlA vs BrlA+DOX			WT vs WT+DOX			(WT vs WT+DOX) vs (BrlA vs BrlA+DOX)			WT vs BrlA (baseline)
Gene ID	Common name	Log2(FC)	FC	p-value	Log2(FC)	FC	p-value	Log2(FC)	FC	p-value	Log2(FC)	FC	p-value
AFUA_1G04830	Transcriptional activator protein AbaA	5.60004	48.5042	2.98734e-19	0.12871	1.09332	0.361853	5.47133	44.3643	1.53969e-15	0.160093	1.11736	0.158297
AFUA_1G12680	Rho GTPase activator Rga	0.966661	1.95431	1.62923e-11	-0.0287185	0.980291	0.628139	0.99538	1.99361	2.1768e-09	-0.00239981	0.998338	0.976895
AFUA_1G12940	MAPK SakA	0.426279	1.34376	9.17575e-08	-0.116325	0.922534	0.0242761	0.542604	1.4566	4.31359e-07	0.0623954	1.0442	0.253071
AFUA_2G01060	Rho GTPase activator Sac7	2.17066	4.5023	7.97168e-16	-0.0305361	0.979056	0.675248	2.2012	4.59861	2.83448e-13	-0.0346704	0.976255	0.714317
AFUA_2G03290	14-3-3 family protein ArtA	1.25633	2.38887	9.2107e-15	-0.0255522	0.982444	0.575642	1.28188	2.43156	1.46003e-12	-0.134556	0.91095	0.0239351
AFUA_2G07690	Uncharacterized protein	1.99542	3.98733	6.04055e-16	0.14511	1.10582	0.0396775	1.85031	3.60578	8.17542e-13	0.255231	1.19353	0.0115651
AFUA_2G18030	Festuclavin biosynthesis protein FgaCat	6.75304	107.862	8.84132e-15	0.312052	1.24147	0.437413	6.44099	86.8825	3.39776e-10	0.847802	1.79976	0.000248872
AFUA_3G02270	Mycelial catalase Cat1/CatB	0.558577	1.47282	1.10307e-07	-0.476245	0.718846	1.41775e-06	1.03482	2.04886	3.7831e-09	0.279531	1.2138	0.0049902
AFUA_3G06080	Uncharacterized protein	0.604456	1.52041	6.65406e-10	0.0559936	1.03957	0.245298	0.548462	1.46253	3.4482e-07	-0.144452	0.904723	0.0221535
AFUA_3G11080	MAPKKK Bck1, putative	0.500394	1.4146	3.54465e-09	-0.0154395	0.989355	0.720939	0.515834	1.42982	2.7391e-07	-0.155891	0.897578	0.0143839
AFUA_4G04120	Protein kinase activator protein, putative	2.1876	4.55547	1.21043e-16	0.14015	1.10202	0.0341258	2.04745	4.13375	9.42248e-14	-0.272313	0.827991	0.00731972
AFUA_4G10280	Phosphorelay intermediate protein Ypd1, putative	0.82405	1.77037	2.91972e-10	0.129537	1.09394	0.0487236	0.694513	1.61834	4.64993e-07	-0.0540096	0.963255	0.521112
AFUA_4G11450	Uncharacterized protein	1.2268	2.34046	1.98076e-12	-0.0243305	0.983277	0.708466	1.25113	2.38027	3.27262e-10	-0.0533141	0.96372	0.507533
AFUA_5G05900	Serine/threonine protein kinase Chm1	1.51888	2.86569	2.73886e-15	-0.00257931	0.998214	0.959797	1.52146	2.87082	6.28206e-13	-0.0736326	0.950242	0.304481
AFUA_5G06190	Sexual development transcription factor SteA, putative	0.809085	1.7521	4.44608e-11	0.083033	1.05924	0.121565	0.726052	1.65411	3.04735e-08	-0.118637	0.921057	0.091355
AFUA_5G06420	Uncharacterized protein	1.14097	2.20528	2.93679e-13	0.00129534	1.0009	0.981026	1.13967	2.20331	8.44376e-11	0.11936	1.08625	0.0510764
AFUA_5G07880	Pheromone A-factor receptor/GPCR type 1,4 PreA/GprB, putative	1.39304	2.62631	2.23173e-09	-0.0735789	0.950278	0.692423	1.46662	2.76373	5.03015e-06	0.939269	1.91756	5.38795e-06
AFUA_5G09100	MAPK MpkC	2.06304	4.17867	4.91147e-14	-0.0171055	0.988213	0.876347	2.08015	4.22851	9.2901e-11	0.179137	1.13221	0.0977792
AFUA_5G12210	GPCR β-subunit SfaD	0.495385	1.4097	6.82476e-07	-0.0500362	0.965912	0.431617	0.545421	1.45945	1.41637e-05	-0.357403	0.780569	0.00469454
AFUA_6G03890	Conidia-specific catalase CatA	1.24646	2.37259	5.31631e-11	0.19232	1.1426	0.137113	1.05414	2.07648	2.43907e-06	1.28571	2.43802	3.55662e-05
AFUA_6G07980	Uncharacterized protein	1.38662	2.61466	1.93811e-15	0.0820615	1.05853	0.0897154	1.30456	2.47008	1.21104e-12	-0.0300175	0.979408	0.500742
AFUA_6G08200	M-phase inducer tyrosine phosphatase NimT/Mih1	1.89145	3.71008	5.46036e-17	0.0823755	1.05876	0.116406	1.80908	3.50418	3.13612e-14	0.139525	1.10154	0.0329815

## Sheet: Amino sugar and nuc sugar metab
		BrlA vs BrlA+DOX			WT vs WT+DOX			(WT vs WT+DOX) vs (BrlA vs BrlA+DOX)			WT vs BrlA (baseline)
Gene ID	Common name	Log2(FC)	FC	p-value	Log2(FC)	FC	p-value	Log2(FC)	FC	p-value	Log2(FC)	FC	p-value
AFUA_1G06210	N-acetylphosphoglucosamine mutase Agm1	1.00955	2.01328	7.44199e-14	-0.10075	0.932548	0.027245	1.1103	2.1589	3.78088e-12	-0.14685	0.90322	0.0154691
AFUA_1G12600	Chitin synthase ChsD, putative	0.724024	1.65178	2.0651e-07	-0.0466153	0.968205	0.677074	0.77064	1.70603	4.44867e-05	0.436752	1.35355	0.000319979
AFUA_1G17020	UDP-glucose dehydrogenase Ugd1	0.586176	1.50126	1.12195e-05	-0.0323362	0.977836	0.728675	0.618512	1.53529	0.000234984	-0.531402	0.691882	0.00328201
AFUA_2G00640	Uncharacterized protein	3.47296	11.1037	4.46903e-09	0.570878	1.48543	0.257552	2.90209	7.47506	0.000120452	1.14306	2.20849	0.0626985
AFUA_2G05910	Hexokinase HxkA, putative	0.481617	1.39631	5.21757e-09	-0.149384	0.901636	0.00286507	0.631	1.54864	1.69442e-08	-0.022323	0.984646	0.618931
AFUA_2G09790	Glucose-6-phosphate isomerase, putative	0.471824	1.38686	1.8919e-08	-0.0872146	0.941338	0.072137	0.559038	1.47329	2.17457e-07	-0.155389	0.897891	0.0316362
AFUA_2G15160	Uncharacterized protein	0.84527	1.7966	1.61956e-06	-0.0911423	0.938779	0.54628	0.936412	1.91376	0.000136655	0.312853	1.24216	0.0112042
AFUA_2G16330	Hexokinase, putative	0.976167	1.96723	3.02907e-06	-0.87337	0.54587	0.000123699	1.84954	3.60384	3.83834e-07	-0.157404	0.896637	0.465599
AFUA_3G11280	Secreted chitinase, putative	1.37992	2.60254	2.01891e-14	0.0533974	1.03771	0.340608	1.32652	2.50798	1.10623e-11	-0.145814	0.903869	0.0415824
AFUA_3G14980	Extracellular chitosanase CsnC	0.0429972	1.03025	0.82766	-1.55037	0.341422	8.55483e-07	1.59337	3.01753	3.36473e-05	-1.12841	0.457419	0.00144079
AFUA_4G00390	Uncharacterized protein with predicted hydrolase activity	0.687826	1.61085	0.000694978	-2.0092	0.248411	9.43228e-06	2.69702	6.48463	1.2003e-06	0.786875	1.72533	0.019956
AFUA_4G01290	Glycosyl hydrolase family 75 chitosanase Csn	1.07055	2.10024	7.28861e-09	-0.885677	0.541233	1.74079e-07	1.95623	3.88047	2.78158e-10	0.0958092	1.06866	0.478209
AFUA_4G04180	Chitin synthase ChsB, putative	0.64674	1.56563	4.94637e-11	0.066454	1.04714	0.128631	0.580286	1.49515	3.71479e-08	0.149894	1.10949	0.0110628
AFUA_5G00760	Chitin synthase ChsC, putative	0.685773	1.60856	2.22998e-10	-0.000947883	0.999343	0.985294	0.686721	1.60962	4.52178e-08	-0.131496	0.912884	0.0466324
AFUA_5G03960	Chitinase, putative	4.64513	25.0221	1.52937e-14	0.364812	1.28771	0.168251	4.28032	19.4314	3.30973e-10	0.452166	1.36809	0.0571984
AFUA_6G02460	Chitinase, putative	0.55243	1.46655	7.81924e-09	-0.158736	0.89581	0.0100581	0.711166	1.63713	5.74145e-08	0.0386302	1.02714	0.559119
AFUA_6G03980	Glucosamine 6-phosphate N-acetyltransferase Gup1, putative	2.36289	5.14399	6.23309e-16	-0.274987	0.826458	0.0319131	2.63787	6.22414	3.11513e-12	0.913217	1.88324	3.53218e-05
AFUA_6G07620	Hexokinase HxkB, putative	0.460495	1.37601	1.93602e-08	-0.126161	0.916266	0.0118689	0.586656	1.50176	8.69055e-08	-0.144923	0.904427	0.0329235
AFUA_7G04040	GDP-mannose pyrophosphorylase A	2.42477	5.36942	9.63267e-15	0.136608	1.09932	0.226709	2.28816	4.88432	3.18409e-11	0.0725601	1.05158	0.487189
AFUA_8G05020	Secreted N-acetylhexosaminidase NagA, putative	1.44086	2.71482	4.89514e-12	-0.289752	0.818042	0.0210097	1.73061	3.31868	1.50124e-09	0.677361	1.59921	0.000111388

## Sheet: Starch and sucrose metabolism
		BrlA vs BrlA+DOX			WT vs WT+DOX			(WT vs WT+DOX) vs (BrlA vs BrlA+DOX)			WT vs BrlA (baseline)
Gene ID	Common name	Log2(FC)	FC	p-value	Log2(FC)	FC	p-value	Log2(FC)	FC	p-value	Log2(FC)	FC	p-value
AFUA_1G05770	Secreted β-glucosidase Exg12	1.92447	3.79597	2.91544e-13	-0.204916	0.867589	0.194553	2.12938	4.37531	2.3712e-09	1.10056	2.14437	0.000295565
AFUA_1G11460	1,3-β-glucanosyltransferase Bgt1	0.795924	1.73619	4.29326e-13	0.114466	1.08257	0.00656742	0.681458	1.60376	7.51961e-10	-0.0581394	0.960502	0.202256
AFUA_1G12920	Glycogen phosphorylase GlpV/Gph1	0.573638	1.48827	1.31757e-08	0.0273541	1.01914	0.637187	0.546284	1.46032	3.53224e-06	0.681661	1.60399	9.97866e-05
AFUA_1G14450	Exo-β-1,3-glucanase ExgO/Exg8	4.30213	19.7274	9.219e-15	-0.0288621	0.980193	0.873423	4.33099	20.126	6.13812e-12	-0.475425	0.719255	0.00109453
AFUA_2G00690	Glucoamylase/glucan 1,4-α glucosidase, putative	3.0949	8.54394	2.14998e-16	-0.303021	0.810553	0.0504056	3.39792	10.5409	1.46256e-12	0.697774	1.622	4.88053e-05
AFUA_2G00710	α-amylase, putative	4.32313	20.0167	4.94664e-15	0.393462	1.31354	0.0875649	3.92967	15.2387	1.24011e-10	0.450182	1.36621	0.00765493
AFUA_2G03230	α-amylase, putative	6.38473	83.5592	2.51059e-19	-0.733887	0.601282	0.0361325	7.11861	138.968	1.01609e-12	2.50496	5.67633	6.62977e-06
AFUA_2G05910	Hexokinase HxkA/Kxk	0.481617	1.39631	5.21757e-09	-0.149384	0.901636	0.00286507	0.631	1.54864	1.69442e-08	-0.022323	0.984646	0.618931
AFUA_2G09790	Glucose-6-phosphate isomerase, putative	0.471824	1.38686	1.8919e-08	-0.0872146	0.941338	0.072137	0.559038	1.47329	2.17457e-07	-0.155389	0.897891	0.0316362
AFUA_2G16330	Hexokinase, putative	0.976167	1.96723	3.02907e-06	-0.87337	0.54587	0.000123699	1.84954	3.60384	3.83834e-07	-0.157404	0.896637	0.465599
AFUA_3G00230	β-glucosidase, putative	1.72685	3.31005	2.63897e-06	0.390505	1.31085	0.249736	1.33635	2.52511	0.00472231	0.531915	1.44585	0.169791
AFUA_3G00900	α-amylase AmyA, putative	0.543797	1.4578	2.55915e-10	-0.0168519	0.988387	0.670262	0.560649	1.47493	2.57674e-08	0.213177	1.15924	0.00216172
AFUA_3G05650	Trehalose-6-phosphate-phosphatase OrlA	1.45053	2.73309	7.89808e-14	-0.0330289	0.977366	0.588995	1.48356	2.79639	1.21083e-11	-0.180902	0.882151	0.0724215
AFUA_3G07380	Trehalose-6-phosphate hydrolase	1.15367	2.22479	2.50505e-08	0.117298	1.0847	0.409423	1.03637	2.05106	2.9895e-05	0.103197	1.07415	0.265346
AFUA_3G07520	Exo-β-1,3-glucanase Exg7	5.52815	46.1465	3.73204e-19	0.0814799	1.0581	0.594944	5.44667	43.6125	4.2473e-15	0.466911	1.38215	6.72758e-05
AFUA_4G13530	α-α-trehalase TreB/Nth1	0.647655	1.56662	3.56853e-10	-0.050185	0.965812	0.302409	0.69784	1.62207	1.85933e-08	-0.00344193	0.997617	0.953415
AFUA_5G07080	β-glucosidase, putative	2.25064	4.75893	1.97293e-10	-0.012793	0.991172	0.949606	2.26343	4.80132	1.64713e-07	-0.0301019	0.979351	0.794775
AFUA_6G03980	Hexokinase HxkB, putative	2.36289	5.14399	6.23309e-16	-0.274987	0.826458	0.0319131	2.63787	6.22414	3.11513e-12	0.913217	1.88324	3.53218e-05
AFUA_6G14490	β-glucosidase Exg17, putative	1.04624	2.06514	2.91387e-06	-0.455799	0.729106	0.0555174	1.50204	2.83243	3.97368e-05	0.594904	1.51037	0.0124312
AFUA_7G04040	Hexokinase, putative	2.42477	5.36942	9.63267e-15	0.136608	1.09932	0.226709	2.28816	4.88432	3.18409e-11	0.0725601	1.05158	0.487189
AFUA_7G06140	Secreted 1,4-β-D-glucan hydrolase Exg13, putative	1.98784	3.96643	3.97793e-13	-1.73099	0.301245	1.8873e-05	3.71883	13.1668	1.94807e-09	3.4738	11.1101	2.22241e-08

## Sheet: Meiosis
		BrlA vs BrlA+DOX			WT vs WT+DOX			(WT vs WT+DOX) vs (BrlA vs BrlA+DOX)			WT vs BrlA (baseline)
Gene ID	Common name	Log2(FC)	FC	p-value	Log2(FC)	FC	p-value	Log2(FC)	FC	p-value	Log2(FC)	FC	p-value
AFUA_2G07690	Uncharacterized protein	1.99542	3.98733	6.04055e-16	0.14511	1.10582	0.0396775	1.85031	3.60578	8.17542e-13	0.255231	1.19353	0.0115651
AFUA_6G07980	Uncharacterized protein	1.38662	2.61466	1.93811e-15	0.0820615	1.05853	0.0897154	1.30456	2.47008	1.21104e-12	-0.0300175	0.979408	0.500742
AFUA_1G04950	Predicted phosphoprotein phosphatase GlcA	0.781147	1.7185	8.70876e-13	-0.086681	0.941687	0.0366469	0.867828	1.82491	3.79715e-11	-0.0591588	0.959824	0.192322
AFUA_1G13140	GPCR α-subunit GpaA	1.31816	2.49348	4.17214e-13	-0.0529679	0.963951	0.394093	1.37113	2.58673	4.58248e-11	-0.324039	0.79883	0.0057807
AFUA_6G10830	Predicted phosphoprotein phosphatase PphB	0.705818	1.63107	1.8004e-12	-0.0699038	0.952702	0.0681399	0.775722	1.71205	8.47565e-11	-0.0851111	0.942712	0.0850645
AFUA_1G15310	Uncharacterized protein	0.781957	1.71946	1.2303e-11	-0.174791	0.885896	0.0023375	0.956749	1.94093	1.94263e-10	0.0398642	1.02802	0.488364
AFUA_1G05610	Protein phosphotase 2a 65Kd regulatory subunit, putative	0.653342	1.57281	5.86414e-11	-0.117806	0.921588	0.0129948	0.771148	1.70663	9.32954e-10	-0.0172157	0.988138	0.747093
AFUA_2G11520	Monosugar-transporter similar to MstC	0.810034	1.75325	1.07477e-11	0.0887598	1.06346	0.0692355	0.721274	1.64864	8.24401e-09	-0.456102	0.728953	8.18851e-05
AFUA_6G13160	Serine/threonine protein kinase	1.07493	2.10662	1.20103e-11	0.0034347	1.00238	0.963562	1.07149	2.10161	8.64022e-09	0.200108	1.14878	0.0221012
AFUA_6G09180	Uncharacterized protein	0.601156	1.51693	3.93891e-10	-0.0337154	0.976901	0.462303	0.634872	1.5528	3.02145e-08	-0.00296422	0.997947	0.956468
AFUA_1G03920	Predicted regulator of DNA replication	0.619763	1.53662	5.28092e-09	-0.171653	0.887825	0.00867673	0.791416	1.73077	3.45277e-08	0.17508	1.12903	0.0221148
AFUA_6G10490	Uncharacterized protein	0.829149	1.77664	1.13752e-09	-0.0648401	0.956051	0.380389	0.893989	1.85831	1.07775e-07	-0.0683019	0.95376	0.386665
AFUA_5G02520	Predicted role in DNA replication	0.880925	1.84156	9.71029e-10	-0.050235	0.965779	0.519732	0.93116	1.90681	1.30667e-07	0.319465	1.24787	0.00326418
AFUA_2G07900	APSES domain transcription factor StuA	0.528553	1.44248	7.09311e-08	-0.137813	0.908896	0.0294535	0.666366	1.58707	4.1674e-07	0.505031	1.41915	6.93432e-05
AFUA_3G14010	Predicted role in DNA strand elongation	0.571973	1.48655	2.86048e-07	-0.167103	0.890629	0.0303553	0.739075	1.66911	1.27414e-06	0.141192	1.10282	0.137955
AFUA_3G06200	Uncharacterized protein	0.492163	1.40655	4.81584e-08	-0.0647982	0.956079	0.26885	0.556962	1.47117	1.96588e-06	0.299774	1.23095	0.00248521
AFUA_2G09060	Predicted role in DNA replication initiation	0.415712	1.33396	2.05931e-06	-0.184565	0.879914	0.00731678	0.600277	1.51601	2.28391e-06	0.164222	1.12056	0.0686519
AFUA_8G04240	Predicted role in DNA replication initiation	0.571588	1.48616	6.13276e-09	0.0281087	1.01967	0.628561	0.543479	1.45748	2.76632e-06	0.201451	1.14985	0.0129305

## Sheet: Galactose metabolism
		BrlA vs BrlA+DOX			WT vs WT+DOX			(WT vs WT+DOX) vs (BrlA vs BrlA+DOX)			WT vs BrlA (baseline)
Gene ID	Common name	Log2(FC)	FC	p-value	Log2(FC)	FC	p-value	Log2(FC)	FC	p-value	Log2(FC)	FC	p-value
AFUA_1G16250	α-glucosidase B, putative	-1.7891	0.289352	2.8267e-12	-0.255309	0.837808	0.0297543	-1.53379	0.345368	1.22182e-08	1.30039	2.46295	2.56439e-06
AFUA_2G00450	Hexokinase, putative	-0.420749	0.747037	0.00545975	0.344359	1.26959	0.0663893	-0.765108	0.588409	0.00302215	1.09252	2.13246	0.000191012
AFUA_2G02120	Phosphoglucomutase	-0.634568	0.644134	6.7762e-08	0.0214355	1.01497	0.741575	-0.656003	0.634634	2.95328e-06	-0.181207	0.881965	0.0108393
AFUA_3G07910	UDP-glucose-4-epimerase Uge3	-3.04764	0.12094	1.48042e-15	-0.348788	0.785244	0.000958107	-2.69885	0.154016	8.68822e-13	0.299579	1.23078	0.0327975
AFUA_3G10300	Galactokinase, putative	-0.625915	0.648009	5.10534e-10	-0.121219	0.919411	0.0180834	-0.504696	0.704809	1.00863e-06	0.0471517	1.03322	0.427259
AFUA_4G10150	α-glucosidase AgdA	-0.992743	0.502521	1.41484e-07	-0.0480304	0.967256	0.701741	-0.944712	0.519533	3.55874e-05	0.684717	1.60739	0.00105937
AFUA_5G02130	α-galactosidase	-0.563899	0.676471	5.75903e-05	0.11654	1.08413	0.251013	-0.680439	0.623975	0.000220588	-0.180578	0.88235	0.137076
AFUA_6G06660	β-galactosidase	-0.816479	0.567826	1.49247e-05	0.0936148	1.06704	0.522555	-0.910094	0.53215	0.000276477	0.519297	1.43326	2.98149e-05
AFUA_7G06380	Maltase, putative	-2.11018	0.231618	1.02283e-10	-0.0143957	0.990071	0.930269	-2.09578	0.233941	4.89653e-08	1.56685	2.96258	1.22095e-05
