# Supplementary material for: Reducing Aspergillus fumigatus Virulence through Targeted Dysregulation of the Conidiation Pathway
Source: mBio. 2020 Feb 4;11(1):e03202-19. doi: 10.1128/mBio.03202-19 (PMC7002347; doi:10.1128/mBio.03202-19)
Supplement: TABLE S3 [file mBio.03202-19-st003.xlsx]

## Sheet: Conidiation
		BrlA vs BrlA+DOX			WT vs WT+DOX			(WT vs WT+DOX) vs (BrlA vs BrlA+DOX)			WT vs BrlA (baseline)
Gene ID	Common name	Log2(FC)	FC	p-value	Log2(FC)	FC	p-value	Log2(FC)	FC	p-value	Log2(FC)	FC	p-value
AFUA_1G16590	C2H2 transcription factor BrlA	3.00407	8.02259	4.95915e-20	-1.1577	0.448228	5.76561e-08	4.16176	17.8985	1.43443e-15	5.0065	32.1444	4.31344e-11
AFUA_1G04830	Transcriptional activator protein AbaA	5.60004	48.5042	2.98734e-19	0.12871	1.09332	0.361853	5.47133	44.3643	1.53969e-15	0.160093	1.11736	0.158297
AFUA_2G13770	C2H2 transcription factor FlbC	-0.883653	0.541993	1.48068e-05	-0.0117015	0.991922	0.943943	-0.871951	0.546407	0.0010626	0.684081	1.60668	0.00642057
AFUA_5G09580	Conidial hydrophobin RodA	9.12824	559.596	4.16723e-17	-0.0729367	0.950701	0.860165	9.20118	588.614	2.41915e-12	1.04003	2.05627	0.000223617
AFUA_1G17250	Conidial hydrophobin RodB	0.429108	1.3464	0.013649	-1.36665	0.387791	8.92955e-07	1.79576	3.47197	1.11908e-06	2.15692	4.45961	3.81352e-08
AFUA_1G12490	Negative regulator of conidiation VeA	-1.76941	0.293329	4.5856e-16	-0.120631	0.919785	0.0211809	-1.64878	0.318911	1.4854e-13	0.152456	1.11146	0.0124515
AFUA_3G07140	Upstream activator of conidiation FluG	3.46574	11.0482	1.60064e-20	0.0557349	1.03939	0.362646	3.41	10.6295	1.61589e-17	0.00263303	1.00183	0.962134
AFUA_2G13260	Developmental modifier MedA	3.57121	11.8862	7.57715e-18	0.182158	1.13458	0.0275974	3.38905	10.4763	2.46985e-15	-1.08859	0.470221	2.53835e-06
AFUA_3G05650	Trehalose-6-phosphate-phosphatase OrlA	1.45053	2.73309	7.89808e-14	-0.0330289	0.977366	0.588995	1.48356	2.79639	1.21083e-11	-0.180902	0.882151	0.0724215
AFUA_2G04010	Trehalose synthase TpsB	-0.725236	0.604898	1.04843e-10	0.0667631	1.04736	0.176406	-0.791999	0.577543	3.99229e-09	0.0364633	1.0256	0.520903
AFUA_2G04020	α-trehalose-phosphate synthase subunit TslA, putative	0.170029	1.12508	0.00119947	0.226904	1.17032	0.000129187	-0.0568746	0.961345	0.372913	0.460721	1.37623	1.8842e-05
AFUA_7G03940	α-trehalose-phosphate synthase subunit TslB, putative	0.299301	1.23055	0.000171729	0.0096536	1.00671	0.877791	0.289648	1.22234	0.00433014	-0.0319273	0.978113	0.661807
AFUA_2G07900	APSES domain transcription factor StuA	0.528553	1.44248	7.09311e-08	-0.137813	0.908896	0.0294535	0.666366	1.58707	4.1674e-07	0.505031	1.41915	6.93432e-05

## Sheet: GAG Cluster 3
		BrlA vs BrlA+DOX			WT vs WT+DOX			(WT vs WT+DOX) vs (BrlA vs BrlA+DOX)			WT vs BrlA (baseline)
Gene ID	Common name	Log2(FC)	FC	p-value	Log2(FC)	FC	p-value	Log2(FC)	FC	p-value	Log2(FC)	FC	p-value
AFUA_3G07860	Glycosyltransferase Gtb3	-2.45576	0.182282	4.3797e-16	-0.165424	0.891666	0.025129	-2.29033	0.204428	1.67166e-13	-0.109829	0.926698	0.234641
AFUA_3G07870	Secreted deacetylase Agd3	-2.18413	0.220045	1.0282e-14	-0.449733	0.732179	2.55684e-05	-1.7344	0.300534	5.13311e-11	0.550692	1.46479	0.000249149
AFUA_3G07890	α-1,4-galactosaminidase Ega3, putative	-3.03763	0.121781	1.68347e-15	-0.392652	0.761728	0.000290259	-2.64498	0.159875	1.09497e-12	0.668654	1.58959	3.37413e-06
AFUA_3G07900	Glycoside hydrolase Sph3	-1.68125	0.311812	1.79252e-16	-0.214708	0.86172	0.000184806	-1.46654	0.361849	2.17761e-13	0.51005	1.4241	3.13224e-05
AFUA_3G07910	UDP-glucose-4-epimerase Uge3	-3.04764	0.12094	1.48042e-15	-0.348788	0.785244	0.000958107	-2.69885	0.154016	8.68822e-13	0.299579	1.23078	0.0327975

## Sheet: Primary carbon metabolism
		BrlA vs BrlA+DOX			WT vs WT+DOX			(WT vs WT+DOX) vs (BrlA vs BrlA+DOX)			WT vs BrlA (baseline)
Gene ID	Common name	Log2(FC)	FC	p-value	Log2(FC)	FC	p-value	Log2(FC)	FC	p-value	Log2(FC)	FC	p-value
AFUA_3G00320	Endo-1,4-β-xylanase XlnA/Xynf11a)	5.86603	58.3245	1.953e-08	-0.397317	0.759269	0.546931	6.26335	76.8167	2.08733e-06	-1.20373	0.434151	0.252591
AFUA_4G13510	Isocitrate lyase AcuD, putative	-0.777951	0.583194	0.000905276	0.656593	1.57636	0.0224161	-1.43454	0.369964	0.000425193	1.58606	3.00228	3.16806e-06
AFUA_6G03540	Malate synthase AcuE	-0.668705	0.629071	1.28433e-08	0.413385	1.33181	1.32103e-05	-1.08209	0.472344	3.27908e-09	0.662303	1.58261	1.82231e-05
AFUA_7G04380	Alcohol dehydrogenase AlcB, putative	-0.640196	0.641626	2.40685e-05	0.232862	1.17516	0.0488584	-0.873058	0.545988	3.82325e-05	0.204616	1.15238	0.0799152
AFUA_4G11310	Fructose bisphosphatase Fbp1	-0.775401	0.584226	6.40625e-08	0.0941679	1.06745	0.280626	-0.869569	0.54731	1.71527e-06	0.502173	1.41635	0.00101972
AFUA_7G01010	Alcohol dehydrogenase AlcA, putative	-1.44137	0.368217	2.68975e-08	-0.377501	0.76977	0.312183	-1.06387	0.478347	0.0147524	3.80981	14.0239	2.88059e-09
AFUA_2G12330	Regulator of genes involved in gluconeogenesis AcuM, putative	-0.506746	0.703808	8.83346e-08	0.0775893	1.05525	0.167156	-0.584336	0.666956	1.18107e-06	-0.021237	0.985387	0.685032
AFUA_2G05910	Hexokinase HxkA/Kxk	0.481617	1.39631	5.21757e-09	-0.149384	0.901636	0.00286507	0.631	1.54864	1.69442e-08	-0.022323	0.984646	0.618931
AFUA_2G16330	Hexokinase, putative	0.976167	1.96723	3.02907e-06	-0.87337	0.54587	0.000123699	1.84954	3.60384	3.83834e-07	-0.157404	0.896637	0.465599
AFUA_6G03980	Hexokinase HxkB, putative	2.36289	5.14399	6.23309e-16	-0.274987	0.826458	0.0319131	2.63787	6.22414	3.11513e-12	0.913217	1.88324	3.53218e-05
AFUA_7G04040	Hexokinase, putative	2.42477	5.36942	9.63267e-15	0.136608	1.09932	0.226709	2.28816	4.88432	3.18409e-11	0.0725601	1.05158	0.487189
