# Supplementary material for: Reducing Aspergillus fumigatus Virulence through Targeted Dysregulation of the Conidiation Pathway
Source: mBio. 2020 Feb 4;11(1):e03202-19. doi: 10.1128/mBio.03202-19 (PMC7002347; doi:10.1128/mBio.03202-19)
Supplement: TABLE S4 [file mBio.03202-19-st004.xlsx]

## Sheet: Primers
Purpose	Primer name	Primer sequence
Cloning	brlA-5’UTR_int_Fwd	GACACCTGCTCTTCCTGTCC
Cloning	brlA_end+5’fusion_Rev	TCCAGCGCCTGCACCAGCTCCCGTAGTCTGTCGGTAGCTTCC
Cloning	TtrpC+3’fusion_Fwd	GGAGCTGGTGCAGGCGCTGGACACCGGCGCCTAAACTAGT
Cloning	TtrpC_ext_Rev	GCAACTGCGTGCACTTCG
Cloning	brlA_first+PmeI_Fwd	AAGTTTAAACGCAATGGCGTACGGGTGTAA
Cloning	TtrpC_last+Bsu361_Rev	AGCTTCCTCAGGCGATGGCGTATTGGGTGTTAC
Cloning	ptrA_ext_Fwd	TCACTCATTAGGCACCCCAG
Cloning	TtrpC_nested_ext_Rev	TTACCCCAAGAACGGAGCAT
gDNA screening	rtTA_int_Fwd	GCAAAGTCATAAACGGCGCT
gDNA screening	brlA_int_Rev	GTGCGTCTTGAAGGTGTTGA
gDNA screening	brlA_int_Fwd	GAGCCATATGATGCCCTGGA
gDNA screening	pJW128_backbone_Rev	CGGTTGTGGCTTGTTGGATT
gDNA screening	gtb3_int_Fwd	TCGACCATGTGATGAAACAG
gDNA screening	gtb3_last_Rev	TCAGGATTTCCCCCCC
gDNA screening	brlA_5’UTR_ext_Fwd	AGCCTACTCCCATCATGACG
gDNA screening	brlA_int2_Rev	TGGTGATCGTAGGTCTTGGG
gDNA screening	brlA_int2_Fwd	AAGCAGCCTTCCAAGCAGA
gDNA screening	brlA_3’UTR_ext_Rev	CCGAGTAACTCCGATCAGCA
RT-qPCR	tef1-RT-Fwd	AAGTATGAGGTCACTGTCATCGAT
RT-qPCR	tef1-RT-Rev	ATACCAGCCTCGAACTCACC
RT-qPCR	brlA-RT-Fwd	CGGATTTCTCCAACTCTATC
RT-qPCR	brlA-RT-Rev	ATTCATCCATGTACTCACCA
RT-qPCR	uge3-RT-Fwd	TCGACAATCTCAGCAACTCCT
RT-qPCR	uge3-RT-Rev	GAAGTTCCTTGAGAGCAGCAG
RT-qPCR	agd3-RT-Fwd	CGGCCAAGTACTCGATTTTCC
RT-qPCR	agd3-RT-Rev	AGGAAGTTCTCGGACATCTCTT
RT-qPCR	gtb3-RT-Fwd	ACAGACGGTCCTCATCGG
RT-qPCR	gtb3-RT-Rev	CCCGCGACTGTAAAATGTCA
RT-qPCR	sph3-RT-Fwd	CCGGATCATTACGTGGTTCAC
RT-qPCR	sph3-RT-Rev	CTCCATGGCGTTCCTGAAAG
RT-qPCR	ega3-RT-Fwd	GGACTCGATCAGCTTTGTGAA
RT-qPCR	ega3-RT-Rev	TGACACTCCACTGCATGTTTT
